# Supplementary material for: Prediction of RNA-binding amino acids from protein and RNA sequences
Source: BMC Bioinformatics. 2011 Nov 30;12(Suppl 13):S7. doi: 10.1186/1471-2105-12-S13-S7 (PMC3278847; doi:10.1186/1471-2105-12-S13-S7)
Supplement: Additional file 4 — The interaction propensity of the amino acid triplets The interaction propensity of the amino acid triplets with 4 nucleotides, computed by equation (1) with the PRI3149 dataset [file 1471-2105-12-S13-S7-S4.txt]

*****************************************************************************************************************
**
** Additional File 4. The computed interaction propensity (IP) of the amino acid triplets with 4 nucleotides.
**
** Interaction propensity (IP) was computed by equation (1).
**
** File format:
** Amino acid triplet IP with A  IP with C  IP with G  IP with U
** 
** Example:
** AAA	0.06138054	0.009099573	0.01522131	0.08728002 
**
*****************************************************************************************************************


	A	C	G	U
AAA	0.06138054	0.009099573	0.01522131	0.08728002
AAV	0.0162139	0.003242319	0.01472743	0.03450631
AAL	0.01103444	0.01685338	0.008181944	0.03302271
AAI	0.002355577	0.000428151	0.002217307	0.07841546
AAF	0.06014513	0.1287544	0.5605095	0.05401075
AAW	0	0.04993872	0.0195662	0.06281963
AAM	0.1356868	0.04169209	0.04477917	0.1588418
AAP	0.01352221	0	0.09926683	0.112144
AAD	0.01646158	0.06200695	0.04965615	0.05774433
AAE	0.01221115	0.01475637	0	0.00148361
AAG	0.03625609	0.01630012	0.03617866	0.03786722
AAS	0.01609705	0.001143965	0.03695815	0.1443257
AAT	0.001924188	0	0.0258585	0.007045351
AAC	0.006992134	0.02241663	0.02841853	0.01106884
AAY	0	0	0.03124901	0.07342155
AAN	0.0298879	0.1013904	0.02702147	0.01068831
AAQ	0.03272257	0.1321621	0.004741002	0.1814454
AAK	0.00176661	0.03723755	0.03027214	0.01250778
AAR	0.05143844	0.05415065	0.008532188	0.04512854
AAH	0.2754053	0.06884497	0.1799126	0
AVA	0.02963079	0.01421765	0.00655115	0.01802748
AVV	0.01644801	0.03055666	0.03560408	0.09309495
AVL	0.1160101	0.003781614	0.01352189	0.01455419
AVI	0	0.03717642	0.01005722	0
AVF	0	0.002025947	0.005650339	0
AVW	0.06571119	0	0.7528745	0
AVM	0	0	0	0
AVP	0.04931382	0.04312485	0.02634319	0.01288208
AVD	0.04645367	0.1013578	0.1616585	0.06295565
AVE	0.004192999	0.07456458	0.01333984	0.01241125
AVG	0.001053839	0.05904402	0.01531543	0.07193054
AVS	0.03611634	0	0.01595158	0
AVT	0.01678095	0.01891618	0.01361799	0.0287908
AVC	0	0	0	0
AVY	0.004744772	0	0.009129695	0.01497531
AVN	0.01347862	0.01363888	0.01071236	0
AVQ	0.001179764	0.006617359	0.000396474	0.008074583
AVK	0.04361269	0.2560973	0.1430794	0.3645492
AVR	0.05409012	0.08830477	0.02440383	0.03769857
AVH	0	0	0	0
ALA	0.005528868	0.000647848	0.003118508	0.002076526
ALV	0.006639118	0.00107439	0.000443659	0.008619421
ALL	0.002158386	0.006627615	0.01397385	0.006500773
ALI	0.05224067	0.03758126	0.060331	0.02240164
ALF	0	0	0	0
ALW	0	0	0	0
ALM	0.001778529	0.01337372	0	0
ALP	0.00036626	0.000957862	0.01175457	0.001565639
ALD	0	0.03363861	0.000543302	0.003631557
ALE	0.001048503	0.009461158	0.005296929	0.004066064
ALG	0.005330908	0.01005709	0.1274976	0.1152356
ALS	0.01852321	0.005366938	0.004122852	0.002390482
ALT	0.001959106	0.009549534	0.003156055	0.01309531
ALC	0	0	0	0
ALY	0.02394631	0.01094887	0.008367563	0.005351274
ALN	0.009627485	0.003575501	0.001541244	0.008897928
ALQ	0.005797024	0.00085301	0.000749389	0.002926576
ALK	0.03345842	0.01207701	0.04296374	0.03533602
ALR	0.04038392	0.03565663	0.01668151	0.009194081
ALH	0.02710341	0.003826499	0.001570081	0.002438167
AIA	0.04532725	0.01998022	0.01913991	0.07668488
AIV	0.004431506	0.002781335	0.003153167	0.007082834
AIL	0.002359038	0.02300556	0.002957443	0.008417537
AII	0.03968069	0.03101754	0.1485795	0.005700433
AIF	0.000508127	0	0	0
AIW	0	0	0	0
AIM	0	0.004106078	0	0
AIP	0.01011154	0.01694091	0.002837881	0.01044337
AID	0	0.000607211	0.001270214	0
AIE	0	0	0.001066341	0.01982242
AIG	0.08118935	0.006929938	0.02735261	0.04824638
AIS	0.004171399	0	0.007194662	0.03206757
AIT	0.09624962	0.03314468	0.007422803	0.08863716
AIC	0	0	0	0
AIY	0	0	0	0
AIN	0.005610102	0	0.006108242	0.005772836
AIQ	0.000320303	0.1125362	0.001012621	0.000982898
AIK	0.003041683	0.02693324	0.01305883	0.000749007
AIR	0.02051936	0.021507	0.03612529	0.03382703
AIH	0.301182	0.4363368	0.1218329	0.1027806
AFA	0	0	0	0
AFV	0.148633	0.004728402	0	0.02692927
AFL	0	0.001664135	0.001040331	0.01561922
AFI	0.0241883	0	0	0.01282973
AFF	0.08695478	0.06378964	0.0160491	0.1627169
AFW	0	0	0	0
AFM	0	0	0	0.004370718
AFP	0	0	0.04309788	0
AFD	0.07882996	0.003586645	0.004574032	0.005967432
AFE	0.02114682	0.01180186	0	0
AFG	0.07498584	0.036931	0.2646322	0.01070246
AFS	0.05188864	0.024642	0.02969457	0
AFT	0	0	0	0
AFC	0.07186076	0	0	0.01737179
AFY	0.02545646	0	0	0
AFN	0.000965287	0	0.000667583	0
AFQ	0.003041977	0.01163583	0.00699016	0
AFK	0.002136321	0.01309311	0.01208567	0.003055149
AFR	0	0.0273281	0.002074021	0
AFH	0	0	0	0
AWA	0.06677867	0.4719317	0.2882316	0.5038722
AWV	0.6300908	0.6824701	0.3557064	0
AWL	0	0	0	0
AWI	0.1029459	0.1890224	0.1617785	0.5473503
AWF	0.6868063	0	0.6182902	0.08250521
AWW	0	0	0	0
AWM	0	0	0	0
AWP	0	0	0	0
AWD	0	0	0	0
AWE	0.1395657	0.01786533	0.06173585	0.06833072
AWG	0	0	0	0
AWS	0	0	0	0.02804028
AWT	0	0.01183416	0	0
AWC	0	0	0	0
AWY	0	0	0	0.01894793
AWN	0.929266	0.4199871	1.124293	1.097686
AWQ	0	0	0	0
AWK	0.1119476	0	0.05324141	0.004321788
AWR	0	0.009684127	0	0.005229595
AWH	0	0	0	0
AMA	0.00660986	0.004451707	0.008316753	0.002543835
AMV	0.009165098	0.008255296	0	0
AML	0.001643718	0.001992493	0.7229372	0
AMI	0.01373558	0.2250613	0	0.4499919
AMF	0.003877098	0	0	0
AMW	0.7263165	0	0	0
AMM	0	0	0	0
AMP	0	0	0	0
AMD	0	0	0	0
AME	0.01262572	0.002892033	0.03697419	0.03409452
AMG	1.505681	0.2402624	0.004518699	0.350324
AMS	0.05406043	0	0.1102657	0
AMT	0	0.003350497	0	0.004678887
AMC	0	0	0	0
AMY	0.1244431	0	0.3737203	0.6600774
AMN	0.2275358	0.06670255	0.08172689	0.004866704
AMQ	0.001718681	0.00714815	0.01369873	0
AMK	0.03570843	0.002863084	0.008174649	0.01355755
AMR	0.01435097	0.1272304	0.00745309	0.1173806
AMH	0.07586814	0	0	0
APA	0	0	0.006475234	0
APV	0.00570355	0.001127536	0.004798615	0.003615014
APL	0.005769245	0.07164524	0.0114592	0.000973129
API	0.007990727	0.01508721	0.0350274	0.02238979
APF	0.08608556	0.0425745	0.09138955	0.1723844
APW	0	0	0	0
APM	0	0	0	0
APP	0.03107948	0	0.1165172	0
APD	0	0	0	0
APE	0.002112176	0.001136902	0.005433037	0.000801868
APG	0.08114711	0	0.006873945	0.01206007
APS	0.01131801	0.05801961	0.000258579	0
APT	0.0227313	0.01378688	0.01332574	0.03901291
APC	0	0	0	0
APY	0.04463772	0	0	0
APN	0.001134267	0.000888742	0.003725438	0.002240167
APQ	0	0.09966946	0.03379713	0.0457167
APK	0	0.01040338	0.014224	0
APR	0.0258433	0.05286347	0.01252797	0.05685165
APH	0	0	0	0
ADA	0.003734805	0.002115395	0.002068359	0.001289724
ADV	0.01936014	0.03714848	0.03258135	0.02364575
ADL	0.00663948	0.1881758	0.04781318	0.001883634
ADI	0.03595279	0.2837758	0.1354036	0.3197292
ADF	0.01881306	0.004366419	0.09063239	0.005009838
ADW	0	0.4806121	0	0
ADM	0.01039098	0.3460654	0.545845	0.05862176
ADP	0.04315712	0.0055352	0.009504542	0.0107341
ADD	0.04443518	0.02738448	0.04099299	0.01314415
ADE	0.1243654	0.208913	0.03969638	0.03869338
ADG	0.006919507	0.04800848	0.05120678	0.007126005
ADS	0	0	0.01162187	0.05439538
ADT	0.0489644	0.00215617	0.08402529	0
ADC	0	0	0	0
ADY	0.03482438	0.07824355	0.00863992	0.000577296
ADN	0.000445959	0.006040725	0.009993095	0.000581443
ADQ	0.002462539	0	0.000710632	0
ADK	0.04268025	0	0.2973414	0.3153795
ADR	0.1245982	0.03168248	0.1779773	0.08712711
ADH	0	0.1235218	0.002812586	0.03582624
AEA	0.007837319	0.007126195	0.01286667	0.002274991
AEV	0.2249306	0.06376119	0.04614551	0.01170781
AEL	0.008181889	0.002847397	0.01284944	0.02060911
AEI	0.007521591	0.006448444	0.000575027	0.005939016
AEF	0.004852885	0.03565092	0.03629386	0.029159
AEW	0.06141845	0.001683639	0.00063699	0.000979637
AEM	0	0	0.003969331	0
AEP	0.103404	0.2216443	0.09871533	0.07299438
AED	0	0.000223239	0	0
AEE	0.002512339	0.03015269	0.02793531	0.000964963
AEG	0.00221473	0.01419222	0.000943681	0
AES	0.04253159	0.154641	0.03480045	0.07418015
AET	0.1234393	0.003689356	0.007755041	0.00282173
AEC	0	0	0	0
AEY	0.2280873	0.1821886	0.003943722	0.009335176
AEN	0.01331837	0.1805564	0.04678021	0.008878252
AEQ	0.0569478	0.359982	0.01113436	0.04068857
AEK	0.001820015	0.000403798	0.001004868	0
AER	0.02410704	0.03380911	0.003531217	0.02315075
AEH	0.0899263	0.1172782	0.02397777	0.03429545
AGA	0.2089436	0.1749734	0.086338	0.07009225
AGV	0.02307175	0.01178467	0.03831528	0.06433395
AGL	0.03178254	0.01290936	0.09135087	0.09683425
AGI	0.002524582	0.008703937	0.00528025	0.001282052
AGF	0.3530462	0.2397951	0.3854494	0.01186683
AGW	0	0	0	0
AGM	0.04209466	0.1388133	0.0193929	0.004977711
AGP	0.000804042	0.02616905	0.01294407	0.006981019
AGD	0.05445924	0.000294659	0.05273274	0.001891405
AGE	0.04142479	0.02133202	0.03945595	0.02310816
AGG	0.06635395	0.06044126	0.1375772	0.2043638
AGS	0.1684941	0.1947141	0.6431695	1.077391
AGT	0.323346	0.07516637	0.1745934	0.2944701
AGC	0	0	0	0
AGY	0.002746822	0	0.003365432	0.005574978
AGN	0.4246655	0.06734022	0.3483746	0.2483566
AGQ	0.411087	0.8712983	0.1720111	0.1024054
AGK	0.02505729	0.05734087	0.06124032	0.01269218
AGR	0.3764358	0.4141245	0.1565115	0.03377504
AGH	0.6013644	0.3264796	0.8098175	0.05789307
ASA	1.001747	0.3290855	0.1219569	0.1517853
ASV	0.2144559	0.1153336	0.01192229	0.1979404
ASL	0.115515	0.2781594	0.1237488	0.05480479
ASI	0.03667012	0.05268291	0.07883224	0.2062021
ASF	0	0.0267077	0.1498985	0.2016497
ASW	0.4651203	1.332961	0.714102	0.01197956
ASM	0.3719752	0.1568944	0.5372146	0.4554639
ASP	0.08147687	0.07482205	0.1559416	0.02587628
ASD	0	0	0.002570987	0
ASE	0.103715	0.3259561	0.3053587	0.02166633
ASG	0.1484177	0.610304	0.2646897	0.2046756
ASS	0	0.007307527	0.2202525	0.1448384
AST	0.08151999	0.2055941	0.09106097	0
ASC	0	0	0	0
ASY	0.01397688	0.1100567	0.6239151	0.2059778
ASN	0.05627388	0.009779609	0.132652	0.106712
ASQ	0.3928155	1.440057	0.226977	0.3592713
ASK	0.4798402	0.7818083	0.3032533	0.4607004
ASR	0.07017194	0.1710553	0.06051479	0.05644918
ASH	0.0878035	0.1650624	0.9265754	0.4180413
ATA	0.1561818	0.05622081	0.3272412	0.00123575
ATV	0.1119258	0	0.02694627	0.002602399
ATL	0.005824834	1.088102	0.1159194	0.3777569
ATI	0.2717385	0.09684551	0.1984404	0.02032943
ATF	0.4060482	0.5120814	0.005047703	0.4228411
ATW	0.02417862	0	0	0
ATM	0	0.001900468	0	0
ATP	0.01964836	0	0.004168321	0.3172358
ATD	0	0.5821536	0.003569939	0.05545852
ATE	0.08153816	0.06037121	0.02604439	0.04595952
ATG	0.6323916	0.3708732	0.5710184	0.001911669
ATS	0.03621825	0.02657295	0.1165735	0.1579336
ATT	0	0	0	0
ATC	0	0	0	0
ATY	0.02377773	0.08719689	0.03488642	0.0112898
ATN	0.007005358	0	0	0
ATQ	0.000649799	0	0.002425396	0.003504389
ATK	0.6472956	0.6115239	0.2995477	0.5068087
ATR	0.1579387	0.1480618	0.0999361	0.2354356
ATH	0.143233	0.07976906	0.05803338	0
ACA	0	0	0	0
ACV	0	0	0	0
ACL	0.05221178	0.4571154	0.2016741	0.02246264
ACI	0.1024571	0	0.02387351	0.1956826
ACF	0	0.5007319	0	0
ACW	0	0	0	0
ACM	0	0	0	0
ACP	0	0	0.09517682	0
ACD	0.05238821	0	0.01973857	0.07504337
ACE	0	0	0	0
ACG	0.06101563	0.09378089	0.01419975	0.07279331
ACS	0.0910481	0	0	0.08344084
ACT	0	0	0	0
ACC	0	0	0	0
ACY	0	0	0	1.301141
ACN	0.08095168	0.5671355	0.5471497	0.09983573
ACQ	0	0	0	0.02601218
ACK	0	0	0	0
ACR	0.1906573	0.01063794	0.02729937	0.09589922
ACH	0	0	0	0
AYA	0.2099497	0.102149	0.1277327	0.1741682
AYV	0.3719924	0.0515342	0.08044136	0.04941963
AYL	0.01139374	0.0131015	0.01482853	0.001387433
AYI	0.06562681	0.2186523	0.05600581	0.01406419
AYF	0.269124	0.03759551	0.544751	0.006420413
AYW	0.1656202	0.4231548	0.1420057	0
AYM	0	0	0	0
AYP	0	0	0.4750425	0.02947194
AYD	0.02086876	0.075982	0.0398352	0.1280807
AYE	0.1343248	0.7869086	0.06501283	0.8378269
AYG	0.1998063	0.7222565	0.5961804	0.5483332
AYS	1.276065	0.1080846	1.14436	0.6717397
AYT	1.17996	0.2063967	0.212984	0.1892787
AYC	0.01955119	0	0.2770295	0.3765128
AYY	0	0.05119959	0	0.05534694
AYN	0.1191313	0.1829628	0.8621908	0.08377131
AYQ	0	0	0	0
AYK	0.02622473	0.1073091	0.02146733	0.05588355
AYR	0.02306388	0.5759909	0.3649825	0.225151
AYH	0.9996009	0.03989278	0.2927482	0.343189
ANA	0.02524786	0.0942286	0.1157059	0.03540961
ANV	0.05898108	0.003294622	0.01488596	0.003639961
ANL	0.3981893	0.4627249	0.09844329	0.1979087
ANI	0.09756018	0.09605341	0.3470063	0.03557878
ANF	0	0	0	0
ANW	0	0	0	0
ANM	0	0	0.06935906	0.1159989
ANP	0	0.02001179	0.0208441	0.002642495
AND	0	0	0	0
ANE	0.2337482	0.01460642	0.3900039	0.2499092
ANG	0.1086912	0.03396825	0.0143786	0.03388265
ANS	0.04345763	0.000890244	0.027104	0.09811659
ANT	0.2826025	0.4493248	0.8529186	0.2848446
ANC	0	0	0	0
ANY	0.08244103	0.09940864	0.1371029	0.6703786
ANN	0.02013741	0	0	0.006732781
ANQ	0.00250764	0.03038979	0.02904014	0.5097065
ANK	0.3674468	0.3191249	0.236797	0.008280905
ANR	0.08773934	0.357366	0.01075945	0.4930496
ANH	0.04469798	0.02812624	0	0.02019285
AQA	0.5447161	0.04311039	0.1249793	0.2806965
AQV	0.04852602	0.002224664	0.03307575	0.01882691
AQL	0.1298039	0.6311413	0.5327053	0.007543299
AQI	0.005668581	0.05657085	0.2781409	0.1228437
AQF	0.02093385	0.001526447	0.01036509	0.01329823
AQW	0	0	0	0
AQM	0	0	0	0
AQP	0.004427517	0.8665265	0.02345189	0.4343199
AQD	0.07532726	0.07584374	0.05549655	0.05937559
AQE	0	0.1478783	0.09669331	0.002510658
AQG	0.000900873	0.0154187	0.03308628	0
AQS	0.06128433	0.01498396	0.05569946	0
AQT	0.01565927	0	0.01331052	0.004118721
AQC	0	0	0	0
AQY	0.04787349	0	0	0
AQN	0.05606495	0.03002264	0.009645162	0.06635918
AQQ	0	0.02874482	0.05513539	0.05602457
AQK	0.03632341	0.1831369	0.03174684	0.1490268
AQR	0.009964895	0.05837014	0.180017	0.01934814
AQH	0.004904366	0.009776787	0.00557328	0.09764082
AKA	0.2759195	0.06187683	0.5355303	0.2426899
AKV	0.07800055	0.7700483	0.4207519	0.428515
AKL	0.1551206	0.4072351	0.3692075	0.1555187
AKI	0.000988534	0	0	0.001178053
AKF	0.0305984	0.2862239	0.7170442	0.06646174
AKW	0	0	0	0
AKM	0.01914159	0.1083921	0.1255081	0.03325956
AKP	0.09809893	0.1023015	0.03115101	0.03524625
AKD	0.4050069	0.1291228	0.3772588	0.000743827
AKE	0.05857101	0.2776854	0.1444916	0.3395947
AKG	0.1825583	0.2493562	0.1413687	0.1575176
AKS	0.04277017	0.08528505	0.02134956	0.1481254
AKT	0.8216822	0.5945126	0.2963438	0.569329
AKC	0.2606709	0.01916548	0.2690525	0.3032863
AKY	0.183696	0.1724638	0.3087666	0.3789529
AKN	0.006042561	0	0.010676	0.009683613
AKQ	0.2243098	0.7021635	0.4697057	0.7346973
AKK	0.07441077	0.1758304	0.07915757	0.1139717
AKR	0.8421614	0.46968	0.6030801	0.4364774
AKH	0.951063	0.4836288	0.5697851	0.4482604
ARA	1.312921	0.7211254	0.7377117	1.032447
ARV	0.3384732	0.3329842	0.2976379	0.2467015
ARL	0.5738515	0.5183362	0.9148201	0.9175964
ARI	0.105424	0.6996882	0.2085224	0.4142809
ARF	0.2062327	0.1797317	0.3397167	0.2348175
ARW	0	0	0	0
ARM	0.26191	0.3641905	0.523204	0.6437916
ARP	0.003811487	0.03017163	0.04014263	0.4800472
ARD	0.01638666	0.156656	0.08751659	0.04091782
ARE	0.2895345	0.7495413	0.2868695	0.318901
ARG	0.8923317	0.9458009	0.9016861	0.5436392
ARS	1.461333	1.061795	0.8234707	1.778664
ART	0.5152078	1.540554	1.426634	0.4861984
ARC	1.201069	0.4122239	0.5793709	1.074498
ARY	1.150405	0.7708396	0.9341758	1.177047
ARN	1.020756	0.4463479	0.1674705	0.6902766
ARQ	1.571007	1.317962	1.587775	1.808933
ARK	1.159014	1.003892	1.769836	1.006981
ARR	0.956715	0.6613958	0.7837654	0.8180774
ARH	1.872844	0.6085038	2.039871	1.202917
AHA	0.1745355	0.0299409	0	0.004527736
AHV	3.017619	0.8948256	1.621278	2.143262
AHL	0.3522267	0.2459698	0.09614425	0.4702876
AHI	0.526008	2.048421	0.9001111	0
AHF	0	0	0	0
AHW	0.1467627	0	0.1027951	0.01614829
AHM	0	0	0	0
AHP	1.686417	2.229162	1.359913	1.755168
AHD	0.008999516	0.01324246	0.3557503	0.2667657
AHE	0	0	0	0
AHG	0.01078805	0	0	0
AHS	0.6033006	1.227048	0.5868655	0
AHT	0.03358273	0	0	0.1314488
AHC	0	0	0	0
AHY	0.01542528	0	0	0
AHN	0.009411588	0	0	0
AHQ	0.2965709	0	0.1295537	0.5178503
AHK	0.8586652	0.5156738	1.190958	0.3470786
AHR	0.1760401	1.550539	1.212721	1.195142
AHH	0	0	0	0
VAA	0.04288151	0.02063142	0.05705556	0.008750223
VAV	0.000690271	0	0.003560063	0.008835057
VAL	0.006298312	0.007634121	0.004978336	0.03676889
VAI	0.03893368	0.035314	0.03227257	0.007739876
VAF	0.02084576	0.000848377	0.01479221	0.01896487
VAW	0.03157531	0.05393944	0.02006258	0.09412993
VAM	0.6007434	0.508485	0.03097334	0.1513489
VAP	0	0	0	0.006911615
VAD	0.007524305	0.0980596	0.05093074	0.01570295
VAE	0.05531318	0.03318013	0.02408579	0.01949789
VAG	0.02010254	0.08586206	0.01402636	0.01606432
VAS	0.06376328	0.06446162	0.02439685	0.03114291
VAT	0.005924694	0	0.03847051	0
VAC	0.2701392	0	0	0
VAY	0.04285866	0.05267739	0.0985461	0.01005615
VAN	0.007862029	0	0.02126977	0.03652512
VAQ	0.007940225	0.07568824	0.002116002	0.0123278
VAK	0.07391485	0.05139484	0.1472058	0.138529
VAR	0.000686591	0.02096366	0.03178409	0.02924222
VAH	0	0	0.02901468	0.00396587
VVA	0.0219012	0.04115722	0.00590388	0.01238973
VVV	0.01184087	0.1268234	0.0409203	0
VVL	0.0288209	0.0392346	0	0.008293976
VVI	0.002404204	0.01072177	0.003503406	0.000263053
VVF	0.02889863	0.02410517	0.06037267	0.06191686
VVW	0	0	0	0
VVM	0	0	0	0
VVP	0.00468147	0.01526068	0.002127346	0.005739308
VVD	0.00495672	0.000367822	0	0.002369178
VVE	0.000487433	0.01731564	0.06408784	0.02156223
VVG	0.02645274	0.1128603	0.04043754	0.002159615
VVS	0.05590445	0	0.003509664	0.003312381
VVT	0.03848396	0.00775897	0.001335477	0.008369956
VVC	0.1164464	0	0	0
VVY	0	0.1595148	0	0.1203937
VVN	0.004691306	0.007551749	0.004945487	0.03126829
VVQ	0.002397601	0.01165462	0.004610097	0.01211673
VVK	0.03587897	0.02191593	0.01743409	0.008109471
VVR	0.002586439	0.006129576	0.01090826	0.02683138
VVH	0	0.2787104	0	0
VLA	0.02902886	0.02095445	0.001041024	0.001600997
VLV	0.000952916	0.00079635	0.004488305	0.000584968
VLL	0.002191202	0.006491215	0.002482478	0.007034925
VLI	0	0.004102114	0	0
VLF	0	0	0	0.003959105
VLW	0	0.1842635	0	0
VLM	0	0.01043414	0	0.005440511
VLP	0.05865228	0.02241919	0.06519441	0.1009585
VLD	0.1591189	0.00130394	0.00026912	0.01337668
VLE	0.02573783	0.01412746	0.002158344	0.01275925
VLG	0.3280892	0.002234277	0.09221309	0.03665226
VLS	0.00306541	0.001237868	0.01716955	0.000704641
VLT	0.02477551	0	0.007533835	0.09269298
VLC	0	0	0	0
VLY	0	0.02517961	0.007000588	0
VLN	0.05390359	0.02404071	0.06582786	0.01262781
VLQ	0.01422621	0	0.006162134	0
VLK	0.01877876	0.02846208	0.01833858	0.009050307
VLR	0.0587725	0.04008215	0.008389517	0.09037938
VLH	0.07106195	0.07310903	0.05302575	0.000960529
VIA	0.03168828	0	0.0207374	0.03280107
VIV	0.003824737	0.009742691	0.02220252	0
VIL	0	0	0.000732163	0.002163843
VII	0.009048823	0.004519753	0.01958681	0
VIF	0.03765459	0	0	0
VIW	0	0	0	0
VIM	0	0	0	0
VIP	0	0	0	0
VID	0	0	0	0
VIE	0.002439218	0.008365407	0.007669642	0
VIG	0.02356746	0.01338995	0.01282236	0.004379228
VIS	0.2038561	0.1592129	0.08607382	0.1842087
VIT	0.006994292	0.09115999	0.003379499	0.1078675
VIC	0.008271213	0	0	0.009397141
VIY	0.004306616	0	0	0
VIN	0.002657099	0.03851227	0.005224128	0.01753105
VIQ	0	0	0.006149751	0.01025057
VIK	0	0.003948322	0.005110187	0.000721183
VIR	0.1430745	0.02648118	0.01308816	0.01347952
VIH	0	0.03344212	0.007896089	0.06757456
VFA	0.03355772	0.01869105	0	0
VFV	0.05749957	0.00317543	0.003202731	0
VFL	0.004896092	0.005419733	0	0.000958828
VFI	0	0.04900448	0.05946806	0.02565832
VFF	0	0	0.008630246	0
VFW	0	0	0	0
VFM	0	0.09124435	0	0.1012922
VFP	0	0.03007954	0.02258079	0.03620345
VFD	0.02022154	0.04615518	0	0.1690103
VFE	0	0	0	0
VFG	0.09228087	0.07385359	0.05198448	0.1999133
VFS	0	0	0	0
VFT	0.006479487	0.01350389	0	0
VFC	0	0	0	0
VFY	0	0	0	0
VFN	0.006316999	0.004529053	0	0.01151235
VFQ	0.2156189	0.1622974	0.09562647	0
VFK	0.01960206	0.01962827	0	0.002251343
VFR	0.07854705	0.2470509	0.3776568	0.002988552
VFH	0	0	0	0
VWA	0	0	0	0.1105295
VWV	0	0	0	0.3539917
VWL	0	0.04607241	0.01868326	0
VWI	0.02279146	0	0	0
VWF	0.3802692	0.2065823	0.5378605	0
VWW	0	0	0	0
VWM	0	0	0	0
VWP	0	0	0	0
VWD	0	0	0	0
VWE	0.4358564	0.1820143	0.2797255	0.5458569
VWG	0	0.004685608	0.21485	0
VWS	0.2740563	0.1747183	0.1268823	0
VWT	0.8217639	0.5627394	0.04438443	0
VWC	0	0	0	0
VWY	0	0	0	0
VWN	0.02405335	0	0	0
VWQ	0.01621611	0	0	0
VWK	0	0.02130083	0.0190872	0
VWR	0	0	0	0
VWH	0	0	0	0
VMA	0.02219731	0.1022513	0.02712682	0.02404556
VMV	0.01155139	0.3663889	0.05280591	0.06104505
VML	0.16103	0.07529518	0.1348675	0
VMI	0	0	0	0.03814324
VMF	0.01814383	0	0.005389939	0
VMW	0	0	0	0
VMM	0	0	0	0
VMP	0	0	0	0
VMD	0	0.005721299	0.01829006	0.04306331
VME	0	0.1459076	0.115464	0.4618081
VMG	0.03093723	0.02223889	0.02026413	0.004744475
VMS	0.05575739	0	0	0.01531134
VMT	0.03266513	0.009206343	0.01992854	0.04518987
VMC	0.04615655	0	0	0
VMY	0.08834797	0	0.09769019	0.1924091
VMN	0	0.5518024	0.2683855	0
VMQ	0	0	0.003951624	0
VMK	0.05810831	0.04334784	0.03886621	0.007560496
VMR	0	0.02885169	0	0
VMH	0	0	0	0
VPA	0.02646091	0.01944888	0.005961457	0
VPV	0.01323728	0.03355552	0.001953973	0.004017852
VPL	0.01464514	0.008927482	0.000445177	0.00146529
VPI	0.005041775	0.005584551	0	0
VPF	0	0	0	0
VPW	0	0	0	0
VPM	0.1110451	0.1711073	0.03635067	0
VPP	0.002090123	0	0.02774717	0
VPD	0.001740244	0.001420698	0.000706235	0.00187981
VPE	0.01571356	0.05004865	0.00026592	0
VPG	0.01227632	0.01678944	0.02253678	0.01192518
VPS	0.06787843	0	0.007056999	0.01236212
VPT	0.01006088	0.04519078	0.04143098	0.02431361
VPC	0.008077785	0.0670999	0.03241184	0.01397126
VPY	0.003919281	0	0.002820787	0
VPN	0.1150272	0.07775696	0.03040408	0.06515994
VPQ	0.05332008	0.1517673	0.1837466	0.04737783
VPK	0.01728992	0.0941984	0.04400435	0.02066288
VPR	0.05342841	0.001052424	0.0182729	0
VPH	0.1422156	0.02084269	0.1222053	0
VDA	0.04534382	0.001769914	0.006939703	0.002767541
VDV	0.03645378	0.04184505	0.09065526	0.04211796
VDL	0.009703135	0.05605894	0.05159195	0.07743821
VDI	0.04400082	0.05837088	0.006094676	0.05462621
VDF	0.06231503	0.02222152	0.0548993	0.04741856
VDW	0	0.01870436	0.05658423	0.01542117
VDM	0	0	0	0.02118367
VDP	0.001641942	0.002170273	0	0.04518782
VDD	0.08209399	0.01351008	0.05364906	0.0420536
VDE	0.006200091	0.03318424	0.04352898	0.02618518
VDG	0.06169564	0.3022155	0.1953131	0.09045391
VDS	0.1076777	0	0	0
VDT	0	0	0.007982076	0.008498336
VDC	0.02088577	0	0.01481682	0
VDY	0.00130025	0.000607185	0	0.04015661
VDN	0.002803624	0.002990044	0.005485034	0.007438789
VDQ	0.009939398	0.001811291	0	0.003801752
VDK	0.002930475	0.001743551	0	0.01460106
VDR	0.02756672	0.02335557	0.02731014	0.1006696
VDH	0.5895121	0.2945555	1.139063	0.2552056
VEA	0.2484678	0.02740701	0.1257248	0.05664149
VEV	0.01950131	0.02184744	0.02224222	0.05345798
VEL	0.04089005	0.006294622	0.06675879	0.04106572
VEI	0.02443638	0.007892512	0.008250535	0.006267004
VEF	0	0.004494984	0.001446165	0
VEW	0	0	0	0
VEM	0.09016428	0.00243414	0.007946394	0.02753828
VEP	0.008271251	0.004986199	0.01016214	0.03056479
VED	0.003254351	0.014329	0.08532444	0
VEE	0.04308063	0.04625274	0.02113255	0.000714776
VEG	0.003490666	0.01020086	0.00384354	0.000934027
VES	0.001192158	0.07038773	0.005279575	0.01582494
VET	0.001150257	0	0.03646206	0.05736401
VEC	0	0	0	0
VEY	0.005853212	0.01036466	0	0.01671932
VEN	0.02443426	0.01557411	0.01005697	0.003384603
VEQ	0	0.002566752	0.01066901	0.001788154
VEK	0.02979328	0.03974601	0.07689632	0.07375018
VER	0.008873458	0.04984728	0.07935625	0.06743242
VEH	0	0	0	0.0433513
VGA	0.3023764	0.08503231	0.3102252	0.1309575
VGV	0	0.03356218	0.01221709	0.02928398
VGL	0.0467479	0	0.009797985	0.02600844
VGI	0.01287829	0.01016481	0.002345093	0.01155345
VGF	0.03558887	0.05655431	0.001109244	0.04523911
VGW	0	0	0	0
VGM	0.02710615	0.2193197	0.1199491	0
VGP	0.000483252	0	0	0
VGD	0.376273	0.4109572	0.07316592	0.02927519
VGE	0.000396859	0.01264366	0.07056332	0.09392912
VGG	0.01674867	0.07956313	0.0125339	0.05001312
VGS	0.4533506	0.0625345	0.02292097	0.1921425
VGT	0.1124714	0.2844703	0.08807126	0.05789187
VGC	0	0.2310472	0.8080918	0.061903
VGY	0.05950262	0	0	0
VGN	0.0107651	0.1092254	0.0859938	0.2483823
VGQ	0.001505633	0.1871466	0.1266608	0.248535
VGK	0.1459219	0.006773954	0.2923113	0.1025028
VGR	0.03564483	0.03227897	0.0544663	0.02715213
VGH	0.3368036	0.8665664	0.08873568	0.05625384
VSA	0	0	0.07239179	0
VSV	0.06098204	0.4492974	0.06509098	0.1589948
VSL	0.05698343	0.04362976	0.005825588	0.1332958
VSI	0.0321299	0.07781444	0.03421058	0.0078651
VSF	0.06773178	0.08464918	0.04744193	0.04640051
VSW	0.03072127	0.03163555	0.03015671	0
VSM	0	0	0.003126193	0
VSP	0.06497537	0.1417081	0.03792631	0.05514833
VSD	0	0.01169151	0.06156502	0.01672735
VSE	0	0	0	0
VSG	0.04016682	0.01026276	0.1364818	0.1203267
VSS	0.02523834	0.055682	0.01435431	0.02103621
VST	0.8107733	0.1584569	0.07759853	0.2111944
VSC	0	0	0	0.3950042
VSY	0.1264917	0.02031284	0.1278386	0.210943
VSN	0.4483002	0.1890391	0	0
VSQ	0.002559342	0	0.00089172	0
VSK	0	0.01430352	0.02013359	0.03780053
VSR	0.677324	0.2581851	0.2203307	0.1549837
VSH	0	0	0	0
VTA	0.1965456	0.3343053	0.02277923	0.007116149
VTV	0.03241885	0.4194224	0.1863992	0.006295584
VTL	0.08353391	0.7682441	0.05956198	0.06331507
VTI	0.7486778	0.3626504	0.1459377	0.1074544
VTF	0.001603785	0.001515105	0	0
VTW	0.03113807	0	0.05378132	0.05281119
VTM	0.01898747	0.05442432	0.002168005	0.008089432
VTP	0.3043818	0.06962716	0.3206047	0.005408297
VTD	0.003780855	0	0.02383726	0.03394296
VTE	0.1360532	0	0.5358022	0.0621639
VTG	0.118917	0.09710885	0.1117445	0.2247842
VTS	0.004807493	0	0.1523314	0.01770706
VTT	0.05910807	0.08794094	0.09693372	0.3110211
VTC	1.087344	0.0601476	0.02137609	0.06966831
VTY	0.2287098	0.1464913	0.03906978	0.005405034
VTN	0	0	0.008790874	0.03804071
VTQ	0.3057348	0.9650922	0.9455782	0.2809229
VTK	0.1775199	0.3250905	0.3117485	0.1744027
VTR	0.4044607	0.2020945	0.1791374	0.09826523
VTH	0.02983953	0.1117446	0.02100914	0.0520498
VCA	0.4699844	0.1123665	0.190683	0.1231938
VCV	0	0	0	0
VCL	0.02448795	0	0	0.1783349
VCI	0	0	0	0
VCF	0	0	0	0
VCW	0	0	0	0
VCM	0	0	0	0
VCP	0	0	0	0
VCD	0.02390062	0	0	0
VCE	0.2779268	0.02698494	0.006752856	0.01363992
VCG	0.0245991	0.05843548	0.2152588	0.03917736
VCS	0.2735679	0.1570282	0.2767672	0
VCT	0	0	0	0.02501578
VCC	0	0	0	0
VCY	0	0	0	0
VCN	0.001079274	0	0	0.00404846
VCQ	0	0	0	0
VCK	0.1843919	0	0.009615716	0
VCR	1.12812	0.06513634	0.2526697	0.5521649
VCH	0	0	0	0
VYA	0.1530576	0.1647736	0.1519685	0.1592927
VYV	0.05088768	0.1396528	0.1355238	0.176489
VYL	0.01931906	0.02131915	0.353046	0.02405689
VYI	0.000489052	0	0.000824556	0
VYF	0.03921859	0	0.2209146	0
VYW	0.01394425	0.02795356	0	0.2347255
VYM	0	0	0	0
VYP	0.1042799	0.01170605	0.009691696	0.1010673
VYD	0.5065578	0.9851359	0.2942983	0.09598566
VYE	0.06947958	0.0642809	0.0941627	0.04584591
VYG	0	0	0	0.04046186
VYS	0.04626646	0	0	0
VYT	0.01327176	0.01372734	0.02277361	0.02044414
VYC	0	0	0	0
VYY	0	0	0	0
VYN	0.8912467	0.2186136	1.131542	0.2672172
VYQ	0	0.03058688	0.02148509	0
VYK	0.0801411	0.09776855	0.1271552	0.3059572
VYR	0.2911123	0.1330458	0.08824214	0.2778794
VYH	0	0	0	0
VNA	0.3443236	0.06731866	0.1792006	0.002179557
VNV	0.04950916	0.02638663	0.06676834	0.0729339
VNL	0.7501309	0.2387303	0.7147978	0.1146232
VNI	0.001608015	0.01144574	0.001136215	0.002195105
VNF	0.1281129	0.01452214	0.04154263	0.02005598
VNW	0.02708584	0.03844433	0.05516711	0.0544275
VNM	1.665439	2.273665	0.4203269	0.1758791
VNP	0.02063538	0	0	0
VND	0.2126159	0.3321163	0.4619864	0.5610144
VNE	0	0.025201	0.01086985	0.03793228
VNG	0.1569898	0.2752477	0.04790434	0.1013812
VNS	0.05982303	0	0.0556601	0.02450532
VNT	0.2141114	1.047597	0.3397544	0.9823954
VNC	0	0	0	0
VNY	0.8603328	1.154297	0.8128883	0.2495842
VNN	0	0.5581923	0.1520841	0
VNQ	0.002506705	0.03096137	0	0.00748196
VNK	0.1794271	0.2695695	0.2432099	0.2403034
VNR	0.4003002	0.2426876	0.3311788	0.1291808
VNH	0.6648425	1.257533	0.04848254	0.6807677
VQA	0.08042406	0.5344132	0.1160787	0.06659824
VQV	0.1149201	0.5324838	0.4824896	0.484603
VQL	0.1675462	0.08268214	0.09575776	0.02458632
VQI	0.0390349	0.005018926	0.02069902	0.03262978
VQF	0.1433543	0.1039279	0.09652963	0.2214946
VQW	0	0	0	0
VQM	0.05976047	0	0.0452679	0.05243693
VQP	0	0	0	0.823813
VQD	0	0	0	0
VQE	0.3664303	0.08484655	0.046092	0.08492126
VQG	0.02017746	0.01452957	0.05258991	0.02464448
VQS	0.02029685	0.06026239	0	0.4492971
VQT	0.0245827	0.1263176	0.05614588	0.05461657
VQC	0	0	0.08855901	0.4248484
VQY	0.07632538	0.1172136	0.05118844	0.2323937
VQN	0.02832942	0.1404927	0.1010361	0.03491937
VQQ	0	0	0	0
VQK	0.3427559	0.8668558	0.03037012	0.9592487
VQR	0.02206946	0.1134672	0.05517718	0.04936535
VQH	0	0	0	0
VKA	0.4098096	0.05676988	0.4279375	0.2123856
VKV	0.1083986	0.6038126	0.5463348	0.08065146
VKL	0.03701562	0.0406155	0.03210624	0.07413783
VKI	0.06202681	0.04286917	0.4148248	0.1478526
VKF	0.0737492	0.004047582	0.2418952	0.2414178
VKW	0.2012102	0.291428	0.2259579	0.03999398
VKM	0.04762766	0.2054332	0.0900273	0.06307051
VKP	0.05647677	0.04665192	0.1417594	0.08744402
VKD	0.1548954	0.1479291	0.08981523	0.04706392
VKE	0.05390431	0.3033172	0.08153521	0.4112172
VKG	0.9344937	0.343086	0.3913704	0.2598714
VKS	0.3327818	0.3053698	0.05697688	0.03811449
VKT	1.066257	0.07114275	0.2587724	0.9959246
VKC	0	0	0	0
VKY	0	0	0.001759341	0
VKN	0	0.002832695	0.009753045	0.1125215
VKQ	0.001248867	0.0206879	0.008563145	0.001320581
VKK	0.1162836	0.1975589	0.2130196	0.04862646
VKR	0.4172219	0.7031407	0.05592766	0.05636917
VKH	1.242471	1.394905	1.052209	1.361995
VRA	0.4893592	0.8129996	0.7827627	0.2425126
VRV	0.6435926	0.8918701	1.100296	0.67686
VRL	0.1202448	0.5964235	0.5996224	0.1197072
VRI	0.7735046	0.9926137	1.005857	0.8902172
VRF	0.07034595	0.4244065	0.1273734	0.2141459
VRW	0.6562895	0.7206398	1.003506	0
VRM	0.2754061	0.2919827	0.6587711	0.2478047
VRP	1.561751	1.577206	0.2363649	0.2383252
VRD	0.01327145	0.00780947	0.01572747	0.05642414
VRE	0.8358622	0.3962834	0.3173852	1.098749
VRG	0.8416116	0.9953454	0.7354626	0.8087347
VRS	0.2453078	0.9875665	0.762709	0.8028589
VRT	0.06144782	0.6693736	0.1205838	0.1066789
VRC	0.05248711	0.3122581	0.1456013	0
VRY	0.05529309	0.155196	0.000405603	0.2427127
VRN	0.1245297	0.4517623	0.1160719	0.09315947
VRQ	0.631917	0.5050942	0.2900768	0.3750972
VRK	0.6419424	0.9385844	0.3547396	0.2969269
VRR	0.08261172	0.2853852	0.3049235	0.1021624
VRH	1.975829	0.3596054	0.2256352	1.145961
VHA	0.398129	0.2575313	0.1071941	0.3217338
VHV	0	0.00850253	0.004292424	0
VHL	0.4559706	0.2797022	1.027729	1.17978
VHI	0	0	0	0
VHF	0.6375113	0	0	0
VHW	0	0	0.01002089	0
VHM	0.1922179	3.518983	0.8829634	0
VHP	0.1461696	0.01589072	0.06606416	0.0645759
VHD	0	0.06273867	0.05396957	0
VHE	0	0	0	0
VHG	0.1873708	0.4031756	0.1655603	1.263844
VHS	0.4674686	0.2578822	0.2500803	0.6826343
VHT	0.01897134	0.01347767	0.06299494	0.0237103
VHC	0	0	0	0
VHY	0	0	0	0
VHN	0.4864308	0.1363052	1.979325	0.2186396
VHQ	0	0.004083944	0	0
VHK	0.007932097	0.4067886	0.4068507	0.4270529
VHR	0.124267	0.01613358	0.02233553	0.06957238
VHH	0	0	0	0
LAA	0.001651033	0.000365294	0.003414924	0.01489121
LAV	0.01928461	0.01476252	0.02326972	0.01067952
LAL	0.01023573	0.01167201	0.01080147	0.009753227
LAI	0.008366916	0.004703245	0.004004925	0.02643775
LAF	0.004731995	0.000528614	0.001686975	0.007706238
LAW	0	0	0	0
LAM	0.01240077	0	0	0.005644637
LAP	0.05644085	0.008805655	0.003048488	0.02175823
LAD	0.000731991	0.02986746	0.001740235	0.004672165
LAE	0.004331118	0.000550088	0.01066071	0.001171016
LAG	0.06943948	0.1422886	0.01491068	0.01696677
LAS	0.01372927	0.1273836	0.01683196	0.01276135
LAT	0.004857569	0.008147574	0.06640679	0.01081708
LAC	0	0	0	0
LAY	0	0.01030181	0.002900039	0.004734278
LAN	0.02286827	0	0	0.01627922
LAQ	0.02571379	0.009697203	0.001127428	0.004912562
LAK	0.02787239	0.07010117	0.05657905	0.07901722
LAR	0.03764109	0.00242924	0.02931709	0.05800775
LAH	0	0	0.01972124	0.01213434
LVA	0.000309098	0.06994022	0.03412884	0.00674133
LVV	0.002962444	0.007888393	0.005356061	0.002111219
LVL	0	0.01112697	0.002776436	0.01475623
LVI	0.006757692	0.003030675	0	0
LVF	0.000793783	0	0	0
LVW	0.02737727	0	0	0.1096875
LVM	0	0	0	0
LVP	0	0.004455593	0.009363832	0.006964756
LVD	0.009510775	0.000227175	0.005118687	0.00996109
LVE	0.01145449	0.013124	0.003449867	0
LVG	0.008792185	0.008123772	0.002852953	0.03918094
LVS	0.04823964	0.06336854	0.03853302	0.06089731
LVT	0	0.0938483	0.000376319	0.002714027
LVC	0	0	0.01048288	0.02382187
LVY	0	0	0	0
LVN	0.004455175	0	0.01388569	0.0122045
LVQ	0.001622508	0	0.001539215	0.0194144
LVK	0.01848378	0.01541164	0.008136959	0.07854586
LVR	0.002699968	0.01120656	0.03318349	0.02464305
LVH	0	0	0	0
LLA	0.002832379	0.000643422	0.001325707	0
LLV	0.001196565	0	0.006109879	0.008919974
LLL	0.01320416	0.004809604	0.0130536	0.007253889
LLI	0	0	0.002451201	0.00300457
LLF	0	0	0	0
LLW	0	0	0.1006569	0.08707629
LLM	0	0	0.06568536	0.09369042
LLP	0	0.009629888	0.04188838	0.02164271
LLD	0.003792919	0.00134118	0.001913666	0.02539733
LLE	0.004533602	0.002378131	0.01720393	0.0123318
LLG	0	0	0.003847572	0.006742053
LLS	0.02244394	0.08113971	0.1245455	0.1309245
LLT	0.00443361	0.004445065	0.01597306	0.01290466
LLC	0	0	0	0
LLY	0	0.008011858	0	0.01022372
LLN	0.00037667	0.006235618	0.004895859	0.005048012
LLQ	0.004046289	0	0.002300765	0.00711234
LLK	0.06095351	0.01005008	0.005615527	0.006565838
LLR	0.002605728	0.01639781	0.01582794	0.02396232
LLH	0.001387602	0.002624509	0.01480437	0.008354439
LIA	0.000464615	0.0323201	0	0.000248734
LIV	0.001421415	0	0	0.01276617
LIL	0	0	0	0
LII	0.008503697	0.006783295	0	0.01474769
LIF	0	0	0.009649172	0.04828563
LIW	0	0	0	0
LIM	0	0	0	0
LIP	0.01352869	0.004365098	0.007583497	0.01620045
LID	0.0182368	0.02723214	0.0171764	0.04523418
LIE	0.0432891	0.0294552	0.02379732	0.004057158
LIG	0.01080369	0.003956485	0.005203412	0.02032249
LIS	0.008128375	0.05513347	0.02254673	0.02632218
LIT	0	0.01050155	0.0557735	0.05831467
LIC	0.01061658	0.003095544	0	0
LIY	0.01921167	0	0	0.0109941
LIN	0.004353894	0.007852228	0	0
LIQ	0.001450316	0	0.003760051	0.006374351
LIK	0.008744417	0.003436892	0.008094152	0.004866023
LIR	0.04603696	0.01511385	0.007639877	0.04058158
LIH	0.05301887	0.00743519	0.04031302	0.08732819
LFA	0.009070287	0.01238286	0.03040842	0
LFV	0	0.008512537	0.02620846	0
LFL	0	0.0206299	0	0
LFI	0	0	0.00802367	0.005501193
LFF	0	0	0	0.2103146
LFW	0	0	0	0
LFM	0	0	0	0
LFP	0.00240877	0	0	0.0756337
LFD	0	0	0.006422245	0.01398753
LFE	0	0.01719438	0	0.006017171
LFG	0	0	0	0
LFS	0	0	0	0
LFT	0	0.000683573	0.005020147	0
LFC	0	0	0	0
LFY	0	0	0	0
LFN	0	0.009657002	0.004656452	0
LFQ	0.003673423	0.006620948	0.002142589	0
LFK	0.001467363	0.001345394	0.004706604	0
LFR	0	0	0	0
LFH	0	0	0	0
LWA	0	0	0	0
LWV	0.01786875	0.07138243	0	0.06637969
LWL	0	0	0	0
LWI	0.2083787	0.5520975	0.0316227	0
LWF	0	0	0	0
LWW	0	0	0	0
LWM	0	0	0.08461176	0.04533027
LWP	0	0	0	0
LWD	0	0	0	0
LWE	0.3857059	0.3897487	0.3757185	0
LWG	0	0.1832056	0.5120976	0.06187325
LWS	0	0	0	0
LWT	0	0	0	0
LWC	0	0	0	0
LWY	0.3903644	0	0.2082932	0
LWN	0	0	0	0
LWQ	0	0	0	0
LWK	0	0.01908545	0.01121815	0
LWR	0	0	0	0
LWH	0.2837872	0	0.07912336	0.2849843
LMA	0	0	0	0
LMV	0	0	0	0.02222783
LML	0	0	0	0
LMI	0	0.0283193	0	0
LMF	0.01491488	0.02766006	0.005562447	0
LMW	0.03004405	0	0	0
LMM	0	0	0.4684525	0.4205055
LMP	0.01019469	0.02826292	0.05123049	0.0129907
LMD	0	0.01419609	0.01110568	0
LME	0	0.03595648	0.02973524	0.002273213
LMG	0	0.05800413	0.002008091	0.03379733
LMS	0.001772558	0.007210061	0.02080822	0
LMT	0	0	0	0.006886171
LMC	0.139988	0.1159002	0	0.06876013
LMY	0.1422697	0	0.15981	0.2801915
LMN	0	0	0	0
LMQ	0	0	0	0
LMK	0	0	0.001675469	0
LMR	0.1189087	0.2517307	0.05569491	0.05165601
LMH	0	0.07564463	0	0
LPA	0	0.005144893	0.003141747	0.001515048
LPV	0.004621864	0.000800488	0.00069986	0.009279489
LPL	0	0	0.002041099	0.002939169
LPI	0.01091703	0.002237171	0.019035	0.004659006
LPF	0	0.02469505	0.08501056	0
LPW	0	0	0.01469634	0.06518708
LPM	0	0	0	0
LPP	0	0.004094078	0.003480739	0.001260374
LPD	0	0	0	0
LPE	0	0.000700239	0	0
LPG	0	0.05753841	0.03278409	0.009929606
LPS	0.09084459	0.008626929	0.04227637	0.004268276
LPT	0.01146248	0.05596777	0.004796718	0.02683103
LPC	0	0	0	0
LPY	0.01716314	0	0.007027419	0.0031675
LPN	0	0.007574943	0	0
LPQ	0.006132465	0.003632598	0.001616811	0
LPK	0.02724131	0.02486662	0.03481916	0.003584952
LPR	0.01432331	0.0357847	0.01120733	0.01129234
LPH	0.003921272	0.05802218	0.00262419	0
LDA	0.09803273	0.02373855	0.08321522	0.008001463
LDV	0.1635577	0.4931495	0.5093271	0.2981414
LDL	0.2495869	0.09414189	0.07924166	0.2258273
LDI	0.04313286	0.03840751	0.01558951	0.000485823
LDF	0	0	0	0.2020364
LDW	0	0	0	0.2907793
LDM	0.1228947	0	0.05126071	0.2554778
LDP	0.06537846	0.1468362	0.1657275	0.0978239
LDD	0.000943108	0.000733469	0.001378711	0.004243108
LDE	0	0.02881742	0.01540005	0
LDG	0.03509709	0.11352	0.09537724	0.08575331
LDS	0.008211859	0.002469793	0.03854892	0.1000414
LDT	0.003642706	0.1952632	0.2556617	0.2771519
LDC	0	0	0	0.1548527
LDY	0.07959396	0.05267806	0.07537125	0
LDN	0.02700854	0.05842298	0.1563436	0.3331635
LDQ	0.08152187	0.0008517	0.03783102	0.0271672
LDK	0.1004971	0.1209957	0.180325	0.0587513
LDR	0.02491998	0.125788	0.01621093	0.03830447
LDH	0	0	0	0.07226855
LEA	0.007473307	0.04950071	0.000762356	0.0104409
LEV	0.189556	0.05333398	0.02797452	0.001650596
LEL	0.010009	0.05237841	0.001824083	0.02710852
LEI	0.002759607	0.03190235	0.01745407	0.01357939
LEF	0.04319578	0.1471908	0.03359614	0.1350861
LEW	0.136573	0.002741004	0.440493	1.383727
LEM	0.1789781	0.2057993	0.1228448	0.2067811
LEP	0.01865103	0.02988032	0.08678883	0.03788049
LED	0.04925193	0.003583717	0.02579506	0.008551134
LEE	0.002239944	0.006067465	0.005965794	0.006433882
LEG	0.111816	0.1140103	0.09451018	0.2804675
LES	0.007538688	0.04717173	0.003838122	0.009220821
LET	0.003982671	0.1011888	0.03110098	0.1073963
LEC	0.07869607	0.04568359	0.1097987	0.268813
LEY	0.004416305	0.07566686	0.1180148	0.03431873
LEN	0.03112556	0.1352421	0.1073112	0.1954536
LEQ	0.003772123	0.009578498	0.01069342	0.00353154
LEK	0.1548017	0.210975	0.2578727	0.02192692
LER	0.003549525	0.007472045	0.03079006	0.00344797
LEH	0.04229384	0.03696225	0.1259466	0.009119498
LGA	0.1963535	0.2117332	0.1819808	0.0622467
LGV	0.01550551	0.03758627	0.08501571	0.03410686
LGL	0.02881546	0.0149075	0.04188238	0.01791584
LGI	0	0.01522508	0.006171908	0.003397275
LGF	0.3857896	0.003922984	0.2807336	0.429941
LGW	0	0	0	0
LGM	0	0.003933043	0.002819881	0
LGP	0.000301088	0.2047697	0.4869763	0.1828645
LGD	0.003075703	0	0.003832807	0.001593216
LGE	0.08425502	0.0581777	0.009382645	0.03402748
LGG	0.2764264	0.253301	0.05975115	0.137013
LGS	0.5754783	0.01480429	0.08649308	0.10436
LGT	0.001397625	0	0	0
LGC	0	0	0	0
LGY	0.09781426	0.05751402	0.08849207	0.006061208
LGN	0.002712599	0.000501234	0	0.001518909
LGQ	0.001464086	0.1355777	0.005234085	0.06240657
LGK	0.1793353	0.2995353	0.1583579	0.04204646
LGR	0.1453249	0.1221335	0.1611117	0.0234121
LGH	0.08513088	0.01399453	0.009770864	0.04844199
LSA	0.1503255	0.891126	0.1320366	0.1401963
LSV	0.01185279	0.04168026	0.05510769	0.05846285
LSL	0.0594073	0.08224998	0.013178	0.05460781
LSI	0.0620594	0	0.00836242	0
LSF	0.00280884	0.02344595	0.007188613	0
LSW	0.0893106	0.1559031	0.06607565	0
LSM	0.07639828	0.05222648	0.02536486	0.03254894
LSP	0.6894253	0.03676894	0.06540688	0.279066
LSD	0.004047529	0	0.002034887	0.002097442
LSE	0.008971832	0.02786053	0.03229062	0.009730767
LSG	0.431131	0.3811431	0.08414308	0.08824718
LSS	0.04188748	0.1849887	0.04983964	0.05556182
LST	0.3089783	0.2382656	0.07608476	0.1591945
LSC	1.586911	0	0	0
LSY	0.01214577	0.3734384	0.2149084	0.6213065
LSN	0.02199029	0.1818619	0.03025425	0.03723301
LSQ	0.01167492	0.03141787	0.1403438	0.003414279
LSK	0.2222359	0.3383973	0.3647884	0.09622435
LSR	0.0744656	0.1056807	0.03027582	0.004706861
LSH	0.04571547	0.1854135	0.03736869	0.1878935
LTA	0.06605752	0.08359805	0.0367748	0.0738196
LTV	0.01565002	0.02931354	0.04215145	0.03794251
LTL	0.009972471	0.02058713	0.008394246	0.03808193
LTI	0.1445008	0.03482422	0.06500026	0.1400461
LTF	0.01358025	0.08283882	0.01665878	0.008808243
LTW	0	0	0	0
LTM	0	0	0	0.140142
LTP	0.07231736	0.07294189	0.0180469	0.0253265
LTD	0.000345208	0.1924603	0.1430568	0
LTE	0.3047623	0.2528973	0.02468001	0.004558077
LTG	0.02643926	0.0952576	0.04963363	0.09706782
LTS	0.1671364	0.04595827	0.1985385	0.007848068
LTT	0	0.02398171	0.005946148	0.1037277
LTC	0	0	0	0
LTY	0.04558571	0.005074504	0.01368072	0.1809628
LTN	0.1029719	0.1352303	0.1076183	0.1008201
LTQ	0.06229043	0.4900684	0.1125987	0.7621284
LTK	0.1667727	0.03315711	0.2624339	0.03726489
LTR	0.10749	0.09546893	0.2185864	0.01175753
LTH	0.008258723	0.01564045	0.006338848	0.007871673
LCA	0	0	0	0
LCV	0	0	0	0
LCL	0	0.05609674	0.002751591	0
LCI	0	0	0	0
LCF	0	0	0	0
LCW	0	0	0	0
LCM	0	0	0	0.1015553
LCP	0	0	0	0
LCD	0	0	0	0
LCE	0.001949296	0.004082825	0	0.002655782
LCG	0	0.04749033	0	0
LCS	0	0	0	0
LCT	0.004160821	0	0	0
LCC	0	0	0	0
LCY	0	0	0	0
LCN	0	0	0	0
LCQ	0	0	0	0
LCK	0	0	0	0
LCR	0.05960342	0.01954926	0.1662672	0.0369454
LCH	0	0	0	0
LYA	0	0	0	0
LYV	0.4461061	0	0.04810697	0.2306688
LYL	0.03048773	0.01026671	0.006561671	0.009502667
LYI	0.1822958	0	0.1242269	0.03273939
LYF	0.6557094	0.01773522	0.4580185	0.06372688
LYW	0	0	0	0
LYM	0	0	0	0
LYP	0.02901972	0.006728827	0.06950844	0.005064366
LYD	0.1465545	0.1909428	0.4802935	0.6451719
LYE	0.05420708	0.09825779	0.05678457	0.03652743
LYG	0.09579901	0.3133031	0.008880178	0.04915291
LYS	0.2135917	0.02827696	0.6772414	0.03234005
LYT	0.02287162	0	0	0.001768269
LYC	0	0	0	0
LYY	0.1993823	0.02661018	0.1126209	0.2485246
LYN	0.0885075	0.02664988	0	0
LYQ	0	0	0	0
LYK	0.1285302	0.1615086	0.1115879	0.05831646
LYR	0.01956505	0.06800441	0.08877635	0.01927123
LYH	0.002626873	0.1480808	0.06988374	0.003409236
LNA	0.07254297	0.1159868	0.07175127	0.3389862
LNV	0.07536747	0.003727723	0.1276202	0.2125783
LNL	0.06347201	0.1162626	0.05077643	0.005362184
LNI	0.3590763	0.8645315	0.3623162	0.4686627
LNF	0.002525603	0.06876887	0.05544958	0
LNW	0.493417	0.5304142	0.3493834	0.4835368
LNM	0.3397897	0.2366475	0.09047439	0.1999842
LNP	0.2445248	0.536789	0.05839571	0.1475023
LND	0.7389736	1.630055	0.7124295	0.7161124
LNE	0.04143693	0	0.02362329	0.1906473
LNG	0.07460152	0.03727295	0.03522996	0.02540895
LNS	0.3514228	0.3150827	0.5017854	0.05176663
LNT	0.081716	0.04915505	0.133055	0.3327524
LNC	0	0	0	0
LNY	0.2694162	0.2075489	0.5047665	0.2804213
LNN	0.007653832	0.004494858	0.01612837	0.006965906
LNQ	0	0	0	0.002215846
LNK	0.554301	0.4662119	0.07245178	0.04805911
LNR	0.1641286	0.06845784	0.2001905	0.3385058
LNH	0	0	0	0
LQA	0.008328319	0.001723059	0.005191309	0.001325306
LQV	0	0.005580343	0.01070806	0.01028525
LQL	0.0137335	0.03497581	0.03462968	0.184217
LQI	0.1815116	0.06042098	0.02530302	0.1002583
LQF	0	0.01708976	0.2225848	0.4032629
LQW	0.06254813	0	0	0
LQM	0.03631198	0	0.03240857	0.01144896
LQP	0.1840524	0.07597674	0.1220006	0.07560107
LQD	0.009663673	0.04830095	0.06423567	0.02516992
LQE	0.08661529	0.08508684	0.1137948	0.1893628
LQG	0.03998847	0	0.002956424	0.001493629
LQS	0	0	0	0.01141571
LQT	0.00484215	0	0.009724509	0.06016411
LQC	0	0	0	0
LQY	0.01963786	1.598599	0.002017048	0.08178088
LQN	0	0	0	0
LQQ	0.01780734	0.2047213	0.09178228	0.1117424
LQK	0.05181424	0.07213794	0.08277743	0.04851852
LQR	0.05385229	0.01168642	0.006093639	0.03811211
LQH	0.02401248	0	0.05754327	0.0915325
LKA	0.05988961	0.079868	0.06894751	0.04111541
LKV	0.1564209	0.3389487	0.05625772	0.3703981
LKL	0.1293416	0.08550053	0.1095709	0.04628528
LKI	0.3072087	0.08174364	0.1980993	0.1695081
LKF	0.01510093	0	0.005221704	0
LKW	0.3210152	0.2021079	0.06658375	0.03592775
LKM	0.3323394	0.5001875	0.8157492	0.4438929
LKP	0.1852454	0.0352236	0.2887436	0.03187075
LKD	0.0766861	0.02051596	0.04492595	0.03952273
LKE	0.00680366	0.02861511	0.0172938	0.02404696
LKG	0.2574249	0.07115217	0.1947072	0.2136661
LKS	0.4955373	0.5719313	0.2585142	0.1916171
LKT	0.4786067	0.5761359	0.5603182	0.1751882
LKC	0.06807449	0.04850003	0	0.08301891
LKY	0.1599143	0.0158579	0.05117074	0.9793494
LKN	0.364282	0.1938853	0.3320507	0.3500108
LKQ	0	0.02649123	0.02798828	0.001573011
LKK	0.1421048	0.1409328	0.1552663	0.1642476
LKR	0.1169076	0.3134476	0.3283389	0.1259058
LKH	0.1473891	0.07007178	0.1243052	0
LRA	0.4857759	0.890242	0.1714999	0.7053673
LRV	0.1779033	0.5807071	0.09802424	0.2268119
LRL	0.9921378	0.7331754	0.2808362	0.9761999
LRI	0.03755479	0.2171773	0.9628586	0.5924175
LRF	0.1686298	0.1260442	0.04232782	0.1717895
LRW	0.5682634	1.016292	0.6298723	0.6702641
LRM	0.05072936	0.5329886	0.02896386	0.01305361
LRP	0.3089333	0.3712509	0.3869343	0.06262196
LRD	1.447826	1.035176	0.6971536	0.1393775
LRE	0.453734	0.6754934	0.8191595	0.6783033
LRG	1.182288	1.148975	0.6061633	0.9924232
LRS	0.2456083	1.423387	0.2219494	0.05659524
LRT	0.1498315	0.4469512	0.7413743	0.9117226
LRC	0	0	0	0
LRY	0.1373926	0.09817111	0.2026295	0.3649968
LRN	0.1155231	1.106596	0.7635671	0.9272295
LRQ	0.459556	0.1502695	0.4600855	0.05178245
LRK	1.052812	0.245396	0.6597316	0.9865152
LRR	0.1392003	0.3293011	0.3686994	0.1357144
LRH	0.4123999	0.9592327	0.8415241	0.05099537
LHA	0.1376889	0.08739112	0.1380411	0.08148076
LHV	1.836437	0.1968317	0.4294111	0.07866038
LHL	0.03747581	0.001354602	0.1204478	0.001795911
LHI	0	0	0	0
LHF	0.006767031	0.2301195	0.01567196	0.2970123
LHW	0	0	0	0
LHM	0	0	0	0
LHP	0.5253187	1.590406	0.805351	2.614558
LHD	0	0.02848801	0.03617099	0.005555625
LHE	0.5626451	2.14906	0.7719268	0.0640901
LHG	0.08584122	0.01201148	0.01362645	0.009961041
LHS	0.04533533	0.06146267	0.03293146	0.001770292
LHT	0.7313489	1.575239	1.021696	0.2574027
LHC	0	0	0	0
LHY	0.08657854	0.8177382	0.4898216	0.4945821
LHN	0.01720039	0.9804259	0.3565523	0
LHQ	0.04425867	0	0.2138796	0
LHK	0.1453838	0.06621026	0.06360768	0.1873817
LHR	0	0	0	0
LHH	0	0	0	0.3002447
IAA	0.004542924	0.0263313	0.03509112	0.03667137
IAV	0.04396066	0.04510767	0.006499157	0
IAL	0.03582579	0.02060456	0	0.001135903
IAI	0.02581014	0.01343071	0.003202357	0.06931054
IAF	0.006337471	0.006599852	0.02170902	0
IAW	0	0	0	0
IAM	0	0	0	0
IAP	0.03337654	0.001069389	0.003001399	0.007770889
IAD	0.000501908	0.1225094	0.02531142	0.008512582
IAE	0.04072559	0.004187279	0.007779807	0.006306415
IAG	0.05706514	0.006707817	0.02143074	0
IAS	0.2644106	0.5124466	0.08936524	0.136875
IAT	0.03127098	0.01632983	0	0.01223785
IAC	0.1243792	0	0.0500437	0.1776423
IAY	0	0	0	0.004513031
IAN	0.003219372	0	0	0.003910731
IAQ	0	0	0	0.01944471
IAK	0.00948056	0.04577316	0.02859425	0.000679027
IAR	0.09101785	0.118099	0.07096467	0.2108037
IAH	0	0	0	0
IVA	0.0125816	0.01576773	0.03030433	0.03081321
IVV	0.004383038	0.008740935	0.02240912	0.007978117
IVL	0.01893359	0.001450276	0.05694753	0.02129134
IVI	0	0	0	0.003421715
IVF	0	0	0	0.043078
IVW	0	0	0	0
IVM	0.02091685	0.04682027	0.00759095	0.08403156
IVP	0.001365907	0	0.004268801	0.004103648
IVD	0.0746357	0.09014077	0.008402685	0.0217289
IVE	0.003007129	0.014171	0.01495874	0
IVG	0	0.000964117	0.001375638	0
IVS	0.002234693	0.01011079	0.007855126	0.04170861
IVT	0.1339347	0.1871805	0.003767853	0.07782638
IVC	0	0	0	0
IVY	0	0	0	0.08313918
IVN	0.04356567	0	0	0.0362325
IVQ	0.0306805	0.01500534	0.002002772	0.03163538
IVK	0.02248473	0.000617889	0.01441342	0.02117062
IVR	0.02525276	0.01576443	0.009927315	0.01441571
IVH	0	0	0	0
ILA	0.003135811	0.01373134	0.005273885	0.004954493
ILV	0.08664735	0.03047613	0.005963303	0.0206994
ILL	0	0	0.01137741	0.03627051
ILI	0	0.000955127	0.0386763	0
ILF	0	0.000994445	0	0.01741422
ILW	0	0.01489761	0.0547131	0
ILM	0	0.02265103	0	0
ILP	0.04322471	0.1912086	0.001545546	0.01204375
ILD	0	0	0.002006127	0
ILE	0.003191816	0.01291026	0.003702617	0.00292433
ILG	0.01350282	0.01157947	0.0150036	0.01469804
ILS	0.04001575	0.004831448	0.005583967	0.008876626
ILT	0	0.004749597	0.08577286	0
ILC	0	0	0.02856597	0.1091283
ILY	0.003629516	0	0.01823284	0
ILN	0.00331667	0.006403256	0.02129696	0.03592645
ILQ	0.005200851	0.01903439	0.005742925	0.01108667
ILK	0	0.003122401	0	0
ILR	0.01881076	0.02739043	0.02094685	0.03054278
ILH	0	0	0	0.01508762
IIA	0.03316407	0.07412995	0.001063167	0
IIV	0.269699	0.5425462	0.01990354	0.5417949
IIL	0.002913289	0.005518472	0	0
III	0.0132748	0.006238827	0	0.004099555
IIF	0.02775368	0.04303252	0.01865027	0.0232864
IIW	0.05176923	0	0	0.01063667
IIM	0	0	0	0
IIP	0	0	0	0
IID	0.01051341	0.002346732	0.0205944	0.01370997
IIE	0.0140257	0.01696914	0.01983995	0.01956325
IIG	0.02062475	0.09864757	0.002081086	0.03658366
IIS	0.01292372	0.01094738	0.009436104	0
IIT	0.01810861	0.008019976	0.01478159	0.0386305
IIC	0	0	0	0
IIY	0.06822012	0	0.082399	0.1608422
IIN	0.03282508	0.01505794	0.04735726	0.003327076
IIQ	0.007274237	0.002595232	0	0.006014567
IIK	0.0385002	0.01392954	0.01296426	0.002133801
IIR	0	0	0	0
IIH	0	0	0	0.005933363
IFA	0	0	0	0
IFV	0.001209272	0.03685835	0.01861579	0.01183145
IFL	0	0	0	0.03478343
IFI	0.1264459	0.008889726	0.007332635	0.0560629
IFF	0	0	0	0
IFW	0	0	0	0
IFM	0	0	0	0
IFP	0.02996124	0.06774475	0.00389643	0.1163967
IFD	0	0.0709919	0.02217276	0.01148479
IFE	0	0	0	0
IFG	0.02615448	0.01345279	0	0.05034583
IFS	0.001509198	0.000693915	0	0.06008369
IFT	0	0	0	0
IFC	0	0	0	0
IFY	0	0	0	0.06239702
IFN	0	0	0	0
IFQ	0	0.009527587	0.03584687	0
IFK	0.02789351	0	0.02638595	0
IFR	0	0	0	0
IFH	0	0	0	0
IWA	0	0	0	0
IWV	0	0	0.3165829	0.3587597
IWL	0	0	0	0
IWI	0	0	0	0
IWF	0	0.006666246	0	0
IWW	0	0	0	0
IWM	0	0	0	0
IWP	0.3472117	0.1468138	0.2752308	0.01223643
IWD	0	0	0	0
IWE	0	0.009753535	0	0.003435895
IWG	0	0	0	0
IWS	0	0	0	0
IWT	0	0	0	0.003060637
IWC	0	0	0	0
IWY	0	0	0	0
IWN	0	0	0	0
IWQ	0	0	0	0
IWK	0.003193925	0.003045963	0.03214069	0.06213311
IWR	0.1917902	0.6638494	0.4790911	1.313678
IWH	0	0	0	0
IMA	0	0.1926391	0	0.04917406
IMV	0	0	0	0
IML	0.01320555	0.02409565	0.01617295	0.009163776
IMI	0	0	0	0.0742425
IMF	0	0	0	0
IMW	0.6703504	0	0	0
IMM	0	0	0	0.08223359
IMP	0.09584715	0.02679467	0.1682011	0.02156287
IMD	0	0	0	0
IME	0	0	0	0
IMG	0.2722658	0.2593058	0.1205372	0.1517041
IMS	0	0	0	0
IMT	0	0	0	0
IMC	0.3991223	0	0.04913428	0.09374893
IMY	0	0	0	0
IMN	0	0	0.01118598	0
IMQ	0	0	0	0
IMK	0	0.008013774	0.02651998	0.00517135
IMR	0.2046413	0.1178786	0.1138502	0.4081916
IMH	0	0	0	0
IPA	0.003612502	0.00354494	0	0
IPV	0	0.001336906	0.001597586	0.005301171
IPL	0.01688636	0.00249807	0.02976816	0.02423449
IPI	0.001175811	0.001064622	0.002894776	0.000829899
IPF	0	0	0	0
IPW	0	0	0	0
IPM	0	0	0	0
IPP	0	0	0.004181045	0
IPD	0	0.002146689	0	0
IPE	0.02515913	0	0	0
IPG	0.000739853	0.000444686	0.004347065	0.002887301
IPS	0.001189855	0.001175847	0.000774491	0
IPT	0.0990939	0	0	0
IPC	0.04692448	0.02233687	0.03247246	0.0321493
IPY	0	0	0	0
IPN	0	0	0	0
IPQ	0	0	0	0
IPK	0.005184249	0	0.005374038	0
IPR	0.008420019	0.01504437	0.01476442	0.01983446
IPH	0.1522084	0.000606628	0.01246132	0.01034659
IDA	0	0.001206585	0.005113202	0.009600222
IDV	0.2349692	0.09022423	0.1062588	0.08828436
IDL	0	0	0	0
IDI	0.06978427	0.000820761	0.002013632	0.04189983
IDF	0.02026809	0	0.03242696	0.05633488
IDW	0	0	0	0
IDM	0.002091779	0.04854367	0	0.0423579
IDP	0.1877813	0.05440405	0.2622274	0.06515066
IDD	0	0.01362238	0.004352569	0.008901319
IDE	0.1816484	0.005400294	0.001608294	0.000465283
IDG	0.008382171	0	0.001118396	0
IDS	0.01239101	0.007798753	0.01374202	0
IDT	0.03287646	0	0	0
IDC	0	0	0	0
IDY	0.01736318	0.02397372	0.05179437	0
IDN	0	0	0	0
IDQ	0	0.005464316	0	0
IDK	0.2188295	0.2554437	0.186107	0.1136053
IDR	0.2091674	0.1538378	0.07684755	0.03449285
IDH	0	0	0	0.03530381
IEA	0.08473485	0.5134802	0.3766322	0.6154307
IEV	0.0187739	0.03811329	0.05877111	0.03357143
IEL	0.004591256	0.002490712	0.002151478	0.001785851
IEI	0.007382239	0	0	0.05465883
IEF	0.1706268	0.001424546	0.01022985	0
IEW	0.1292485	0	0	0
IEM	0.06507477	0.6589423	0.2987256	0
IEP	0.06504992	0.02521845	0	0.02858138
IED	0.06836891	0.01002248	0	0.000566917
IEE	0.007775365	0.00867078	0.01798558	0.003295282
IEG	0.02495871	0.04512997	0.008163209	0.000563885
IES	0.0460821	0.0459782	0.04209972	0.009580358
IET	0.004575379	0	0	0.05689233
IEC	0.06874969	0.03391508	0	0.03558532
IEY	0.006633083	0	0	0
IEN	0	0.004090238	0.001874259	0
IEQ	0.07116298	0	0.1027713	0
IEK	0.1459885	0.09038103	0.03740243	0.006003606
IER	0.05624581	0.01782775	0.01047528	0.07550626
IEH	0.001023563	0	0.01290053	0.258525
IGA	0.01928418	0.1670296	0.01985651	0.001283752
IGV	0.03714408	0.03652669	0	0
IGL	0.06065725	0.04046353	0.06162602	0.02773768
IGI	0	0.002355921	0	0.02565103
IGF	0.07717922	0.009517429	0.007216264	0.0942992
IGW	0	0	0	0
IGM	0	0.01032994	0.004237358	0
IGP	0.2583995	0	0.2293141	0.003103233
IGD	0.0268858	0.01003954	0.0652418	0.04996822
IGE	0	0.002212645	0.001689849	0
IGG	0.006625553	0.004879398	0.0463297	0.1889835
IGS	0.0021695	0	0.00389535	0
IGT	0.4378434	0.001802326	0.05413407	0.003144
IGC	0.07777722	0.03281564	0	0.06321883
IGY	0.02489137	0.06184344	0.04490965	0.1322606
IGN	0.147898	0.448447	0.5320937	0.545637
IGQ	0.06871402	0.1456677	0.4217927	0.01591479
IGK	0.1348383	0.09018356	0.03815991	0.05795408
IGR	0.02251966	0.02247194	0.03234174	0.01634837
IGH	0.1964925	0.05855536	0	0
ISA	0.004051616	0.03532638	0.03549158	0
ISV	1.044599	0.4256909	0.2031081	1.328695
ISL	0.02373308	0.1176401	0.05327282	0.1548406
ISI	0.005033358	0	0	0
ISF	0.03015041	0.2951585	0.1171754	0
ISW	0	0	0	0.08931884
ISM	0	0	0	0
ISP	0.01585867	0.06739143	0.1211553	0.06179568
ISD	0.05231241	0.05354835	0.006942206	0.1541506
ISE	0.04971835	0.1124907	0.09268393	0.02510762
ISG	0.05236913	0.04461337	0.04735523	0.006050691
ISS	0.02738739	0.0125159	0.02907353	0.1059437
IST	0.1260925	0.01790409	0.001272416	0.100867
ISC	0	0	0	0.6478838
ISY	0.115435	0.003642976	1.302715	0.9984443
ISN	0.1386393	0	0.007669528	0.05362286
ISQ	0	0.1332615	0	0.03299323
ISK	0.02586233	0.1396791	0.3751573	0.166718
ISR	0.2789251	0.9031776	0.4841611	0.02363852
ISH	0	0	0	0
ITA	0	0.109704	0.2538653	0.008648654
ITV	0.2909165	0.1011636	0.07862043	0.6400758
ITL	0.006092034	0.005295634	0	0.001215596
ITI	0.03957392	0.02012526	0.1014933	0.04418901
ITF	0	0.1039801	0.006302363	0
ITW	0.3161141	0.01429278	0.7469471	0.2561127
ITM	0.3061357	0	0	0
ITP	1.058755	0.255471	0.9100519	0.01772945
ITD	0.08460425	0.3502092	0.03016152	0.03201783
ITE	0	0.01293515	0	0
ITG	0.1328197	0.3743324	0.156157	0.4935664
ITS	0.05397516	0.05456685	0.07191305	0.1372999
ITT	0.1031523	0.04202458	0.1550709	0
ITC	0	0	0	0
ITY	0.1125308	0	0	0.006322887
ITN	0.09602793	0.01066438	0	0.01680935
ITQ	0.02778747	0.03500932	0.1016591	0.03858089
ITK	0.06266409	0.01519864	0.01796209	0.07908624
ITR	0.2227599	0.5524517	0.6352384	0.4452696
ITH	0.007778809	0.1119983	0.09167284	0.3229078
ICA	0.001244129	0.02228145	0	0.003400913
ICV	0	0	0	0
ICL	0.01253314	0.1653442	0.3272353	0
ICI	0.3234223	0	0.305506	0
ICF	0	0	0	0
ICW	0	0	0	0
ICM	0	0	0	0
ICP	0	0	0	0.006493685
ICD	0.2085318	0	0	0.01397743
ICE	0	0	0	0
ICG	0	0.09987218	0	0
ICS	0	0.02828942	0.0671385	0
ICT	0	0	0	0
ICC	0	0	0	0
ICY	0	0	0	0
ICN	0	0	0	0
ICQ	0	0	0	0
ICK	0	0	0.005440008	0.04979507
ICR	0	0	0	0
ICH	0	0	0	0
IYA	0.02770753	0.2434097	0.1435672	0
IYV	0.007487447	0.08036803	0.004712536	0.134452
IYL	0.3144465	0.03952178	0.09744487	0.01141324
IYI	0.1172684	1.072027	0.7471324	0.4417784
IYF	0	0	0	0
IYW	0	0	0	0
IYM	0	0	0	0
IYP	0.04758835	0.08100501	0.02941552	0
IYD	0	0	0	0
IYE	0	0	0	0
IYG	0.06985442	0.02196698	0.07175164	0.1501039
IYS	0	0.08269896	0.007521017	0.01552178
IYT	0.05351651	0.0124571	0.05844326	0
IYC	0.201123	0	0	0
IYY	0	0	0	0
IYN	0	0.00681656	0.01838963	0
IYQ	0.03725391	0.1832697	0.08323488	0.2002829
IYK	0.1827167	0.1717333	0.08694682	0.3949043
IYR	0	0	0	0
IYH	0	0	0	0.05251083
INA	0.3012527	0.04343114	0.06581744	0.04532422
INV	0.0294822	0.2048299	0.2214745	0
INL	0	0	0	0
INI	0.1387202	0.3185087	0.1388446	0.403615
INF	0	0	0	0
INW	0	0	0	0
INM	0	0	0	0
INP	0	0.007521014	0.07909481	0.001226806
IND	0.1151562	0.6941455	0.05035283	0
INE	0.3292628	1.251622	0.5493267	0.9646149
ING	0.05094446	0.1701995	0.04887296	0.06649438
INS	0.3167621	0.1005266	0.3425455	0.03652725
INT	0.1976613	0.1425396	0.1238653	0.103613
INC	0	0	0	0
INY	0	0	0	0
INN	0.03048819	0.1894591	0.5830574	0.8699128
INQ	0.09245165	1.015684	0.7831783	0.2275695
INK	0.3382383	0.0416565	0.04722027	0.1042025
INR	0.07130007	0.1482281	0.1333668	0.0537113
INH	0	0	0	0
IQA	0	0	0.01899276	0
IQV	0	0	0	0.02334972
IQL	0.02373162	0.1156213	0.05038364	0.07085723
IQI	0.3015553	0.2997596	0.019333	0.06314638
IQF	0.02113258	0.01175561	0.03601907	0.1466681
IQW	0	0	0	0
IQM	0.01336367	0.1310224	0.1541853	0.1800186
IQP	0.1920296	0.08032369	0.3149871	0.1945259
IQD	0.1429871	0.05928117	0.08591177	0.06578894
IQE	0.2964065	0.005788371	0.006730568	0.001318269
IQG	0.3839765	0.2721612	0.08458579	0.280955
IQS	0.1125594	0.001649183	0.02735315	0.03118459
IQT	0.04086871	0.000752669	0.02018739	0.008435901
IQC	0	0	0	0
IQY	0.0187156	0.4391634	0.04102718	0.08388124
IQN	0.09932341	0.2304732	0.006551369	0.005568118
IQQ	0.007394085	0.02817218	0.01457018	0.01561556
IQK	0.1844169	0.03835107	0.0387561	0.2216603
IQR	0.1980704	0.114522	0.1730316	0.1938289
IQH	0.07345188	0.006677065	0.04738574	0.3781449
IKA	0.1618025	0.1159014	0.04040686	0.2525423
IKV	0.4179779	0.1075615	0.1500319	0.09107819
IKL	0.1705787	0.07991983	0.05330322	0.1633921
IKI	0.2039542	0	0.01130294	0
IKF	1.256719	0.1401094	0.1407999	0.3365459
IKW	0.04912676	0.4000304	0.2043482	0.126044
IKM	0.02779462	0.08930144	0	0.05696132
IKP	0.1169522	0.05536931	0.02361832	0.1281759
IKD	0.06442218	0.1789407	0.1568975	0.100587
IKE	0.2035574	0.3570139	0.2802651	0.02967698
IKG	0.2265705	0.2516818	0.7509784	0.4024487
IKS	0.1020423	0.2083317	0.05056522	0.05080309
IKT	0.1481886	0.1555816	0.1198411	0.7465982
IKC	0	0	0	0
IKY	0.01615952	0.05886146	0.07607114	0.0819774
IKN	0.1897585	0.08309869	0.1311314	0
IKQ	0.006841657	0.004657515	0.009878957	0
IKK	0.3314476	0.2274954	0.1577662	0.1010733
IKR	0.1417233	0.4451749	0.3873546	0.1422602
IKH	0.05524784	0.02303342	0.1282456	0.1415295
IRA	0.9695055	0.05035125	0.9217532	0.4586899
IRV	0.6136628	0.2334653	0.6186237	0.4687557
IRL	0.1302284	0.3643169	0.4578372	0.1921368
IRI	0.09477166	0.02819482	0.2453743	0.8415589
IRF	0.3244201	0.4443906	0.6449823	1.033229
IRW	0	0	0	0
IRM	0	0	0	0
IRP	0.02864129	0.0135084	0	0.09339973
IRD	0.9426336	0.3696035	0.3753415	0.5558027
IRE	0.4461593	0.3625481	0.4846079	0.1494604
IRG	0.7667162	0.2845874	0.7143884	0.5022858
IRS	0.09658667	0.1441857	0.1274593	0.2756293
IRT	0	0.1082102	0.003366538	0.1954431
IRC	1.827694	0.06904636	0	0.9791305
IRY	0.464979	0.1355419	0.02056626	0.06865546
IRN	0.314347	0.6387557	0.6886055	0.07248939
IRQ	0.006487468	0.09683879	0.209447	0.1562271
IRK	0.531521	0.5537499	0.3113604	0.4892865
IRR	0.4707183	1.353802	0.5506957	0.5596262
IRH	0.241278	0.6252499	0.7730975	0
IHA	1.387346	0.6813915	0.333104	0.5122561
IHV	0.1756937	0.02109309	0.04234835	0.009941855
IHL	0.01700006	0.2483101	0.1068769	0.3376861
IHI	0	0.002257158	0.1929293	0.03018647
IHF	0	0	0	0
IHW	0	0	0.1124015	0.4389942
IHM	0	0	0	1.641753
IHP	0.05179594	0.6620324	0.06724375	0.02993164
IHD	0.3322182	0.1150465	0.3349835	0.4853095
IHE	0	0.3512045	0	0
IHG	0.000664102	0.6503084	0.1056559	1.150216
IHS	0	0	0	0
IHT	0	0	0	0
IHC	0	0	0	0
IHY	0	0	0	0
IHN	0	0	0	0
IHQ	0	0	0	0.06722471
IHK	0.003434891	0.1607246	0.04625787	0.06405937
IHR	0.01364865	0.284889	0.04963779	1.56212
IHH	1.072052	0.475221	0	1.642759
FAA	0.01025717	0.01543936	0.03344065	0.004478766
FAV	0.000477896	0	0.004105214	0.05362704
FAL	0.009721762	0.002807184	0.03313671	0.008915168
FAI	0	0.04141308	0	0
FAF	0.03187841	0.02661513	0.04093394	0.01057638
FAW	0	0	0	0
FAM	0	0	0	0
FAP	0.02347182	0.2652112	0.04091199	0.02254722
FAD	0	0	0	0
FAE	0.0328457	0	0	0
FAG	0.2030011	0.02508423	0.05355031	0.02580067
FAS	0	0	0.02199154	0.06421176
FAT	0.002006206	0.006705211	0.01307667	0.004723942
FAC	0	0	0	0.1075556
FAY	0	0	0	0
FAN	0.03107815	0.00866453	0.004889908	0.003950116
FAQ	0	0.002221054	0	0
FAK	0	0.005887137	0	0.03110582
FAR	0.3226843	0.003646772	0.1459184	0.4555404
FAH	0	0.01806171	0.04046463	0
FVA	0.01495853	0	0	0
FVV	0	0	0.001582625	0.001596676
FVL	0.03424548	0.004544516	0.003591713	0
FVI	0.101737	0	0	0
FVF	0	0	0	0
FVW	0	0	0	0
FVM	0	0.03564528	0.03404181	0
FVP	0.1015743	0	0.03676239	0.01313355
FVD	0.0729097	0.0212507	0.01053211	0.01480407
FVE	0.003014786	0	0.00053913	0.007959404
FVG	0.01516096	0.07062869	0.01127729	0.01624267
FVS	0	0	0	0.003282207
FVT	0	0.001944911	0	0
FVC	0.02023393	0	0	0
FVY	0	0	0	0
FVN	0.3366617	0.2444217	0.2115835	0.008204102
FVQ	0	0	0	0
FVK	0.6817824	0.06139938	0.324398	0.1943045
FVR	0.001765421	0	0	0.01675587
FVH	0.03855997	0	0.000491589	0
FLA	0.02301082	0	0.001664595	0
FLV	0	0	0	0
FLL	0.006536828	0	0	0.006521524
FLI	0	0	0	0
FLF	0	0	0	0
FLW	0	0.0103104	0.001658907	0
FLM	0	0	0	0
FLP	0	0	0	0.003834688
FLD	0	0.00194579	0.002977805	0.01217167
FLE	0.000933791	0.001069478	0	0.000630835
FLG	0.1560214	0.01926404	0.002505044	0.06458395
FLS	0.01868979	0.05690739	0.007582526	0.003432848
FLT	0.07180319	0.01077327	0.01345277	0.01277004
FLC	0	0	0	0
FLY	0	0	0	0
FLN	0.001548065	0.003819714	0.004322339	0
FLQ	0	0	0	0
FLK	0.03194147	0.05766255	0.004620454	0.09900489
FLR	0.002117618	0.01039896	0.02617883	0
FLH	0.004671764	0	0	0
FIA	0	0	0	0.002920264
FIV	0.03170971	0.07146618	0.04991319	0
FIL	0.03600791	0	0.01842284	0.009519055
FII	0.001910422	0	0.005635853	0
FIF	0	0	0	0
FIW	0	0	0	0
FIM	0	0	0	0
FIP	0.006988379	0	0.001341893	0.002255796
FID	0.003351429	0.00270345	0	0.0301158
FIE	0.001106854	0	0	0
FIG	0.02021501	0.003685751	0.03911569	0
FIS	0	0	0	0.02759877
FIT	0	0	0	0
FIC	0.04497964	0	0.08830442	0
FIY	0	0	0	0
FIN	0.1225367	0.04285406	0.01833723	0.06706735
FIQ	0.005634042	0	0.00228278	0.03308657
FIK	0.07891763	0	0	0
FIR	0.03958456	0.003278687	0.02066148	0.01803957
FIH	0.0322276	0.2234105	0.1148958	0
FFA	0	0	0	0
FFV	0.006154906	0	0	0.01381191
FFL	0	0	0	0
FFI	0	0	0	0
FFF	0	0	0	0
FFW	0	0	0	0
FFM	0	0	0	0
FFP	0	0	0	0
FFD	0	0	0.02734037	0.02895473
FFE	0.005019567	0.008189529	0.004255301	0.04842743
FFG	0.01082075	0.001086689	0	0.04358026
FFS	0	0.004097475	0	0
FFT	0.06731284	0.01383915	0.1307036	0.1146437
FFC	0	0	0	0
FFY	0	0	0	0
FFN	0	0	0.009431963	0
FFQ	0	0.02524053	0	0
FFK	0.006860927	0.01430788	0.03177143	0.05732029
FFR	0	0	0	0
FFH	0	0	0	0.03493753
FWA	0	0	0	0
FWV	0.01914943	0.02705061	0.1718886	0
FWL	0	0	0	0
FWI	0	0	0	0
FWF	0	0	0	0
FWW	0	0	0	0
FWM	0	0	0	0
FWP	0	0	0	0
FWD	0	0	0	0
FWE	0.08087229	0	0	0.03048834
FWG	0.1492506	0.009890856	0.2409466	0.3064266
FWS	0	0	0	0
FWT	0	0	0	0
FWC	0	0	0	0
FWY	0	0	0	0
FWN	0	0	0	0
FWQ	0	0	0	0
FWK	0	0	0	0
FWR	0	0.06065701	0	0
FWH	0	0	0	0
FMA	0	0	0	0
FMV	0	0	0	0
FML	0.07922302	0.01225634	0.02083418	0
FMI	0	0	0	0
FMF	0	0	0	0
FMW	0	0	0	0
FMM	0	0	0	0
FMP	0	0.01316583	0	0.01490225
FMD	0	0	0	0
FME	0	0	0	0
FMG	0	0	0	0
FMS	0	0.01246978	0	0
FMT	0.03865136	0	0.01021647	0
FMC	0	0	0	0
FMY	0	0	0	0
FMN	0	0	0	0
FMQ	0	0.006320915	0	0
FMK	0	0	0	0
FMR	0.1186408	0	0.02978896	0.2097604
FMH	0	0	0	0
FPA	0.002303927	0.007920812	0.006613039	0.01826961
FPV	0	0	0	0.006583019
FPL	0	0.001668193	0	0.005035487
FPI	0.008153555	0.04734733	0.06649225	0
FPF	0.01178502	0.01214803	0	0.0306707
FPW	0	0	0	0
FPM	0.001172103	0	0	0
FPP	0.08379858	0.001968481	0	0
FPD	0.01906274	0.0138306	0.002199533	0.02556103
FPE	0	0	0	0
FPG	0	0.02024497	0.01650181	0
FPS	0.000947131	0.001763036	0.003455588	0
FPT	0	0	0	0
FPC	0	0	0	0
FPY	0	0	0	0.01750779
FPN	0.1098837	0	0	0.3548068
FPQ	0	0	0	0
FPK	0	0	0	0.05260202
FPR	0	0	0	0
FPH	0.05062185	0.04531146	0.00796489	0.1348926
FDA	0.02597721	0.01080461	0.002896503	0.01106721
FDV	0.006736029	0.01324698	0	0
FDL	0.007046497	0.2365938	0.109004	0.2530961
FDI	0.3128259	0.02976155	0.04599735	0.007885776
FDF	0	0	0	0.03610824
FDW	0	0	0	0
FDM	0.01078027	0	0.5336025	1.464786
FDP	0	0	0.005535727	0.03589964
FDD	0.06873929	0.1389093	0.6925746	0
FDE	0.01157624	0	0.02067821	0.001692392
FDG	0.2930597	0.03033659	0.1922603	0.053174
FDS	0	0.1424396	0.006505895	0.01578385
FDT	0.08368022	0.01075238	0	0.0106896
FDC	0	0	0	0.2967959
FDY	0	0	0.008763602	0.2516784
FDN	0	0	0	0
FDQ	0.009059847	0.07052149	0.003963841	0.003302857
FDK	0	0.003027572	0.003555415	0.01543153
FDR	0.02503469	0	0.009942871	0.01161546
FDH	0	0	0	0
FEA	0.00162405	0.01014419	0.01193579	0.007708113
FEV	0.0148163	0	0.0242357	0.00990583
FEL	0	0.1391114	0.005826487	0
FEI	0	0.0729531	0	0.02236341
FEF	0	0.01753085	0.01353362	0
FEW	0	0	0	0
FEM	0	0	0	0.05458109
FEP	0	0	0	0
FED	0.000729961	0.000762191	0.000454969	0
FEE	0.000227759	0.01049063	0.002709455	0.01031768
FEG	0.0778498	0.05783071	0.1145197	0.06512693
FES	0.2938728	0	0.05644932	0.1406108
FET	0	0.05344415	0.01449751	0
FEC	0	0	0	0
FEY	0	0	0	0
FEN	0	0	0.001637479	0
FEQ	0	0	0	0
FEK	0.008027409	0	0.001451682	0
FER	0.008084618	0.03783051	0	0.2417667
FEH	0	0	0	0.1409778
FGA	0.3426443	0.0290985	0.2825071	0.1818954
FGV	0	0	0.4814913	0
FGL	0.02546513	0.0133187	0.01246217	0.0289953
FGI	0	0	0	0
FGF	0.03840597	0.06745213	0.00459575	0.05150045
FGW	0	0	0	0
FGM	0	0.02217054	0.04561948	0.003074615
FGP	0.4044201	0.004332119	0.3048807	0.6004825
FGD	0	0	0.002791108	0.002335856
FGE	0	0.01602017	0.01929408	0.001052901
FGG	0.08946376	0.1116434	0.1018726	0.1686061
FGS	0.2685393	0.05102121	0.09118477	0.07822511
FGT	0.05715119	0.02631314	0	0
FGC	0	0	0	0
FGY	0.01396003	0.006639699	0	0.01540329
FGN	0.02588552	0.003457689	0.01802708	0.1092734
FGQ	0	0	0.000812056	0.005977727
FGK	0.1908136	0.03548964	0.4361138	0.13253
FGR	0	0	0	0
FGH	0	0	0	0
FSA	0	0.003540058	0	0
FSV	0.7671906	0.2312666	0.000939435	0.2567243
FSL	0	0	0	0
FSI	0	0	0	0
FSF	0	0.6944926	2.360945	0
FSW	0	0	0	0
FSM	0.8786794	0.09079116	0.255839	1.234098
FSP	0.02469048	0.09230451	0.1108128	0.004699139
FSD	0	0	0.001749881	0.04656451
FSE	0.4823667	0.111839	0.5772357	0.04001949
FSG	1.075027	0.1523096	0.07356371	0.03719493
FSS	0.002242405	0	0.008830402	0.3225144
FST	0.01921674	0.008051625	0.0192319	0.1228681
FSC	0	0	0	0
FSY	0	0	0	0
FSN	0	0	0	0.09168497
FSQ	0.0140784	0.2097381	0.04274717	0.01338042
FSK	0.6308897	0.0885732	0.3430911	0.746693
FSR	0.05266181	0.1065386	0.02399619	0.03839226
FSH	0.1286092	0.5257042	0.298386	0.3589922
FTA	0	0	0.09052331	0.09663566
FTV	0.3738399	0.3752483	0.2050046	0.01625846
FTL	0	0.207187	0.04358001	0.003194997
FTI	0.03440608	0.1937668	0.00337756	0.03118834
FTF	0.007518145	0.005424016	0.03435291	0.04269229
FTW	0	0	0	0
FTM	0	0	0	0
FTP	0.02833001	0.01861443	0.01954794	0.05661985
FTD	0.05096593	0	0.1053887	0
FTE	0.0364308	0.007284528	0.05550777	0
FTG	0.05188722	0.009006667	0.01742854	0.0467763
FTS	0.08459039	0	0.01129101	0.144157
FTT	0.00783735	0.04905302	0.002292534	0
FTC	0	0	0	0
FTY	0	0	0	0
FTN	1.21387	0	0.1279958	0.0902954
FTQ	0.003586952	0.002843527	0.005017973	0.01946661
FTK	0	0	0	0
FTR	0	0.04261598	0.05963378	0
FTH	0.3568127	0.03652402	0	0
FCA	0.04211285	0	0.4781205	0.102581
FCV	0	0	0	0
FCL	0	0	0	0
FCI	0	0	0	0.02094094
FCF	0.002881814	0	0	0
FCW	0	0	0	0
FCM	0	0	0	0
FCP	0	0	0	0
FCD	0.6725379	0.3954718	0.04306298	0
FCE	0	0	0	0
FCG	0	0	0	0
FCS	0.03087329	0.05136839	0.04211603	0.130523
FCT	0	0	0	0
FCC	0	0	0	0
FCY	0	0	0	0
FCN	0	0	0	0.09573455
FCQ	0	0	0	0
FCK	0	0.04186357	0	0
FCR	0	0	0	0
FCH	0	0	0	0.1862961
FYA	0.09196914	0.1026661	0.07309747	0.127514
FYV	0.110258	0.03297591	0.1759172	0.3436465
FYL	0.006331918	0	0.004763191	0
FYI	0	0	0	0.03050181
FYF	0.2727503	0.04723234	0.2449553	0
FYW	0	0	0.005941279	0.1670976
FYM	0.1949935	1.098166	0.2779115	0.7647113
FYP	0.8607808	0.4542519	0.2836595	0
FYD	0	0	0	0
FYE	0	0	0	0
FYG	0.04743296	0.2516778	0.2643827	0
FYS	0.02640785	0.0313158	0.01627349	0
FYT	0.3551315	0.007821945	0	0
FYC	0	0	0	0
FYY	0.008478447	0.03057945	0.006070183	0
FYN	0	0	0	0
FYQ	0	0	0	0.09295807
FYK	0.0308993	0.03510362	0.01807551	0.08406352
FYR	0	0	0	0
FYH	0	0	0	0
FNA	0	0.04682051	0.1198462	0.04846693
FNV	0	0	0	0
FNL	0.00635261	0.01283044	0.002200555	0.2362371
FNI	0.06717306	0	0.01000123	0
FNF	0	0	0	0
FNW	0	0	0	0
FNM	0	0	0	0
FNP	0.009164587	0.2295724	0.1634549	0.001731993
FND	0	0	0	0
FNE	0.009076725	0	0.01438227	0.008259041
FNG	0.09410796	0	0.3433664	0
FNS	0.1083995	0.5458022	0.1951041	2.404841
FNT	0.09454562	0.2909681	0.2119676	1.852541
FNC	0	0	0	0
FNY	0	0	0	0
FNN	0.5494698	0.04860914	0.2206098	0.1006306
FNQ	0	0	0	0
FNK	0.09724968	0.218889	0.854332	0.07482927
FNR	0.5006477	0.1613307	0.1622485	0.471481
FNH	1.538643	0.3524073	0.2857471	1.059605
FQA	0.0146331	0.005013395	0.1292679	0.0180211
FQV	0	0	0	0
FQL	0.02331986	0.06089289	0	0.1839818
FQI	0.1549449	0.2314755	0.1800908	0
FQF	0.254105	0.00204154	0	0.6155861
FQW	0	0	0	0
FQM	0	0	0	0
FQP	0	0.002279516	0	0
FQD	0.00604171	0.2379721	0.2929008	0.0615922
FQE	0.2665501	0.02901096	0	0.7325627
FQG	0.03842358	0.05227717	0.4821831	0.834267
FQS	0.5092702	0	0.1807873	0
FQT	0.1671864	0.4651355	1.017949	0
FQC	0	0	0	0
FQY	0	0	0	0
FQN	0.1228891	1.610441	0.1760797	0.503384
FQQ	0.0334546	0	0	0
FQK	0	0	0	0
FQR	0	0	0	0
FQH	0	0	0	0
FKA	0.04002957	0.01503053	0.09359721	0.1412948
FKV	0.09910262	0.2364735	0.1479038	0.06333735
FKL	0.07820682	0.03629606	0.07136215	0.01006886
FKI	0.02488765	0.004690122	0	0.02916358
FKF	1.222374	0.02889548	0.07809848	0.3899953
FKW	0	0.2360979	0	0
FKM	0	0	0	0
FKP	0.1940949	0.03696144	0.07719384	0.06687573
FKD	0.00718301	0.05943402	0.04008401	0.1238739
FKE	0.01644775	0.07012245	0.0244879	0.01814536
FKG	0.01401721	0.01104207	0.01130219	0.06027823
FKS	0.1803707	0.02138454	0.006291432	0
FKT	0	0.03444305	0.06892876	0.1929888
FKC	0	0	0	0
FKY	0	0	0	0
FKN	0	0.001059716	0.00854479	0.01626399
FKQ	0.7845302	0.08791678	0.118986	0.9536713
FKK	0.02525129	0.03923647	0.07077266	0.1053546
FKR	1.160057	0.1007496	0.7195345	0.4101163
FKH	1.510072	0.2749808	1.373968	0.7301564
FRA	0.5206053	0.3493154	0.7590604	0.42874
FRV	0.1777299	0.1225093	0.1570838	0.4147665
FRL	0.2443485	0.1485673	0.1760207	0.05293678
FRI	0.05196195	0.162107	0.5784469	1.0308
FRF	0.2141698	0.3033494	0.879889	0.524428
FRW	0	0	0	0
FRM	0	0	0	0
FRP	0.004919776	0.5584895	0.1055314	1.554934
FRD	0.3126593	0.1167816	0.07030138	0.09608849
FRE	0.02125259	0.3199892	0.1491897	0.02077814
FRG	1.540055	1.548199	0.9565299	0.1137064
FRS	3.131724	1.282351	1.707467	0.3666195
FRT	0	0	0	0
FRC	0	0	0	0
FRY	0.05627734	0.02259749	0.2962288	0.7869352
FRN	0.1832225	0.0450843	0.6173608	0.004595144
FRQ	0.3475892	0.2388729	1.066824	0.5870783
FRK	0.2018906	0.3712195	0.2859156	0.01553839
FRR	0.9276689	0.6184183	0.5655465	0.09764925
FRH	0	0	0	0
FHA	0	0	0	0
FHV	0.3125408	0.244438	0.06633998	0.003845708
FHL	0	0	0	0
FHI	0	0.1756617	0	0.9309281
FHF	0	0	0	1.300921
FHW	0	0	0	0
FHM	0	0	0	0.0766945
FHP	0.2055665	0.9126211	0.1913796	1.695522
FHD	0	0	0	0
FHE	0.5995113	0	0.1795627	0.1881027
FHG	0	0	0	0.06076691
FHS	0	0	0.005416704	0
FHT	0	0	0.08254356	0
FHC	0	0	0	0
FHY	0	0	0	0
FHN	2.837991	1.301791	1.15125	3.35755
FHQ	0	0	0.04476779	0.1869126
FHK	0	0	0	0
FHR	0	0	0	0
FHH	0.05816218	0.03035115	0.07252126	0.03550016
WAA	0	0.0152526	0.01804812	0
WAV	0	0	0	0
WAL	0	0.04564257	0	0.04763287
WAI	0	0	0	0
WAF	0	0.02807772	0	0
WAW	0	0	0	0
WAM	0	0	0	0
WAP	0	0	0	0
WAD	0	0	0	0
WAE	0	0	0	0
WAG	0	0	0	0
WAS	0	0.00530277	0.007028052	0
WAT	0	0	0	0
WAC	0	0	0	0
WAY	0	0	0	0
WAN	0	0	0	0
WAQ	0	0	0	0
WAK	0	0	0	0
WAR	0.08042773	0.1594311	0.2823883	0.02567224
WAH	0	0	0	0
WVA	0	0.02197472	0.002406564	0.01139957
WVV	0	0	0.03484077	0.1047685
WVL	0	0	0	0
WVI	0	0	0	0
WVF	0	0	0	0
WVW	0	0	0	0
WVM	0.588006	0.1832935	0.2055008	0
WVP	0	0	0	0.02710239
WVD	0	0	0	0
WVE	0	0	0	0
WVG	0	0	0	0
WVS	0.002749797	0	0.003496429	0.009280824
WVT	0.005043871	0	0	0
WVC	0	0	0	0
WVY	0	0	0	0
WVN	0	0	0	0
WVQ	0	0	0	0
WVK	0.01776528	0.005051251	0	0
WVR	0.2194388	0.0616135	0.009502143	0.3418076
WVH	0	0	0	0
WLA	0.02192296	0	0.006782413	0
WLV	0.003658424	0.1236657	0.118585	0.1023372
WLL	0	0	0	0
WLI	0	0	0	0
WLF	0	0	0	0
WLW	0	0	0	0
WLM	0	0	0	0
WLP	0	0	0	0
WLD	0.005929769	0	0.01271855	0
WLE	0	0	0.007707668	0
WLG	0.1342539	0.04251812	0.01410047	0
WLS	0.00949029	0.07838126	0.01555596	0.002489747
WLT	0	0	0	0
WLC	0	0	0	0
WLY	0	0	0	0
WLN	0	0	0	0
WLQ	0	0	0	0
WLK	0	0	0.001814392	0
WLR	0.007086404	0.006817588	0.01295306	0.01769956
WLH	0	0	0	0
WIA	0	0	0	0
WIV	0.4265214	0.09279153	0.1096527	0
WIL	0	0	0	0
WII	0	0	0	0
WIF	0	0	0	0
WIW	0	0	0	0
WIM	0	0	0	0
WIP	0	0	0	0
WID	0.2083574	0.315812	0.256481	0.06372412
WIE	0	0	0	0
WIG	0.1132123	0	0	0
WIS	0	0.02769657	0.007294486	0.002597416
WIT	0	0	0	0.02130742
WIC	0	0.2433884	0.06356557	0.02718645
WIY	0	0	0	0
WIN	0	0	0	0
WIQ	0.3104721	0.1282381	0.0785868	0
WIK	0.02215466	0.01395219	0	0.01303745
WIR	0	0.01644837	0	0
WIH	0	0	0	0
WFA	0	0	0	0
WFV	0	0	0	0.003713839
WFL	0	0	0	0
WFI	0	0	0	0
WFF	0	0	0	0
WFW	0	0	0	0
WFM	0	0	0	0
WFP	0	0	0	0
WFD	0	0	0	0
WFE	0	0	0	0
WFG	0	0	0	0
WFS	0	0	0	0
WFT	0.2724569	0	0	0
WFC	0	0	0	0
WFY	0	0	0	0
WFN	0.161308	0.6630197	0.6306966	0
WFQ	0	0	0	0
WFK	0	0	0	0
WFR	0	0	0	0
WFH	0	0	0	0
WWA	0	0	0	0
WWV	0	0	0.01062776	0.06904458
WWL	0	0	0	0
WWI	0	0	0	0
WWF	0	0	0	0
WWW	0	0	0	0
WWM	0	0	0	0
WWP	0	0	0	0
WWD	0	0	0	0
WWE	0	0	0	0
WWG	0	0	0	0
WWS	0	0	0	0
WWT	0	0	0	0
WWC	0	0	0	0
WWY	0	0	0	0
WWN	0	0	0	0
WWQ	0	0	0	0
WWK	0	0	0	0
WWR	0	0	0	0
WWH	0	0	0	0
WMA	0	0	0	0
WMV	0	0	0	0
WML	0	0	0	0
WMI	0	0	0	0
WMF	0	0	0	0
WMW	0	0	0	0
WMM	0	0	0	0
WMP	0	0	0	0
WMD	0	0	0.07930373	0.02608529
WME	0	0	0	0
WMG	0	0.0160087	0.1320644	0.1142213
WMS	0	0.1302828	0	0
WMT	0	0	0	0
WMC	0	0	0	0
WMY	0	0	0	0
WMN	0.1157402	0.2149401	0.05252652	0
WMQ	0	0	0	0
WMK	0	0	0	0
WMR	0	0	0.02984972	0
WMH	0.03310253	0	0	0
WPA	0	0	0.004992214	0
WPV	0	0	0	0
WPL	0	0	0	0
WPI	0	0	0	0
WPF	0	0	0	0
WPW	0	0	0	0
WPM	0.06599075	0.02846317	0	0
WPP	0	0	0	0
WPD	0	0	0	0
WPE	0	0	0.004852949	0
WPG	0	0	0	0
WPS	0	0	0	0
WPT	0	0	0	0
WPC	0	0	0	0
WPY	0	0	0	0
WPN	0.2080771	0.05636004	0.002525624	0
WPQ	0.05851618	0.08373141	0.03648581	0
WPK	0	0	0	0
WPR	0	0	0	0
WPH	0	0	0	0
WDA	0.2104798	1.055989	1.089362	1.066879
WDV	0.4078683	0	0.002848526	0.129476
WDL	0	0	0	0
WDI	0	0	0	0
WDF	0	0	0	0
WDW	0	0	0	0
WDM	0	0	0	0
WDP	0	0	0	0
WDD	0	0	0	0
WDE	0	0	0	0
WDG	0	0	0	0
WDS	0	0	0.04516291	0
WDT	0	0	0	0
WDC	0	0	0	0
WDY	0	0	0	0
WDN	0	0	0	0
WDQ	0	0	0	0
WDK	0.01670898	0.0480165	0.05088399	0
WDR	0	0	0	0
WDH	0	0	0	0
WEA	0	0	0	0.01671361
WEV	0.2244702	0.1186681	0.3284577	0.04701586
WEL	0.00322117	0	0.0880132	0
WEI	0.01505978	0.2954451	0	0.02151842
WEF	0.03044687	0	0	0.0324865
WEW	0	0	0	0
WEM	0	0	0	0
WEP	0	0	0	0
WED	0	0.07522075	0.03448205	0.04188357
WEE	0	0	0	0
WEG	0.01563687	0.02498859	0	0
WES	0.3203982	0.02044998	0.1507822	0.2736062
WET	0	0	0	0
WEC	0	0	0	0
WEY	0	0	0	0
WEN	0.9583892	0.003812805	0.3417856	0.3501761
WEQ	0	0	0	0
WEK	0.1225408	0.09548486	0	0
WER	0	0.1650365	0	0.007579043
WEH	0	0	0	0
WGA	0.03064265	0	0	0
WGV	0.07682509	0	0.08684743	0.06840754
WGL	0.1834582	0.1453616	0.1287874	0
WGI	0	0	0	0
WGF	0.01783451	0.09257371	0	0.1358231
WGW	0.06640761	0.05906616	0.5721331	0.0977099
WGM	0	0	0	0
WGP	0	0	0	0
WGD	0.06441493	0	0.1188091	0
WGE	0.04749767	0	0	0.006799394
WGG	0	0	0	0
WGS	0.04642426	0.06120148	0.2128812	0.2639892
WGT	0	0	0	0
WGC	0	0	0	0
WGY	0	0	0	0
WGN	0	0	0	0.005194204
WGQ	0	0	0	0
WGK	0.05357059	0.1077761	0.0616288	0.07988007
WGR	0.09293349	0.1203772	0.3341442	0.291785
WGH	0	0	0	0
WSA	0	0	0	0
WSV	0	0	0	0
WSL	0	0	0	0
WSI	0	0	0	0
WSF	0	0	0	0
WSW	0	0	0	0
WSM	0	0	0	0
WSP	0	0	0	0
WSD	0	0	0	0
WSE	0.1684624	0.05158017	0.1367482	0
WSG	0.01628666	0	0	0
WSS	0.1823284	0.02718781	0.07216794	0.1167271
WST	0	0	0	0
WSC	0	0	0	0
WSY	0	0	0	0
WSN	0	0	0	0
WSQ	1.470912	0	0	0
WSK	0	0	0.04840754	0
WSR	0.3562562	0.1956185	0.2550335	0.194553
WSH	0.7614274	0	0.195436	0
WTA	0	0	0	0
WTV	0.005445881	0	0	0
WTL	0	0.0100097	0	0.03051737
WTI	0	0	0	0
WTF	0	0	0	0
WTW	0	0	0	0
WTM	0	0	0	0
WTP	0	0.3802476	0.08481108	0.09891446
WTD	0.03207745	0	0.1750353	0.08928817
WTE	0	0.2722742	0.01576317	0.1195332
WTG	0	0	0	0
WTS	0.3408894	0	0	0
WTT	0	0	0	0
WTC	0	0	0	0
WTY	0	0	0	0
WTN	0	0.02908482	0	0.09765822
WTQ	0	0	0	0
WTK	0	0	0	0
WTR	0	0.08889049	0	0
WTH	0	0	0	0
WCA	0	0	0	0
WCV	0	0	0	0
WCL	0	0	0	0
WCI	0	0	0	0
WCF	0	0	0	0
WCW	0	0	0	0
WCM	0	0	0	0
WCP	0	0	0	0
WCD	0	0	0	0
WCE	0	0	0	0
WCG	0	0	0	0
WCS	0	0	0	0.08460294
WCT	0	0	0	0
WCC	0	0	0	0
WCY	0	0	0	0
WCN	0	0	0	0
WCQ	0	0	0	0
WCK	0	0	0	0
WCR	0.09635352	0	0	0.1300009
WCH	0	0	0	0
WYA	0.09815928	0	0	0.1094355
WYV	0	0	0	0
WYL	0.01999682	0	0	0
WYI	0	0	0	0
WYF	0	0	0	0
WYW	0	0	0	0
WYM	0	0	0	0
WYP	1.237866	0	0	0
WYD	0	0	0	0
WYE	0	0	0	0
WYG	0	0	0	0
WYS	0	0	0	0
WYT	0	0	0	0
WYC	0	0	0	0
WYY	0	0	0	0
WYN	0	0	0	0
WYQ	0	0.002795926	0	0.01535431
WYK	0	0	0	0
WYR	0	0	0	0
WYH	0	0	0	0
WNA	0.02298052	0	0	0
WNV	0	0	0	0
WNL	0	0	0	0
WNI	0	0	0	0
WNF	0.3949104	0.4886733	0.9315221	0.04992465
WNW	0	0	0	0
WNM	0	0	0	0
WNP	0.3793686	0.08759797	2.415731	2.023571
WND	0	0	0	0
WNE	0.01609507	0.02460503	0.008065305	0.03540434
WNG	0	0	0	0.02431881
WNS	1.516723	0.1298237	0.6706337	0.1827234
WNT	0	0	0	0
WNC	0	0	0	0
WNY	0	0	0.03938223	0
WNN	0	0	0	0
WNQ	0	0	0	0
WNK	0	0	0	0
WNR	0	0	0	0
WNH	0	0	0	0
WQA	0.007722728	0	0	0
WQV	0.749801	0.2758922	0	0
WQL	0.6520104	0	0.9538819	0
WQI	0	0	0	0
WQF	0	0	0	0
WQW	0	0	0	0
WQM	0	0	0	0
WQP	0.1267231	0.6684973	0.525796	0.2520129
WQD	0	0	0	0
WQE	0.02931837	0.03636118	0	0.09499476
WQG	0	0	0	0
WQS	1.298254	0.7723292	0.2813042	0.2890044
WQT	0.1246478	0.3249243	0.339346	0.1146304
WQC	0.01776535	0.01373179	0	0
WQY	0	0	0	0
WQN	0	0	0	0
WQQ	0	0	0	0
WQK	0.5057087	0.7247781	0.3681145	0.6479735
WQR	0.02542813	0.02810844	0	0.00748833
WQH	0	0	0	0
WKA	0	0	0	0
WKV	0	0	0	0
WKL	0.04193855	0.0328421	0.04775485	0
WKI	0	0	0.007154461	0
WKF	0	0	0	0
WKW	0	0	0	0
WKM	0	0	0	0
WKP	0	0	0	0
WKD	0	0	0	0
WKE	0.008069376	0.1562196	0.190772	0.3684065
WKG	0.3064998	0.3312046	0.05034691	0.04056223
WKS	0	0	0	0
WKT	0.0968308	0.01995557	0.1482532	0
WKC	0	0	0	0
WKY	0	0	0	0
WKN	1.960067	0	0.5029969	0.8371121
WKQ	1.660268	0.5929478	0.6584042	0.6297885
WKK	0	0	0	0
WKR	0.9794278	0.024055	0.2007758	0.5377297
WKH	0	0	0	0
WRA	0.5478838	3.560314	3.504667	0.3532046
WRV	0	0	0	0
WRL	0.529502	0.484143	0.7554168	0.8122487
WRI	1.871767	0	0.08498811	1.105057
WRF	0.1383774	0.8572081	0.5209053	0.583032
WRW	0	0	0	0
WRM	0	0	0	0
WRP	0	0	0	0
WRD	0	0.8172082	0	0.5026675
WRE	0	0	0	0
WRG	1.002131	1.905396	0.224512	0.8560417
WRS	0.102741	0.1302326	0.007958659	0.4784719
WRT	0	0	0	0
WRC	0	0	0.1549369	0
WRY	0	0	0	0
WRN	1.191757	1.999473	0	1.02261
WRQ	0	0	0	0
WRK	3.26688	3.422329	1.000145	0.5469576
WRR	4.137289	2.094187	0.8206979	0.4663794
WRH	0.1874065	0	0	0
WHA	1.041851	0	0.0269246	0
WHV	0	0	0	0
WHL	0	0	0	0
WHI	0	0.3590208	0	0.05776651
WHF	0	0	0	0
WHW	0	0	0	0
WHM	0	0	0	0
WHP	0	0	0	0
WHD	0	0	0	0
WHE	0	0	0.06075243	0.2222576
WHG	0	0	0	0
WHS	0	0	0	0
WHT	0.01853302	2.124086	0.7063282	0
WHC	0	0	0	0
WHY	0	0	0	0
WHN	0	0	0	0
WHQ	0	0	0	0
WHK	0	0	0	0
WHR	0.06924227	0.08681955	0.01544797	0.04147059
WHH	0	0	0	0
MAA	0.0555024	0	0	0.01452479
MAV	0.01219943	0.004053107	0.008898123	0.004233566
MAL	0.02851745	0	0.01819318	0.006251031
MAI	0	0	0	0
MAF	0	0	0	0
MAW	0	0	0	0.334171
MAM	0	0	0	0
MAP	0.004040589	0	0	0
MAD	0	0	0	0
MAE	0.000813383	0.04604482	0	0.008938595
MAG	0.0326252	0.09570028	0.04500558	0.06232737
MAS	0.05720213	0.07471838	0.02671807	0
MAT	0.5686705	0.4231388	0.9195098	0.2425884
MAC	0	0	0	0
MAY	0	0	0	0
MAN	0	0	0	0
MAQ	0	0	0	0
MAK	0.1997953	0.009687077	0.01384808	0.2066631
MAR	0.4831692	0.8027761	0.2103251	0.2330346
MAH	0.1029912	0.057871	0.03642239	0.02618912
MVA	0	0	0.04478053	0.212637
MVV	0.09171432	0.245059	0.03265836	0
MVL	0	0	0	0
MVI	0	0	0	0
MVF	0	0	0	0
MVW	0	0	0.2853546	0
MVM	0.09216797	0.006544023	0	0
MVP	0	0	0	0
MVD	0	0.001189954	0.001072425	0
MVE	0	0.08326132	0.07535375	0.002538609
MVG	0	0	0.02835174	0.06627368
MVS	0	0	0	0
MVT	0.002168413	0	0.03571985	0.02032146
MVC	0	0	0	0
MVY	0	0	0	0
MVN	0.3449913	0.3476717	0.08611568	0
MVQ	0	0	0.02673777	0.05597268
MVK	0.1558411	0.2465051	0.02236818	0.2189137
MVR	0.01053755	0	0	0
MVH	0	0	0	0
MLA	0	0	0	0.04761327
MLV	0.01738462	0.005945164	0	0.03212571
MLL	0.02764462	0.002727141	0.000764566	0.01916479
MLI	0	0	0	0
MLF	0	0	0.00424245	0
MLW	0	0	0	0
MLM	0	0	0	0
MLP	0.03816981	0.5859573	0.296628	0
MLD	0	0	0	0
MLE	0	0	0	0
MLG	0	0	0	0
MLS	0	0.006114593	0	0
MLT	0.05913587	0.2054273	0.2743999	0.01069288
MLC	0	0	0	0
MLY	0.2203265	0	0	0.09177074
MLN	0	0.2111026	0.2283441	0
MLQ	0	0.005572851	0.002280388	0.001915387
MLK	0.005763276	0.1749426	0.1811857	0
MLR	0	0	0.3626343	0
MLH	0	0.01131606	0.01124336	0
MIA	0.03398408	0.02898664	0.006994836	0
MIV	0	0	0	0
MIL	0.000713887	0.06294687	0.0463802	0.1050758
MII	0.2830426	0	0.1233019	0.1819673
MIF	0	0	0	0
MIW	0	0	0	0
MIM	0.1781027	0	0.1058509	0.0421681
MIP	0	0	0	0
MID	0	0	0	0
MIE	0.03647602	0.01165822	0.03181154	0.01302925
MIG	0	0	0	0
MIS	0	0	0	0
MIT	0.4386006	0	0	0
MIC	0	0	0	0
MIY	0	0	0	0
MIN	0	0	0	0
MIQ	0.02744447	0	0.0119781	0.007499473
MIK	0	0.01170851	0	0.0391135
MIR	0	0	0	0.01288653
MIH	0	0	0	0
MFA	0	0	0.03972699	0
MFV	0	0	0	0
MFL	0.02271441	0.01971519	0.05753663	0
MFI	0	0	0	0
MFF	0	0	0	0
MFW	0	0	0	0
MFM	0	0	0	0
MFP	0	0.1853382	0.007886521	0.04899745
MFD	0	0	0	0
MFE	0.001995054	0	0	0
MFG	0	0	0	0
MFS	0	0	0	0
MFT	0.05968498	0.067749	0.01417552	0.06581502
MFC	0	0	0	0
MFY	0	0.004727534	0	0.006520271
MFN	0	0	0	0
MFQ	0	0.07187343	0.01512794	0.06498207
MFK	0	0	0	0.01143781
MFR	0	0	0	0
MFH	0	0	0	0
MWA	0	0	0	0
MWV	0	0	0	0
MWL	0	0	0	0
MWI	0	0	0.005593149	0
MWF	0	0	0	0
MWW	0	0	0	0
MWM	0	0	0	0
MWP	0	0	0	0
MWD	0	0	0	0
MWE	0	0.08368013	0	0.1033865
MWG	0.09229905	0.49256	0.2878091	0.3183108
MWS	0.0944799	0	0	0
MWT	0	0	0	0
MWC	0	0	0	0
MWY	0	0	0	0
MWN	0	0	0	0
MWQ	0	0	0	0
MWK	0	0	0	0
MWR	0	0	0	0
MWH	0.9829405	0.6925309	0.2719725	0.6333783
MMA	0.2002072	0	0	0
MMV	0.08141019	0.1768057	0.3316758	0.1090575
MML	0	0.05327342	0	0
MMI	0	0	0	0
MMF	0	0	0	0.09576398
MMW	0	0	0	0
MMM	0	0	0	0
MMP	0	0	0	0
MMD	0	0	0	0
MME	0	0	0	0
MMG	0	0	0	0
MMS	0	0	0	0
MMT	0	0	0	0
MMC	0	0	0	0
MMY	0	0	0	0
MMN	0	0	0	0
MMQ	0	0	0	0
MMK	0	0	0	0.02448679
MMR	0	0	0	0
MMH	0	0	0	0
MPA	0	0.01940886	0.007455999	0
MPV	0	0.1343814	0.000946073	0
MPL	0.004359807	0.002679709	0.006543179	0.007971735
MPI	0.005783847	0	0	0.01660194
MPF	0	0	0	0
MPW	0	0	0	0
MPM	0	0	0	0
MPP	0	0	0	0
MPD	0.04704347	0	0.02503036	0.06190696
MPE	0.02543671	0.02092252	0	0.0157553
MPG	0	0	0	0
MPS	0.0590965	0.04674668	0.06221041	0.01115492
MPT	0	0	0	0
MPC	0	0	0	0
MPY	0	0	0	0
MPN	0	0	0	0
MPQ	0.05531044	0.005703439	0.005055688	0.003282635
MPK	0.00901099	0.03441579	0.1723333	0.01725648
MPR	0.01448396	0.01755173	0.01270312	0.1022596
MPH	0	0	0	0
MDA	0.1289857	0	0	0
MDV	0	0	0	0
MDL	0	0	0.02280952	0.01145441
MDI	0.09561915	0.1796824	0.1980144	0.07643436
MDF	0	0	0.003142456	0
MDW	0.009778029	0.2602445	0.1493304	0.09598675
MDM	0	0	0	0
MDP	0	0.09874924	0.1715174	0.1871586
MDD	0	0.01586869	0.02343299	0
MDE	0.002508231	0.005446042	0	0.03453388
MDG	0.005743603	0.04669557	0.1265751	0.1461015
MDS	0	0	0	0
MDT	0	0	0	0
MDC	0	0	0	0
MDY	0	0	0	0
MDN	0	0	0	0
MDQ	0	0	0	0
MDK	0	0.01725312	0	0.04666372
MDR	0	0	0	0
MDH	0	0.3836185	0.01582289	0
MEA	0.007703264	0.113555	0.5810249	0.195856
MEV	0.004696988	0.01889418	0.007140911	0
MEL	0.04118497	0.07208785	0.01251435	0.01264764
MEI	0	0	0	0
MEF	0.04268347	0.04173645	0.01144366	0
MEW	0	0	0	0
MEM	0	0	0	0
MEP	0.1121421	0.1223586	0.3087371	0.1701929
MED	0	0	0	0
MEE	0	0	0	0.006052412
MEG	0	0	0	0
MES	0	0	0	0
MET	0.003299591	0.8966496	0.1191346	1.240788
MEC	0	0	0	0
MEY	0	0	0	0
MEN	0	0	0.1302489	0
MEQ	0.1153129	0.009047201	0.04197021	0
MEK	0	0	0	0
MER	0.02792396	0.02794387	0.01650358	0.01325272
MEH	0	0	0	0
MGA	0.01879535	0.01087394	0.01930851	0.01352755
MGV	0.01426393	0.01055714	0.02104148	0.03710948
MGL	0.02991023	0	0.004408137	0.04857583
MGI	0.1631791	0.3090113	0.3341682	0.2773662
MGF	0.06296436	0.2276455	0	0.5126953
MGW	0	0	0	0
MGM	0.03861946	0.006490486	0.01188392	0
MGP	0.01008313	0.1790279	0.09244124	0.2736961
MGD	0.02530428	0.04194978	0.004279468	0.004322021
MGE	0.003910039	0.006460552	0.009574152	0.02715619
MGG	0	0.0609634	0	0.1967239
MGS	0	0.001608678	0	0
MGT	0	0	0	0
MGC	0	0	0	0
MGY	0	0.003709018	0.01372322	0.03382982
MGN	0.09168961	0.528277	0.5525759	0.2747106
MGQ	0.1196656	0	0.08042469	0
MGK	0.9205405	0.3120842	0.9384193	0.04641357
MGR	0.9265597	0.5912824	0.3443793	0.2985979
MGH	0	0	0	0
MSA	0.008982602	0.04343832	0.03387585	0
MSV	0	0.04712458	0.009572245	0.02648477
MSL	0.05557453	0.03422606	0.1898533	0.04675206
MSI	0	0	0	0
MSF	0.002019674	0.03313798	1.329706	0.5602516
MSW	1.219948	0	0.05174261	1.666845
MSM	0	0	0	0
MSP	0.009663442	0.005754229	0.07224826	0.03530052
MSD	0.009016846	0	0	0
MSE	0	0	0	0
MSG	0.2382307	0	0	0
MSS	0.09537704	0.1142154	0.03035423	0.03592474
MST	2.75871	0.3617069	0.2368919	0.3479613
MSC	0	0	0	0
MSY	0	0.0259461	0.1494508	0.09467113
MSN	0	0	0	0
MSQ	0	0	0	0
MSK	0.6684484	0.01997242	0.6913429	0.6925173
MSR	0	0	0	0
MSH	0.2320606	0	0.04322609	0
MTA	0	0	0	0.01203071
MTV	0.416228	1.164522	0.7948886	0.02479292
MTL	0.01229256	0.06304638	0.2572924	0.3225418
MTI	0	0	0	0
MTF	0	0	0	0
MTW	0	0	0	0
MTM	1.753371	0.4573109	0.2801352	0.2325869
MTP	0	0.03084753	0	0.06971412
MTD	0.1563064	1.554813	1.464615	1.666988
MTE	0.01867634	0	0	0.008801895
MTG	1.484015	0.06976572	1.466973	1.854373
MTS	0.03861757	0.4650285	1.598161	0.5452194
MTT	0	0	0	0
MTC	0	0	0	0
MTY	0	0	0	0
MTN	0	0	0	0
MTQ	0	0.02031484	0.1198002	0
MTK	0.1579219	0.0504296	0.0505532	0.00460784
MTR	0	0	0	0.3612591
MTH	1.038175	0.05130929	0	0
MCA	0.3916736	0	0	0
MCV	0	0	0	0
MCL	0	0	0	0
MCI	0.3828793	0	0.4411384	0
MCF	0	0	0	0
MCW	0	0	0	0
MCM	0	0	0	0
MCP	0	0	0.1049086	0.2724866
MCD	0	0.3147257	0.3558351	0
MCE	0	0	0	0.0987807
MCG	0	0.01461213	0.1223277	0
MCS	0	0	0	0
MCT	0	0	0	0
MCC	0	0	0	0
MCY	0	0	0	0
MCN	0	0	0	0.0888702
MCQ	0	0	0	0
MCK	0	0	0	0
MCR	0	0	0	0
MCH	0.7472286	1.317921	0.04210657	0.9870763
MYA	0.2707817	0	0	0.5289658
MYV	0.05828289	0.006028065	0.0987332	0.274223
MYL	0	0	0	0
MYI	0	0	0	0
MYF	0	0	0	0
MYW	0	0	0.03465395	0
MYM	0	0	0	0
MYP	0	0	0	0
MYD	1.456805	0.3899148	0.03910123	0
MYE	0	0	0	0
MYG	0.07552745	0	0.09936633	0.9851414
MYS	0.03812429	0.247854	0.1062042	0.06270503
MYT	0	0	0	0
MYC	0	0	0	0
MYY	0	0	0	0
MYN	1.25179	0	0.4651511	1.771226
MYQ	0	0	0	0
MYK	0	0	0	0
MYR	0.1301212	0	0.3039474	0.8026302
MYH	0	0	0	0
MNA	1.821099	0.0834237	2.047475	0
MNV	0.01332054	0.04388064	0.02614194	0.01092185
MNL	0.004572841	0.07833522	0.07428957	0.1722014
MNI	0	0.007498896	0	0.02429031
MNF	0	0	0	0
MNW	0.08809014	0.146131	0.03162127	0
MNM	0	0.05405004	0.5245925	0
MNP	0.4822117	0.02309047	0.149474	0
MND	0.1762418	0.00046776	0.001949482	0.1937281
MNE	0.5572045	0.4234298	0.5880085	0
MNG	0.001434402	0	0	0
MNS	0	0	0	0
MNT	0	0	0	0
MNC	0.03308549	0	0	0
MNY	0.1991597	0.02845608	0.01784788	0.07062614
MNN	0	0	0	0
MNQ	0.1578909	0.02045988	0.03098085	0
MNK	0	0	0	0.06038776
MNR	0.05320818	0.04259344	0.1957449	0.02790709
MNH	0	0	0	0
MQA	0.181961	0.1271615	0.25904	0.2651854
MQV	0.01859384	0.009932328	0.001202159	0.04115545
MQL	0	0	0	0
MQI	0	0	0	0
MQF	0	0	0	0
MQW	0	0	0	0
MQM	0.6317282	0.7132993	0	1.8322
MQP	0	0	0	0
MQD	0.007176297	0	0.006036776	0.1016784
MQE	0.6114199	0.6044798	0	0.1313683
MQG	0.009737727	0.05030607	0.0504906	0.003870378
MQS	0	0	0	0
MQT	0.04186784	0.07369508	0.01628239	0
MQC	0	0	0	0.9159471
MQY	0	0	0	0
MQN	0	0	0	0
MQQ	0	0	0	0
MQK	0.5815111	0.3480405	1.551341	0.3939755
MQR	0.004517558	0.004248784	0.007669955	0
MQH	0	0	0	0
MKA	0.3442953	0.3429793	0.2095396	0.3308636
MKV	0.2851754	0.536024	0.1250867	0.03595366
MKL	0.09923793	0.06044634	0.1643369	0.1056551
MKI	0.07273066	0.019408	0.01458722	0.08200493
MKF	0	0	0	0
MKW	1.038639	0.5705687	1.577942	0.1735869
MKM	0.06892239	0.04382464	0.05965075	0.0152699
MKP	0.008231605	0.09013724	0.04165885	0.08120378
MKD	0	0	0	0.003767472
MKE	0.3281485	0.02155914	0.04071474	0.5328385
MKG	0	0	0	0
MKS	0.01486572	0	0	0
MKT	0.391618	0.3768659	0.583405	0.06369382
MKC	0	0	0	0
MKY	0.3399802	0.100023	0.2687628	0.2263702
MKN	0	0.007576972	0.02992414	0
MKQ	0	0	0	0
MKK	0.03156537	0.02159592	0.04248555	0.01065583
MKR	0.2075497	0.5931183	0.6973132	0.1031886
MKH	0.01431135	0	0.01047397	0.04292004
MRA	0.01831026	0.8908337	2.164894	1.274873
MRV	0.5234126	1.343519	0.7192659	0.1535205
MRL	0.3470028	0.03781493	0.1005186	0.04864123
MRI	0	0.06303733	0.4438904	1.304863
MRF	0	0	0	0.01027435
MRW	0	0	0	0
MRM	1.535134	0.2352407	0.2187926	2.5907
MRP	0.08182034	0	0	0
MRD	0.3989961	0.04740147	0.249116	0.8887231
MRE	1.370122	0.06750137	0	0.1136238
MRG	0.565704	0.3966707	1.689082	0.9207202
MRS	0	0	0	0
MRT	0.05265176	0.03843705	0.3476021	0.220939
MRC	0	0	0	0
MRY	0.2885042	0.01769488	0.1484005	0.5981622
MRN	0	0	0	0.09917437
MRQ	0	0	0	0
MRK	0.06538063	0.6455451	0.1851965	0.3569937
MRR	0.4682545	0.8982405	0.8609551	0.1694879
MRH	0.3789689	0.8139746	0.2144184	0.002984658
MHA	0	0.04336208	0.05330557	0
MHV	0.2606758	0.2872485	0.09361877	0.1717654
MHL	0.01631034	0.3449311	0.045581	0.3010533
MHI	0	0	0	0
MHF	0	0	0	0
MHW	0	0	0	0
MHM	0	0	0	0
MHP	0.9946482	0	0	0
MHD	0	0	0	0
MHE	0.09770373	0	0	0
MHG	0.03944916	0.007429524	0	0.186944
MHS	0.0405521	0.07388449	1.446464	0.0462359
MHT	2.13198	0.2529902	1.564705	1.645105
MHC	0	0	0	0
MHY	0	0	0	0
MHN	0	0	0	0
MHQ	0	0	0	0
MHK	0	0	0	0
MHR	1.141317	0	0	0
MHH	0.3558703	0.006631603	0	0
PAA	0.02704154	0.06605168	0.1164011	0.1569694
PAV	0.02219347	0.1649323	0.02732143	0.04550378
PAL	0.1294399	0.04293403	0.03106073	0.0439012
PAI	0.01216651	0.66596	0.05277788	0.07582053
PAF	0	0	0	0.001930921
PAW	0.0685711	0.06918485	0.1589077	0.01775558
PAM	0	0	0	0
PAP	0.00891637	0	0	0
PAD	0	0.000665159	0.000278979	0
PAE	0.001340601	0.157342	0.1105436	0.004502792
PAG	0.01906389	0.02505848	0.02422439	0.02918873
PAS	0.2759714	0.03857042	0.1471	0.3341077
PAT	0	0.01719654	0.0188064	0.0234495
PAC	0	0.03859646	0.0862475	0
PAY	0.8156343	0.07521719	0.1258803	0
PAN	0	0	0	0.00342607
PAQ	0	0.04959225	0.009977011	0.03825555
PAK	0.01383168	0.02046349	0.004049134	0
PAR	0.05078554	0.1599427	0.2322077	0.225466
PAH	0.02887381	0	0.00397469	0
PVA	0.001235629	0	0.000741672	0
PVV	0	0.001222932	0.002763451	0.07602724
PVL	0.009271914	0.1093459	0.03603303	0.006599321
PVI	0.01146788	0	0	0.01275667
PVF	0.001235737	0.2202249	0	0.3077093
PVW	0.03674348	0	0.02796079	0.008490688
PVM	0	0	0	0
PVP	0.2098859	0.030321	0.07850334	0.07490022
PVD	0.02759326	0.02060169	0.02411846	0.02643808
PVE	0.000474168	0.00046477	0.000420496	0.009659658
PVG	0.01130518	0.0236141	0.04055693	0.03457152
PVS	0.008208286	0	0	0.01084362
PVT	0.1860205	0.04898094	0.006265117	0.02275934
PVC	0.1188647	0	0.05453742	0.07441281
PVY	0	0.003027499	0.004673627	0.01114819
PVN	0	0	0	0
PVQ	0.01585254	0	0	0
PVK	0.09725316	0.1824616	0.001377532	0.07270279
PVR	0	0.178719	0.01084052	0.09330308
PVH	0	0	0	0
PLA	0.00027962	0.002027415	0.003333824	0.002695097
PLV	0.006414644	0	0.005305283	0
PLL	0.03466571	0.01704999	0.05276972	0.001898488
PLI	0	0	0.007911434	0
PLF	0.004045458	0.02394751	0	0
PLW	0	0.006361672	0	0
PLM	0	0	0	0
PLP	0.1220402	0.004705731	0.05391215	0.1287068
PLD	0.05881622	0.02447956	0.01394287	0.2133795
PLE	0.1090756	0.1614244	0.08506174	0.2523234
PLG	0.2459651	0.04638162	0.08902623	0.02769115
PLS	0	0	0	0
PLT	0.233375	0.3426271	0.006471386	0.006599786
PLC	0	0	0	0
PLY	0.04008931	0.04016811	0.136599	0.003638565
PLN	0.03198177	0.01799857	0.04817677	0.003982703
PLQ	0	0	0	0.01162482
PLK	0.02215202	0.02017896	0.02376505	0.03101488
PLR	0.06459232	0.03409106	0.05339814	0
PLH	0.2951477	0.74493	0.1642052	0.006805285
PIA	0	0.0304037	0.03927712	0.007112464
PIV	0.002335082	0.002200507	0.001897443	0
PIL	0	0.01870994	0.02920254	0.06143403
PII	0.0665786	0.0487227	0.006144268	0.02303916
PIF	0.006931208	0.06283498	0.04118923	0.002811631
PIW	0	0	0	0
PIM	0	0.05628309	0	0
PIP	0.03568217	0.000925805	0.0258203	0.0187014
PID	0	0	0	0
PIE	0	0	0	0
PIG	0.05137142	0.1108606	0.019842	0.01344807
PIS	0	0.05510566	0.1426527	0.1330746
PIT	0.1013361	0.0546269	0.09701521	0.104757
PIC	0	0	0	0
PIY	0	0.007773452	0.01136039	0
PIN	0.0067793	0.157911	0.007104835	0.1641311
PIQ	0.02013408	0.02136882	0.04009952	0
PIK	0.05256101	0.02247101	0.1463816	0.08773474
PIR	0.003302008	0.02952848	0	0.127977
PIH	0.008965457	0	0.00250316	0
PFA	0	0.05664483	0.004381424	0.06744637
PFV	0.2577502	0.09734488	0.2225591	0.06634657
PFL	0.008143507	0	0.009046179	0.003386028
PFI	0	0.01095775	0.06526512	0.00916087
PFF	0	0	0	0.01602699
PFW	0	0	0.02520815	0
PFM	0	0	0	0
PFP	0.002482333	0	0.005774639	0.004704705
PFD	0.03341355	0.01181033	0.01403094	0.01023121
PFE	0	0	0	0.005713616
PFG	0.1656924	0.08864786	0.192207	0.03622118
PFS	0	0	0	0
PFT	0.1132504	0.08081332	0.3066822	0
PFC	0	0	0	0
PFY	0.02005095	0	0	0
PFN	0	0	0	0
PFQ	0	0	0	0
PFK	0.04025016	0.1709401	0.1287588	0.1053003
PFR	0.581449	0.02232989	0.06106106	0.1357624
PFH	0.03870475	0.1413484	0.002385566	0.1340815
PWA	0	0.3775175	0	0.3093316
PWV	0.1405262	0.02107258	0.2524836	0.426983
PWL	0	0	0	0
PWI	0.05746257	0	0	0
PWF	0	0	0	0
PWW	0	0	0	0.004116729
PWM	0	0	0	0
PWP	0.1874272	0.189072	0	0
PWD	0	0	0	0
PWE	0.07103883	0	0	0.03360011
PWG	0.1117866	0.4072994	0.3388188	0.6066815
PWS	0	0	0	0
PWT	0	0	0	0
PWC	0.5887477	0.3540529	0.8841604	0.713587
PWY	0	0	0	0
PWN	1.053722	0.09514979	2.443809	2.374414
PWQ	0	0	0	0
PWK	0	0	0	0
PWR	0	0	0	0
PWH	0	0	0	0
PMA	0.01689189	0	0.005079643	0.3055806
PMV	0	0	0	0.03923923
PML	0	0	0.01180321	0.02874867
PMI	0	0	0	0
PMF	0.004371124	0.007761631	0.003418629	0
PMW	0	0	0	0
PMM	0	0	0	0
PMP	0	0	0	0
PMD	0	0.01501059	0.158119	0.219275
PME	0	0.02737641	0	0
PMG	0.1061889	0	0.09208918	0
PMS	0	0	0.03710524	0.03588341
PMT	0	0	0	0
PMC	0	0	0	0
PMY	0.2700505	0.3387538	0.0742408	0
PMN	0.07972033	0	0	0
PMQ	0.01000751	0.006814191	0.01570336	0.01130267
PMK	0	0	0	0
PMR	0.1873804	0.3099176	0	0.003713557
PMH	0	0	0	0
PPA	0.01409561	0.008755615	0.04244293	0.01431301
PPV	0.01696025	0	0	0
PPL	0.00101884	0.000914636	0.001404988	0.002226966
PPI	0	0.02358031	0	0.02828763
PPF	0.005999929	0	0.01580388	0.01035767
PPW	0	0	0	0
PPM	0	0	0	0.01049158
PPP	0.001564408	0	0	0
PPD	0	0	0.007921719	0.004202639
PPE	0.02463888	0	0	0
PPG	0.03051449	0.02751495	0.1319292	0
PPS	0	0	0	0
PPT	0	0.003279329	0.04845136	0.003654546
PPC	0	0	0	0
PPY	0	0	0	0
PPN	0	0	0	0
PPQ	0	0.008788225	0	0
PPK	0.03250786	0.06198927	0.02193809	0.08525804
PPR	0	0.00394277	0.03278679	0.2369572
PPH	0	0.1248022	0.03679666	0.03840986
PDA	0.007339327	0	0.01464056	0
PDV	0.007646038	0.03887945	0.06847789	0.06455813
PDL	0.00277152	0	0.1623663	0.07044619
PDI	0	0.1307832	0.009270172	0.07744246
PDF	0.02277576	0.02825515	0	0.009345717
PDW	0	0.004533145	0.1615494	0.1481721
PDM	0	0	0	0
PDP	0.04518179	0.01299986	0.02224463	0.001733312
PDD	0	0.01296559	0	0.09060542
PDE	0	0.004119193	0	0
PDG	0.04586498	0.07741141	0.1406948	0
PDS	0.02100435	0.2479484	0.1397762	0.252575
PDT	0.008880331	0.03349195	0.02591929	0.009163654
PDC	0	0	0	0
PDY	0.03423416	0	0.007931609	0
PDN	0	0	0.005019198	0.01061781
PDQ	0	0	0	0
PDK	0.08919629	0.521438	0.4147517	0.6594436
PDR	0.01003919	0.02315551	0.01970087	0.02336076
PDH	0.5817853	0.09515812	0.2137742	0
PEA	0.02596707	0.006357613	0.0457564	0.03609972
PEV	0.005560354	0.004648858	0.006492042	0.001354324
PEL	0	0.000837061	0.002385113	0
PEI	0.01290829	0	0	0.001237696
PEF	0	0	0	0
PEW	0.01026123	0.03807569	0	0
PEM	0	0	0	0
PEP	0.2137545	0.1129312	0.02420674	0.01188552
PED	0.03733926	0.4906825	0.05005293	0.000424953
PEE	0.00864779	0.02484972	0.02741606	0.0265291
PEG	0.01094553	0.02314569	0.03588189	0.001095768
PES	0	0	0	0
PET	0.003108928	0.0125717	0	0.000909566
PEC	0	0.08160493	0	0.05392948
PEY	0.008600381	0.03966382	0.02343489	0.1531931
PEN	0.1540147	0.2571509	0.1058648	0.01488024
PEQ	0.01415481	0.04635833	0	0
PEK	0.01213593	0.08156387	0.5397406	0.0413229
PER	0.006856427	0.05732281	0.05702321	0.002011791
PEH	0.001502275	0	0.03822328	0.03751353
PGA	0.1021632	0.01391394	0.1416408	0.02350063
PGV	0	0.05033671	0.01375918	0.05985246
PGL	0.04404204	0.07537625	0.01778349	0.09968296
PGI	0.06787301	0.03602204	0.002762398	0.007809451
PGF	0	0.1212143	0.0410094	0.004334107
PGW	0	0	0	0
PGM	0.01741718	0	0	0.02426581
PGP	0.03348304	0.3036051	0.1171814	0.001166894
PGD	0.000666822	0.1113053	0.1666577	0
PGE	0.08737659	0.1752908	0.179785	0.08523848
PGG	0.3364556	0.04576856	0.0467686	0.07588202
PGS	0.06157922	0.2852901	0.02836408	0.05586093
PGT	0.04357003	0.164254	0.01578837	0.1277383
PGC	0.1874436	0	0	0
PGY	0.7106806	0.6347047	0.1510011	0.1546005
PGN	0.006779266	0.002173182	0.009722905	0.0073092
PGQ	0	0.0276775	0.4715061	0.2908187
PGK	0.08775253	0.1051183	0.1428393	0.1872162
PGR	0.0776697	0.2699058	0.3963091	0.1639834
PGH	0.06416096	0.04113406	0	0.04779694
PSA	0.02441719	0.03228226	0.1444865	0.05079981
PSV	0.4882587	0.3881478	0.5171779	0.174393
PSL	0.2570971	1.132525	0.09961043	0.1064829
PSI	0.09971327	0.1651272	0.05271225	0.01228873
PSF	0.04560526	0.03209345	0.2108876	0.02574312
PSW	0.09488222	1.102498	0.1487871	0.5890673
PSM	0.01229074	0.193868	0	0.2058558
PSP	0.3374791	0.08779582	0.003005767	0.01955346
PSD	0.2517585	0.1581117	0.009780062	0
PSE	0.09295639	0.09493355	0.124221	0.367594
PSG	0.7384845	0.2275401	1.055681	0.2325826
PSS	0.6146086	1.596111	1.47854	1.098413
PST	0.04721089	0	0.03343198	0.08372636
PSC	1.72113	0.06323479	0.992975	0
PSY	0.07036962	0.3842359	0.1466302	0.0462402
PSN	0	0.004574791	0.01201482	0
PSQ	0.3900234	0.4065099	0.3231987	0.4732516
PSK	0.1280525	0.7311262	0.003642497	0.02553128
PSR	0.3925082	0.3048563	1.172578	0.9367924
PSH	0.3027895	2.116182	0.2691231	0.9370292
PTA	0.1249715	0.6777064	0.4084379	0.5186232
PTV	0	0	0.03778708	0.1076635
PTL	0.6741428	0.1190675	0.02234904	0.1756683
PTI	0.4223585	0.5977544	0.5108524	0.07420789
PTF	0.03786843	0.1325587	0.09883138	0.201059
PTW	0.405629	0	0	0
PTM	0	0	0	0
PTP	0.9208866	1.199555	0.03278875	0.09818995
PTD	0.01176692	0	0.2436169	0.1268673
PTE	0	0	0	0
PTG	0.216358	0.272905	0.1702364	0.000761564
PTS	0.06824498	0.1136883	0.09445205	0.09841898
PTT	0.15033	0.05069944	0	0
PTC	0	0	0	0
PTY	0.1708379	0.1401729	0.0505131	0.1598301
PTN	0.5363224	0.09679034	0.1539118	0
PTQ	0	0	0	0
PTK	0.166395	0.8764392	0.980483	0.1882562
PTR	0.3435052	0.3067492	0.2060262	0.356162
PTH	0.0540376	0.5333452	0.06436906	0.9859439
PCA	0	0	0.186166	0.5150056
PCV	0.230802	0.0256419	0	0
PCL	0	0	0	0.4302872
PCI	0	0	0	0
PCF	0	0	0	0
PCW	0	0	0	0
PCM	0	0	0	0
PCP	0	0.1311403	0.07233423	0.09290814
PCD	0	0	0	0
PCE	0	0	0	0
PCG	0	0	0	0
PCS	0.3181789	0.2438372	0.1482814	0
PCT	0	1.061295	0.03272803	0
PCC	0.3586589	0	0.1984731	0
PCY	0	0.03646284	0	0.01744768
PCN	0	0	0	0
PCQ	0	0	0	0
PCK	0.171981	0	0	0.08628875
PCR	0	0	0	0
PCH	0	0	0	0
PYA	0	0	0	0
PYV	0.07051636	0.418491	0.04615434	0.09822842
PYL	0.2090027	0.1038459	0.06926268	0.03892778
PYI	0.05247162	0.09543491	0.104632	0
PYF	0	0	0	0.003738852
PYW	0	0	0	0
PYM	0	0	0	0
PYP	0.06399347	0	0.5488622	0.1631777
PYD	0	0	0.001748362	0
PYE	0.08357	0.0351058	0.07868095	0.1154352
PYG	0.2157939	0.03038955	0.5178929	0.2643837
PYS	0	0.09112445	0.1501345	0.3098521
PYT	0.1674796	0.04299488	0.1562784	0.0488361
PYC	0	0	0	0
PYY	0	0	0.01185755	0.1030584
PYN	0.03365397	0	0	0
PYQ	0.4355469	0	0	0
PYK	0.2445043	0.287833	0.0791128	0.05426789
PYR	0	0	0	0
PYH	0	0	0	0
PNA	0	0.001704703	0.04007888	0.0808679
PNV	1.061906	0.24412	0.2610276	0.979965
PNL	0.7448909	0.1302528	0.5246472	1.488862
PNI	0.1548491	0.02859469	0	0
PNF	0.2440593	0.3580562	0.02321575	0.5686992
PNW	0	0	0	0
PNM	0.2268165	0	0.2444982	0.5737556
PNP	0.08161314	0.151833	0.2841008	0.01758888
PND	0.7909504	0.7405406	0.002005798	0.04088063
PNE	0	0	0	0
PNG	0.3127775	0.7183301	0.941381	0.2239823
PNS	0.2907515	0.9552544	0.6420505	0.04386503
PNT	0	0	0.01586652	0.050492
PNC	0	0	0.2859078	0
PNY	0	0	0	0
PNN	0.03624772	0.01231522	0	0.5187905
PNQ	0	0.02762199	0.3083779	0.2806005
PNK	0.1608445	0.1583157	0.02245414	0.483937
PNR	0.1862494	0.05645543	0.1569051	0.02845725
PNH	0.7644461	0.1107864	0.3536184	1.837506
PQA	0.8435941	2.767137	1.090346	0.1833837
PQV	0.08539537	0.06766186	0.05102595	0.0404493
PQL	0.04686685	0.08313397	0.676802	0.0273255
PQI	0	0	0	0
PQF	1.01188	0.7069713	0.2417029	0.1172097
PQW	0	0	0	0
PQM	0	0	0	0
PQP	0.1016702	0.5417225	1.188353	2.793872
PQD	0.04302562	0.01922884	0.07216778	0.1823835
PQE	0.3436952	0.3739228	0.003841651	0.1171574
PQG	0.07533827	0.03998766	0.08238105	0.03672152
PQS	0.09878376	0.01574772	0.03149433	0.004591675
PQT	0.5105953	0.013735	0.2586077	0.03064466
PQC	0.0450401	0.006143397	0.1524018	0
PQY	0.077796	0.9756352	1.91691	2.712402
PQN	0.1166437	0.0145747	0.05257155	0.03661276
PQQ	0.3237444	0.8266842	1.077738	1.53726
PQK	1.738418	0.3275719	0.08643724	0.7997857
PQR	0.2855639	0.5597662	0.9683981	0.1690618
PQH	0	0	0	0
PKA	0.05772256	0.3413927	0.3238648	0.3823741
PKV	0.02004993	0.03018338	0.04530878	0.002090399
PKL	0.005130275	0.3469402	0.02089244	0.1568529
PKI	0.01436451	0.004236685	0.006769252	0.04320335
PKF	0.9177734	0.1672274	0.1121012	0.115126
PKW	0	0	0	0
PKM	0.1263801	0.1168694	0.3427102	0.1365953
PKP	0.05218503	0.09676536	0.05943731	0.05790569
PKD	0.0482979	0.06346598	0.08765315	0.1094686
PKE	0.003869238	0.1067377	0.1759921	0.04743169
PKG	0.09905664	0.2516211	0.133924	0.1411853
PKS	1.883803	1.371503	0.4240854	0.6853567
PKT	0.3595456	0.09045275	0.6510957	0.7798598
PKC	0.4608939	0	0.5328129	0.09332386
PKY	0.02850048	0.2113881	0.1803072	0.1191016
PKN	0	0	0.003879643	0
PKQ	0.03863442	0.334056	0.0668404	0.1493546
PKK	0.2148196	0.6722735	0.6417862	0.6518017
PKR	0.6503819	0.7796423	0.05614457	0.09133826
PKH	0.02287952	0.06193173	0.09359454	0.1407234
PRA	3.442593	0.4903591	0.355461	1.831673
PRV	0	0	0.000891214	0.00652498
PRL	0.08461391	0.453148	0.4295302	0.06534591
PRI	0.4823978	1.265982	0.01785733	0
PRF	0.8911142	1.492993	0.5714279	2.236373
PRW	0	0	0	0
PRM	0	0	0	0
PRP	1.658775	0.8219764	0.9534211	0.2285162
PRD	2.220044	1.744309	0.2233848	2.290571
PRE	0.09990145	0.07562155	0.07381098	0.06744415
PRG	0.566161	0.7610344	0.6334618	1.543942
PRS	0.1432618	0.5666556	0.9414244	0.4713614
PRT	0.01932311	0	0.04258014	0.04080505
PRC	0	0	0	0
PRY	1.77316	2.787967	0.6091639	1.466645
PRN	0	0.001815831	0.01565706	0
PRQ	0.2376696	0.1646044	0.5938362	0.1233487
PRK	0.8066385	1.460066	1.423072	0.8515097
PRR	0.3508586	0.3599982	0.8411825	0.718895
PRH	0.1232331	0	0	0
PHA	0	0	0	0
PHV	0.10468	0.09607791	0.8327627	0.1079587
PHL	0.04607184	0.01659269	0.2672442	0.1143494
PHI	0	0	0	0
PHF	0.1197997	0	0	0
PHW	0.8352219	0	1.106259	0.07237288
PHM	0	0	0	0
PHP	0	0.05264433	0.003474646	0.006050805
PHD	0	0	0	1.57264
PHE	0	0	0	0
PHG	0.2225401	0.0161874	0.1855081	0.5182276
PHS	0.3398992	0.1871745	0.2201836	0.1883715
PHT	0.6337547	1.061519	0.3075994	0.8795551
PHC	1.723097	0.001042693	0.2841501	0.809701
PHY	0	0.8156859	1.390707	0.1690786
PHN	1.582467	0.1967744	0.4902337	0.009929712
PHQ	1.110458	1.660456	0.5370932	3.353238
PHK	1.161666	0.4749066	0.8143824	0.0236454
PHR	0.05002829	0.253459	0.1680932	0.007440258
PHH	0.1072809	0.6311334	0.2575299	0.6589915
DAA	0	0	0.000194684	0
DAV	0	0	0	0
DAL	0.005112417	0	0.001130581	0.008383092
DAI	0	0	0	0.002650701
DAF	0.01823677	0	0	0
DAW	0.07978628	0	0	0
DAM	0.007904232	0.003177512	0.02986158	0
DAP	0	0.01202955	0.07018197	0.1005724
DAD	0.006489557	0.01982539	0.000450747	0.02981262
DAE	0	0	0.0106709	0.004649436
DAG	0.2021941	0.09986694	0.07466747	0.06705511
DAS	0.01142331	0.02827708	0.009193162	0.01771095
DAT	0.06148361	0.01066044	0.01675357	0
DAC	0	0	0	0
DAY	0.07338262	0.5674022	0.2690968	0.3243971
DAN	0	0.01233128	0	0.01547464
DAQ	0.006018977	0	0	0
DAK	0.007506689	0.02642764	0.005630456	0.009142064
DAR	0.01959931	0.04341011	0.1045065	0.03553727
DAH	0.002995368	0.002357031	0.000642295	0.008289352
DVA	0.04898863	0	0.0987137	0.01371878
DVV	0.02045998	0.0260892	0.006677328	0.005874466
DVL	0.07697018	0.0192476	0.005659387	0.01779493
DVI	0.000216964	0	0	0.02020711
DVF	0.007089237	0.02337373	0.004137686	0.04404725
DVW	0	0	0	0.6099026
DVM	0.006938889	0.04896051	0.1990286	0.4104131
DVP	0.04500272	0.2311218	0.03932685	0.04592513
DVD	0.002160338	0.004369704	0.002480191	0.005005758
DVE	0	0.002923938	0.02046132	0.002815233
DVG	0.02077591	0.01410101	0.07804159	0.0560643
DVS	0.002074406	0.00336854	0.004268295	0
DVT	0.01725622	0.04938864	0.09558652	0.07516489
DVC	0	0	0	0
DVY	0	0	0	0
DVN	0	0.06035666	0.003209424	0.004821002
DVQ	0	0	0.00093711	0.1199509
DVK	0.01303311	0.01918771	0.004551452	0.08228642
DVR	0.1076492	0.07026637	0.03815605	0.03655848
DVH	0	0	0	0
DLA	0.005523071	0.002120381	0.000464677	0.004776724
DLV	0	0	0.002576204	0.003074138
DLL	0.000527288	0.00768378	0.1207495	0.05490946
DLI	0	0	0.1129959	0
DLF	0	0	0	0
DLW	0.02471752	0	0	0
DLM	0.03011215	0.05819161	0.000903203	0
DLP	0.03298581	0.03834022	0.01278776	0.03736136
DLD	0.005084099	0.1516267	0.07012741	0.002317482
DLE	0.001777943	0.07618979	0.05643358	0.01530015
DLG	0.01390891	0.09574695	0.0579461	0.01896727
DLS	0.000506308	0.3548569	0.03108867	0.000700463
DLT	0	0	0	0
DLC	0	0	0	0
DLY	0	0.04062582	0.008914843	0.06429788
DLN	0.1852134	0.1371088	0.03749028	0.2438708
DLQ	0	0.01405491	0.01237372	0.01672511
DLK	0.001771451	0.02072766	0.002617605	0.3238596
DLR	0.009253859	0.004396855	0.007247006	0.00310222
DLH	0.03607412	0.006306793	0.01394576	0.01769712
DIA	0.3098229	0.3159561	0.04516896	0.04123145
DIV	0.004170554	0.01547933	0.000776506	0.02515159
DIL	0.003091329	0.001020597	0.01378817	0.006041153
DII	0.1158183	0.1152055	0.007930925	0.007955362
DIF	0	0	0	0.003503002
DIW	0	0	0	0
DIM	0	0	0	0
DIP	0.08613944	0	0	0
DID	0.09567814	0.02487941	0.02853909	0
DIE	0	0.02434106	0.008267479	0.07901983
DIG	0.312408	0.001741169	0.07640038	0
DIS	0.04569861	0.008542872	0.02962261	0
DIT	0.005308181	0.004623021	0.005697584	0.002145367
DIC	0	0	0	0
DIY	0	0.0157336	0.00387381	0.04534427
DIN	0.01446418	0	0	0
DIQ	0.08712682	0.1316942	0.08400825	0.2295169
DIK	0	0	0.002098443	0
DIR	0.02375749	0.004003111	0	0.01897779
DIH	0	0.003135174	0.00370703	0.3853508
DFA	0.2128936	0.03363067	0.1652463	0
DFV	0.035982	0.000640791	0.01084505	0.006028329
DFL	0.01194392	0	0	0
DFI	0.01137497	0	0	0.03175776
DFF	0.0354908	0	0.009256078	0.04480375
DFW	0.09976898	0	0.02859988	0
DFM	0	0	0	0
DFP	0.02207161	0	0	0
DFD	0.02746053	0	0.00425811	0
DFE	0	0	0.000262738	0
DFG	0.106157	0.0907599	0	0
DFS	0.05034691	0.03556652	0.03960694	0.01565088
DFT	0.06404022	0.07236251	0.01007927	0.01175093
DFC	0	0	0	0
DFY	0.001932512	0.001741426	0	0.01019654
DFN	0	0	0.00546083	0.0284236
DFQ	0.003372377	0.1105594	0	0.02993954
DFK	0	0	0.003059188	0
DFR	0.01370931	0.04413948	0.005683794	0.1592916
DFH	1.127652	0	0.03794927	0.6174768
DWA	0	0.1048244	0.08371655	0
DWV	0	0	0	0
DWL	0.0222435	0.06010795	0.0144926	0
DWI	0	0	0	0
DWF	0.02523598	0.01058659	0	0
DWW	0	0	0	0
DWM	0	0	0	0
DWP	1.064269	0	0	0
DWD	0	0	0	0
DWE	1.411211	0.04255716	0.4842759	1.171153
DWG	0.08180161	0.01222092	0	0
DWS	0	0	0	0
DWT	0.131018	0.04574993	0.01777612	0.01735831
DWC	0	0	0	0.4679723
DWY	0.0440472	0	0.03965154	0
DWN	0	0	0	0
DWQ	0.002730391	0	0.0032518	0
DWK	0	0.6790547	0.01576911	0
DWR	0.02825415	0.4319626	0.1486556	0.2525677
DWH	0	0	0	0
DMA	0.01689988	0.03294887	0.0735973	0.09514879
DMV	0.014795	0	0	0
DML	0	0.0236208	0.05825465	0.006259844
DMI	1.102024	0	0	0.1402193
DMF	0	0	0	0.02988088
DMW	0	0	0	0
DMM	0	0	0	0
DMP	0.01149825	0.00612543	0.008590026	0.05685836
DMD	0	0	0	0
DME	0	0	0	0
DMG	0	0	0.03146861	0.01298513
DMS	0	0	0	0
DMT	0.00349173	0.003035122	0.007780902	0.003338381
DMC	0	0	0	0
DMY	0	0	0	0
DMN	0.01691846	0	0	0
DMQ	0	0.006541578	0	0
DMK	0	0.02236648	0.01604467	0
DMR	0.002218524	0.01617957	0.02602259	0.001412696
DMH	0	0	0	0
DPA	0.02868303	0.04982786	0.02346818	0.04649345
DPV	0	0	0.000635513	0
DPL	0	0.02072476	0.001202378	0
DPI	0.03988488	0.007214933	0.01859796	0.005768202
DPF	0.01241651	0.004422693	0.007967996	0.04305163
DPW	0	0	0	0
DPM	0	0	0	0.01389933
DPP	0.01131316	0	0	0.02979475
DPD	0.009729842	0.007000483	0.007805935	0.00051587
DPE	0	0	0.002603495	0.001994487
DPG	0.002297509	0	0	0
DPS	0.07604358	0.07634991	0.04762652	0.03066297
DPT	0	0	0	0
DPC	0	0	0.01209346	0
DPY	0	0	0.002062999	0
DPN	0.05218515	0.01937545	0.00134737	0.000700506
DPQ	0.006802496	0	0	0.008601116
DPK	0	0.006970734	0.003443798	0.006237764
DPR	0.006922612	0.01481118	0.01126117	0.002382084
DPH	0	0	0	0
DDA	0.007237819	0.04342785	0.01980646	0
DDV	0.1122009	0.01432988	0.000669652	0.001288879
DDL	0.000624617	0.2245864	0.1633864	0.05073791
DDI	0.02826123	0.06068802	0	0.05510688
DDF	0	0.01455449	0	0
DDW	0.03077236	0	0.1535332	0
DDM	0	0	0	0
DDP	0.008032361	0.01262009	0	0.1408927
DDD	0.01721426	0.06269567	0.03748691	0.006844016
DDE	0	0	0.02627662	0.005570181
DDG	0	0.001658307	0.00196202	0
DDS	0.2086704	0.2283306	0.09415936	0.00100346
DDT	0.0199808	0.4229223	0.7032738	0
DDC	0	0	0	0
DDY	0.001101584	0.03585017	0.01702365	0.02050588
DDN	0.1865949	0.1638648	0.1067813	0.01470888
DDQ	0.275784	0.1445863	0.2379786	0.03639566
DDK	0	0.01245316	0.02274379	0.001962075
DDR	0.1442384	0.1870203	0.04045826	0.07715578
DDH	0.02800711	0.02241644	0	0
DEA	0.003992997	0.000375742	0.007475081	0.003928246
DEV	0.0177997	0.01200678	0.005337801	0.000719306
DEL	0	0.006723815	0.003395519	0.009026625
DEI	0.02249928	0.04211524	0.0296822	0.01132524
DEF	0	0	0.002882524	0
DEW	0	0	0	0
DEM	0.03658164	0.01505169	0.008965182	0.05755216
DEP	0.000970874	0.04136213	0.0273655	0.01217363
DED	0	0.01291809	0.005091942	0.05762943
DEE	0	0	0	0
DEG	0.002124208	0.03029183	0.03310461	0.01879349
DES	0	0.014478	0	0.005353548
DET	0.001885321	0.1235251	0.2962592	0.008981227
DEC	0	0	0	0
DEY	0.09446485	0.0520937	0.06397506	0.2354757
DEN	0.2752447	0.003313071	0.2972229	0.001209586
DEQ	0.06220958	0	0	0.004921855
DEK	0.06826498	0.006547291	0.135464	0.0123021
DER	0.0301737	0.01948789	0.006111271	0.006829001
DEH	0	0	0	0
DGA	0.0162171	0.01519881	0.05536095	0.004689854
DGV	0.1063027	0.000787223	0.04234028	0.01948721
DGL	0	0.003523144	0.01837789	0.000804469
DGI	0.1655341	0.1696459	0.04082871	0
DGF	0	0.000977581	0	0.001411292
DGW	0.1797729	0.03712382	0.4758436	0.6234651
DGM	0.1465822	0.5222043	0.6284704	0.3009813
DGP	0.002962656	0.000495818	0.000390061	0.000724549
DGD	0.001228721	0.006643668	0.01062228	0
DGE	0.04872068	0.02153609	0.03227303	0.001491443
DGG	0.09167645	0.2069313	0.3832704	0.03075335
DGS	0.007676329	0.01261898	0.007593312	0.01745492
DGT	0.01196119	0.08598144	0.02965133	0.1241997
DGC	0.06181688	0.1778585	0	0.03956314
DGY	0.008908204	0.03889547	0.007989403	0.02790027
DGN	0.01794163	0.07383214	0.01968964	0.003627423
DGQ	0.3555098	0.02102205	0.219453	0.0946331
DGK	0.5269921	0.05407543	0.2576752	0.6432956
DGR	0.04147597	0.448208	0.2327834	0.1249539
DGH	0	0	0	0
DSA	0.8563647	0.9468603	0.7381898	0.006571847
DSV	0.003558982	0.8713713	0.216082	0.007810242
DSL	0	0.04573958	0.1392183	0.003704166
DSI	0.006867866	0	0	0.001966975
DSF	0.1227682	0	0.04686937	0.3363914
DSW	0	0	0	0
DSM	0.5638347	0.03890652	0	0
DSP	0.01148081	0	0.005769213	0.253889
DSD	0.6691632	0.6098332	0.06411088	0.02387442
DSE	0.007021996	0.007387757	0.02397613	0.02664477
DSG	0	0.03151417	0	0.03793433
DSS	0.00853637	0.000894891	0.004463578	0
DST	0	0	0	0
DSC	0	0	0	0
DSY	0	0	0.0269652	0.04419161
DSN	0.08964537	0.1196817	0.08831734	0.1298799
DSQ	0.4306536	0.7281567	0.1298883	0.7829131
DSK	0	0	0.02380285	0
DSR	0.006868388	0.2210512	0.1632985	0.06346948
DSH	0.3690774	0.640824	0.175887	0.6590689
DTA	0.214361	0.01243326	0.05713227	0.1850107
DTV	0.1418799	0.01126493	0.05369172	0.01832598
DTL	0.2238525	1.254152	0.8427489	0.2100476
DTI	0.002298503	0.04835616	0.002730037	0.0588144
DTF	0	0	0	0
DTW	0.588233	0.1300723	0.6745952	0.2208251
DTM	0	0.05522633	0	0.05300589
DTP	0.1335512	0.009682307	0.1973167	0.3422093
DTD	0.1216603	0.09571663	0.9591625	0.1124981
DTE	0	0	0	0
DTG	0.004790362	0.1600049	0.7236599	0.06384906
DTS	0	0.9237314	0.1123378	0.3717022
DTT	0	0	0	0
DTC	0	0	0	0
DTY	0	0	0	0.01867182
DTN	0.9935994	0.3682174	0	0.1169539
DTQ	0	0	0	0
DTK	0.01689377	0	0.09715868	0.03744278
DTR	0.0821593	0.001990791	0.1838838	0.05451861
DTH	0	0	0	0
DCA	0	0	0	0.8549272
DCV	0	0.02076551	0	0.1902246
DCL	0	0	0.1028432	0
DCI	0	0	0.01450728	0
DCF	0	0	0	0
DCW	0	0	0	0
DCM	0	0	0	0
DCP	0	0	0	0
DCD	0	0	0	0
DCE	0.001477333	0	0.004296263	0.003255101
DCG	0	0	0	0
DCS	0	0	0	0
DCT	0	0	0	0
DCC	0	0	0	0
DCY	0	0	0	0
DCN	0	0	0	0
DCQ	0	0	0	0.06786887
DCK	0	0	0	0
DCR	0	0.09603808	0.6303786	0.04531877
DCH	0	0	0	0
DYA	0.7741167	0.4900312	0.1932129	0
DYV	0.005999515	0.4554799	0.2379757	0.06364985
DYL	0	0.007474889	0	0.007603339
DYI	0.00175431	0.09824561	0.07827321	0
DYF	0	0.01035802	0	0.01294974
DYW	0	0.182577	0.2695046	1.192441
DYM	0	0	0	0
DYP	0	0	0	0
DYD	0	0	0	0
DYE	0.6588739	0.5694705	0.3930562	0.5194618
DYG	0.7018338	0.7140495	0.3239841	0.5742757
DYS	0.2364208	0.06579771	0.04116146	0.003016054
DYT	0.1868648	0.2650821	0.02958258	0.0039336
DYC	0.008519761	0.005805403	0	0
DYY	0	0	0	0
DYN	0	0	0	0
DYQ	0	0	0	0.0208201
DYK	0.002753808	0.004987376	0.006459318	0.06111421
DYR	0.003820498	0.02892756	0.04634596	0.05159424
DYH	0.5894421	0.7050812	1.176236	0.08349357
DNA	0.096007	0.1907461	0.5902057	0.3483471
DNV	0.01806532	0	0	0
DNL	0.2302082	0.155092	0.4632774	0.07055146
DNI	0.001161651	0.00882502	0.009137157	0.01940962
DNF	0	0	0	0
DNW	0	0	0	0
DNM	0.3373422	0.007578821	0	0
DNP	0	0	0	0
DND	0	0	0	0
DNE	0	0	0	0
DNG	0.4055621	0.6299587	0.3964943	0.4686651
DNS	0	0	0	0
DNT	0.06694479	0.1536996	0.000469346	0.01366445
DNC	0.07501665	0.1257748	0.2626914	0.08278451
DNY	0.1232477	0.003154587	0	0
DNN	0	0	0	0
DNQ	0.9859896	0	0.1717941	0.07723225
DNK	0	0	0	0
DNR	0.4597388	0.710559	0.08541967	0
DNH	0	0	0	0
DQA	0.2694306	0.3868503	0.2059674	0.4288827
DQV	0.001414318	0.01275803	0.01337883	0.04421389
DQL	0.1176246	0.5744212	0.2914275	0.0808916
DQI	0.1149112	0.1324599	0.1546855	0.06601159
DQF	0	0.04247317	0.02052594	0.1070096
DQW	0	0	0	0
DQM	0	0.9639954	1.104953	0
DQP	0.001094618	0.1931034	0.02144887	0.01783923
DQD	0	0	0.01218685	0.01393568
DQE	0	0	0	0
DQG	0	0	0	0
DQS	0	0.002637693	0.000729575	0.1130151
DQT	0	0	0	0
DQC	0	0	0	0
DQY	0.05146106	0.05806643	0.1129441	0.3849683
DQN	0.4818756	0.05361326	0.05394038	0.2021465
DQQ	0	0.1607531	0.03270595	0.02984884
DQK	0.01006287	0.1811256	0.1177741	0.04389795
DQR	0	0	0	0
DQH	0.5394584	0.02016548	0.004628295	0.2589394
DKA	0.5408978	0.4906456	0.5622138	0.2259068
DKV	0.02942638	0.02829179	0.04183549	0.01045748
DKL	0.00296238	0.1099206	0.03762401	0.01994748
DKI	0.02247326	0.06213525	0.04642133	0.1690259
DKF	0.1670945	0.01355016	0.06274176	0.6483983
DKW	0.03332474	0.02071919	0.001730634	0.003063547
DKM	0.1572565	0.01884285	0.542424	0.07333402
DKP	0.3477338	0.5531969	0.740112	0.5265341
DKD	1.127103	0.2863454	0.3186725	0.1382868
DKE	0.2444572	1.132884	0.446687	1.103602
DKG	0.01351352	0.007461388	0.02337042	0.0194302
DKS	0.01371697	0.01072612	0.00437441	0
DKT	0.1531235	0.2002789	0.3018623	0.3591115
DKC	0	0	0	0
DKY	0.1077282	0.07821733	0.0357676	0.1859108
DKN	0.07995859	0.06437919	0.05781068	0.238908
DKQ	0.6262408	0.2236208	1.235438	1.013304
DKK	0.7105303	0.1544548	0.571341	0.06991336
DKR	0.2556818	0.1901161	0.3494332	1.054098
DKH	1.136283	0.6909471	1.207128	1.116086
DRA	0.6481447	0.3289452	0.2811912	1.527227
DRV	0.1170672	0.769748	0.8172823	0.1304378
DRL	0.04945857	0.01511552	0.05681721	0.08793066
DRI	0	0	0	0
DRF	0.1610401	0.1212943	0.2714404	0.3868901
DRW	0	0	0	0
DRM	0.02354706	0.2472365	0.1421413	0.5138242
DRP	0.1182594	0.2130823	0.3509444	0
DRD	0.06560902	0.02074436	0.001480788	0.02544718
DRE	0.5535182	0.07530081	0.2422222	0.1127526
DRG	2.029866	0.3214785	0.1621488	0.8117697
DRS	0.402937	0.1609812	0.4525096	0.4088357
DRT	0.1421851	0.5886142	1.671687	0.3021011
DRC	0	0.1387964	0.1401684	0.005282887
DRY	0.2009448	0.1109479	0.04711727	0.05974333
DRN	0.01884631	0	0.004361494	0.1772771
DRQ	0.6347838	1.726372	1.134526	1.619118
DRK	0.302128	0.471409	0.864157	0.1333502
DRR	0.2202261	0.5387598	0.1797486	0.08666037
DRH	0	0	0	0
DHA	0.04150153	0	0.01005563	0.008190464
DHV	0.1588382	0.02737394	0.1300013	0.3982559
DHL	0.3053706	0.09820009	0.09096137	0.05255965
DHI	0	0.07933921	0.1504252	0
DHF	0	0	0	0
DHW	0	0	0	0
DHM	0	0	0	0
DHP	1.01598	1.140656	0.2702689	0.1880848
DHD	0.7125017	1.057418	0.006278062	0
DHE	0	0	0	0.0204785
DHG	0	0	0	0
DHS	0	0	0	0
DHT	0.2315349	0.08597344	0.02537871	0.4960317
DHC	0	0	0	0
DHY	0	0	0	0
DHN	0	0	0	0
DHQ	0.4489428	3.012003	0.7448322	0.4771848
DHK	1.443274	0.5652192	0.05084648	0.417271
DHR	0	0.9415911	0.310028	0.1226056
DHH	0.4712393	0.3270651	0.8443168	0.01729394
EAA	0.01637574	0.09333138	0.0487985	0.02681903
EAV	0.01981102	0.02920049	0.005966286	0.03116013
EAL	0.001836901	0.006864808	0.1208186	0.01170962
EAI	0.01667517	0.01055359	0.08257394	0.000486289
EAF	0	0.02057778	0	0
EAW	0.01584828	0.01308374	0	0.004684255
EAM	0.005705235	0	0	0.0696493
EAP	0.007176285	0	0	0.00154941
EAD	0	0.007878923	0.001284077	0
EAE	0.001036156	0.001417312	0.000381642	0.002196391
EAG	0.1974971	0.06711145	0.1051159	0.02734873
EAS	0.002103622	0.2866258	0.0149048	0.004075388
EAT	0.005369281	0.01018723	0.01575775	0.006844546
EAC	0.05209682	0.02928705	0.03252516	0.03233742
EAY	0.006303978	0	0.006300599	0.0130939
EAN	0	0.03281014	0	0.01590469
EAQ	0.002257388	0	0	0.01205287
EAK	0.001344003	0.004181732	0.003328393	0
EAR	0.05884209	0.009277037	0.004280407	0.006812964
EAH	0	0	0.001236489	0
EVA	0.005510396	0.01153114	0.01576874	0.01809801
EVV	0.01409703	0.02882496	0.03826582	0.0277681
EVL	0.001115444	0.000421233	0.003903478	0
EVI	0.00056556	0.01193326	0.000702744	0.001171859
EVF	0	0	0.004844671	0
EVW	0.1496414	0.03687326	0.002615761	0
EVM	0.05650503	0	0.02244272	0
EVP	0.1097406	0.006757346	0.004000916	0.00025707
EVD	0.0363008	0.002962742	0.01125286	0.007294457
EVE	0.00084632	0.000693303	0.000623463	0
EVG	0.2214755	0.00742139	0	0
EVS	0	0	0	0
EVT	0.004702143	0	0.005754562	0.01797762
EVC	0	0.03325666	0.01477029	0
EVY	0.002958193	0	0	0.008157807
EVN	0.319732	0.2601286	0.2354443	0.001316213
EVQ	0.005055546	0.01026111	0.03232457	0.02858959
EVK	0.01597666	0.01307534	0.02670241	0.01261208
EVR	0.009764914	0.006779573	0.01078535	0.0142013
EVH	0.0853235	0.05823378	0.05370169	0.05915726
ELA	0.001521417	0.002301296	0	0.01304851
ELV	0	0.00183879	0.003416604	0.001863616
ELL	0.002782197	0.005644018	0.02288399	0.02333792
ELI	0.002277174	0.0212982	0.03666868	0.03488057
ELF	0	0	0	0
ELW	0.07720406	0.09885148	0	0.05853983
ELM	0.01052823	0.005264354	0.001758214	0.01422115
ELP	0	0.001530784	0	0.004339153
ELD	0	0	0.012444	0.02252499
ELE	0.00160096	0.005390749	0.003647908	0.000732272
ELG	0.001251268	0.001137283	0.009513801	0.006045742
ELS	0.001846845	0	0.003617068	0
ELT	0.00038298	0.01377511	0.002410125	0.004038849
ELC	0	0	0	0
ELY	0	0	0	0
ELN	0.4334156	0.4077976	0.08100186	0.1554733
ELQ	0	0.02315321	0	0
ELK	0.000862189	0.003414115	0.003288113	0
ELR	0.004256307	0.01042906	0.00460231	0.003973238
ELH	0	0	0.002235261	0
EIA	0.00334773	0.000702204	0.002083276	0.007306179
EIV	0	0	0	0.1276467
EIL	0.01476482	0.01856413	0.000531098	0.01092474
EII	0.006638799	0.006582868	0.002968573	0.007352391
EIF	0.003371513	0	0	0
EIW	0	0	0	0
EIM	0	0	0	0.04316985
EIP	0	0.01084429	0	0
EID	0.02259291	0.01008931	0.000940017	0.003747543
EIE	0	0.000589281	0.001480702	0.002716823
EIG	0.03620938	0.01067563	0.003295396	0.02921191
EIS	0.000489119	0.02666506	0	0
EIT	0.01135184	0.001554456	0.01060296	0.003361813
EIC	0	0	0	0
EIY	0	0.04077482	0.0178967	0.007137981
EIN	0	0	0.01061014	0
EIQ	0	0	0	0
EIK	0.02846969	0.01180491	0.007812204	0.02123404
EIR	0.02134774	0.01860795	0.001433833	0.01292083
EIH	0.005946492	0.01291796	0.04691561	0.03943589
EFA	0	0.054073	0	0
EFV	0.01826454	0	0	0
EFL	0.006536802	0.01479285	0.01316948	0.005948999
EFI	0	0	0	0
EFF	0	0.002418741	0.002307643	0
EFW	0	0	0	0
EFM	0.004857572	0	0	0
EFP	0	0	0	0
EFD	0.006050856	0.009591416	0.01753762	0.01555906
EFE	0	0	0	0.001011896
EFG	0.03602416	0.03876199	0.01707687	0.06992593
EFS	0.03629485	0	0.00235941	0
EFT	0.01200738	0.01311165	0.002774008	0
EFC	0.007622159	0.01972738	0.01474081	0
EFY	0.1004488	0.01213152	0.01028741	0
EFN	0.09397051	0	0.03838887	0.02431451
EFQ	0.03255268	0.07037845	0.01930115	0.0636634
EFK	0	0	0	0
EFR	0.003829785	0.004911594	0.006179974	0.007329654
EFH	0.2260882	0.0663461	0.05657721	0.125322
EWA	0.07804441	0.3834784	0.2356337	0
EWV	0	0.003808279	0	0
EWL	0.08114402	0.008413981	0.04243736	0.07303257
EWI	0	0	0	0
EWF	0.02004059	0	0.01640606	0
EWW	0	0	0	0
EWM	0	0	0	0
EWP	0	0	0.01588453	0
EWD	0	0	0	0
EWE	0.1749134	0	0.00754629	0
EWG	0.6519902	0.07242297	0.09008751	0
EWS	0	0	0	0
EWT	0.1545759	0.002355808	0.9230662	0.8362135
EWC	0	0	0	0
EWY	0	0	0	0
EWN	0	0	0	0
EWQ	1.013331	1.622056	1.671824	1.227087
EWK	0.05766569	0.2729774	0.04455256	0.001337974
EWR	0	0.09826826	0.002931251	0.006656541
EWH	0	0	0	0
EMA	0.003303455	0.1486705	0.01921804	0
EMV	0.004726823	0	0.005363327	0
EML	0.1494917	0.2913402	0.5048134	0.04545993
EMI	0	0	0	0
EMF	0	0	0	0.04924387
EMW	0	0	0	0
EMM	0	0.00153947	0	0.02265679
EMP	0.04043346	0	0	0
EMD	0	0	0	0
EME	0	0.08786231	0.034946	0.03003409
EMG	0.01121891	0	0.001752886	0
EMS	0	0.03648018	0.02851974	0
EMT	0	0	0	0
EMC	0	0	0	0
EMY	0.01024344	0	0	0
EMN	0.004058552	0	0	0
EMQ	0	0	0	0
EMK	0	0	0.1306157	0
EMR	0.4860843	0.1317912	0.1305278	0.07215185
EMH	0.177631	0	0	0
EPA	0.008059252	0.01071504	0.00962367	0.00924386
EPV	0.000685246	0.000592545	0.002070789	0
EPL	0.05224385	0.01351013	0.01327481	0.01749055
EPI	0	0.03875612	0.006416213	0.00872985
EPF	0	0	0	0
EPW	0	0	0	0
EPM	0	0	0	0
EPP	0	0	0	0
EPD	0	0	0	0
EPE	0.000681847	0	0	0
EPG	0.03449919	0.02999352	0	0
EPS	0.00053209	0.001180833	0.000300821	0
EPT	0.003077032	0	0	0
EPC	0	0	0	0
EPY	0	0	0	0
EPN	0.003712185	0.04993245	0.02208342	0.04396841
EPQ	0.09948151	0	0.01455747	0.1412251
EPK	0.003733107	0.01298616	0.01998418	0.006100717
EPR	0	0.000954416	0.001301211	0
EPH	0	0.04072937	0	0
EDA	0.001085133	0.000550173	0.006903821	0.03292315
EDV	0.02533866	0.03440001	0.005436089	0.04532596
EDL	0.002518356	0.07393014	0.1624302	0.01588441
EDI	0	0	0.000225438	0.003888845
EDF	0.01166592	0.01041319	0.006666206	0.1139617
EDW	0.3084967	0.4371004	0.6541332	0.08649539
EDM	0.03661289	0	0	0.05415142
EDP	0.002239629	0.00738824	0.004644031	0.009119585
EDD	0.05173824	0.07870721	0.006563356	0.000658259
EDE	0.174827	0.02633669	0.2177042	0.000295565
EDG	0.01022837	0.02589802	0.07232682	0.004447008
EDS	0	0	0.001921841	0
EDT	0.02393405	0.006297769	0	0.001380022
EDC	0	0.009876805	0	0
EDY	0	0	0	0
EDN	0.03811816	0.02836071	0.03695073	0.03415648
EDQ	0	0	0	0
EDK	0.000683889	0.009089252	0.01255294	0
EDR	0.02946328	0.127665	0	0.0121882
EDH	0.05444961	0.5070719	0.06270874	0
EEA	0.03110995	0.0635992	0.00450222	0.006058208
EEV	0.06314825	0.06478191	0.0786792	0.06565997
EEL	0	0.01174629	0.006082203	0.008609091
EEI	0.01330231	0.008536895	0	0.007613924
EEF	0.003360296	0.009433593	0.004195611	0.000750903
EEW	0.09090292	0.05008694	0.1923961	0.09994715
EEM	0	0.02923195	0.009563717	0
EEP	0.00749568	0	0.002553574	0
EED	0.009224625	0.003991121	0	0
EEE	0.000152941	0.004440021	0.002598932	0.001570619
EEG	0	0.01380286	0.001430044	0.004555914
EES	0.006269109	0	0	0.006688137
EET	0.0947025	0.04628615	0.1523036	0.002333277
EEC	0	0	0	0
EEY	0.00041532	0.004586638	0.003437228	0
EEN	0.002127708	0.01162803	0.00187305	0.004913579
EEQ	0.002931359	0.002506549	0.0463426	0.07322577
EEK	0.004775326	0.000403817	0.01326067	0.001189264
EER	0.1270596	0.06982962	0.1152258	0.002034028
EEH	0.004731304	0.01367792	0.004870707	0.01413689
EGA	0.053965	0.06665614	0.08860076	0.01546878
EGV	0.003489133	0.003110205	0.001112323	0.002428327
EGL	0.02028403	0.004668016	0.01444455	0.03370998
EGI	0	0.004903402	0	0
EGF	0.04950839	0.005374081	0.01762366	0.0247223
EGW	0.001261552	0.000801723	0.04002041	0.6675056
EGM	0	0	0	0
EGP	0.01092124	0.01611347	0.02650288	0.05259298
EGD	0.09831183	0.01551524	0.01668571	0.1026278
EGE	0.002706731	0.006461904	0.006459278	0.006014174
EGG	0.04401938	0.04114592	0.03911447	0.04072886
EGS	0.000534024	0.003173581	0.1018649	0
EGT	0.08277589	0.3064124	0.09674633	0.4072148
EGC	0	0	0	0
EGY	0.005223655	0	0	0.06024369
EGN	0.0113192	0.04168312	0	0.006565229
EGQ	0.0975094	0.08233811	0.03662655	0.01781984
EGK	0.00130426	0.03252204	0.005669595	0.001797673
EGR	0.04937253	0.03422329	0.01783853	0.01252841
EGH	0.1237914	0.01215233	0.1549745	0
ESA	0.01972364	0.1050088	0.1205921	0
ESV	0.01870908	0.02836154	0.03014741	0.01153349
ESL	0.04273959	0.3101081	0.06778282	0.0550786
ESI	0	0	0	0.008849045
ESF	0.8006305	0.1189015	0.3484512	0.04980635
ESW	0.5273231	0.9015104	0	0.4876409
ESM	0	0.03203213	0.02792901	0.06000195
ESP	0	0.5789569	0.3054267	0.1432482
ESD	0	0.000772759	0	0
ESE	0.03938964	0.01060514	0.02370614	0.001848511
ESG	0.06005318	0.07188485	0.02452482	0.08597293
ESS	0.8042185	1.113055	0.2605301	0.2922832
EST	0.001091972	0	0.007146663	0
ESC	0.3169375	0.6160862	0.1730012	0.1047311
ESY	0	0	0	0.004864858
ESN	0.1831613	0.3182913	1.913867	0.2251067
ESQ	0	0	0	0
ESK	0.1779131	0	0	0
ESR	0.4535243	0.3651465	0.9276826	0.1207366
ESH	0	0	0	0.09933421
ETA	0	0.00551424	0.02378105	0.2465999
ETV	0.09910943	0.0875522	0.1448195	0.001710013
ETL	0.01121046	0.1380367	0.1615165	0.02807639
ETI	0.01615162	0.04764633	0.1173485	0.02266454
ETF	0	0.04172007	0.01337162	0.02482996
ETW	0.0262551	0	0	0
ETM	0	0	0	0
ETP	0.009099661	0.1215955	0.0332641	0.1909793
ETD	0.03162821	0.3119537	0.007180529	0.06434686
ETE	0.01775209	0.01688461	0.000250933	0
ETG	0.008518811	0.406031	0.1551762	0.3784001
ETS	0	0	0	0
ETT	0.1252706	0	0.1767428	0.1374908
ETC	0	0	0	0
ETY	0	0.01501765	0	0.1104032
ETN	0	0	0.01851765	0
ETQ	0	0	0	0
ETK	0.5470876	0.3377918	0.039929	0.04148219
ETR	0.01088753	0.1902639	0.009387307	0.1437768
ETH	0	0	0	0
ECA	0	0	0	0
ECV	0	0	0	0.004947765
ECL	0	0	0	0
ECI	0	0	0	0
ECF	0	0	0	0
ECW	0	0	0	0
ECM	0	0	0	0
ECP	0.03034675	0.08342612	0	0.04189144
ECD	0	0	0	0
ECE	0	0	0	0
ECG	0.1830295	0	0.04376515	0
ECS	0	0.03432643	0	0
ECT	0.1530293	0.02423315	0	0.1436685
ECC	0	0	0	0
ECY	0	0	0.1545018	0
ECN	0	0	0.02312465	0.04154942
ECQ	0	0	0	0
ECK	0	0	0	0
ECR	0.0154178	0.06993547	0.07317065	0.09066924
ECH	0	0	0	0
EYA	0.1646835	0.1524429	0.1526828	0.2469476
EYV	0	0	0.002435151	0.0382654
EYL	0.001468282	0.0132559	0.0217404	0.1417485
EYI	1.690445	0.5720189	0.6490046	0.3210942
EYF	0.2011707	0.2770024	0.03642632	0.0177578
EYW	0	0.1251914	0.01791837	0.1166204
EYM	0	0	0	0
EYP	0	0	0	0
EYD	0.4259628	0.1210064	0.2997014	0.2397597
EYE	0	0	0	0
EYG	0	0.1455979	0.03842564	0.3006111
EYS	0	0	0.03449178	0
EYT	0	0.002416374	0.01077513	0.002480785
EYC	0	0	0	0
EYY	0.01335587	0.02312431	0.01227329	0.9682059
EYN	0.1453042	0.006006804	0	0.1124351
EYQ	0	0.05372985	0.0232677	0.0232933
EYK	0.4589133	0.7496388	0.2907066	0.1924427
EYR	0.03566382	0.01331194	0.005731494	0.0585105
EYH	0	0.1275963	0	0
ENA	0.05959113	0.1704607	1.0176	0.4141342
ENV	0.1501217	0.01247597	0.1043338	0.003906127
ENL	0.07567437	0.02264237	0.02999002	0.003370938
ENI	0.01554455	0	0	0.05369586
ENF	0.1118442	0.1057067	0	0.1088836
ENW	0	0	0	0
ENM	0.1142726	0	0.3453915	0.5293292
ENP	0.3028169	0.107117	0.4067074	0.01508103
END	0	0	0	0
ENE	0.007884968	0.002875662	0.02019008	0.001148263
ENG	0.01881801	0.09982863	0.06315696	0.04727162
ENS	0.1863862	0.2512302	0.2075708	0.4149547
ENT	0	0.01662197	0.01507424	0.0107589
ENC	0	0	0	0
ENY	0	0	0.003349816	0
ENN	0.000480029	0.02192042	0.9770725	0.07127249
ENQ	0	0	0	0
ENK	0.2902801	0.1523969	0.9505655	0.9912455
ENR	0	0	0	0
ENH	0	0	0	0
EQA	0.0481392	0.09165927	0.008704258	0.095064
EQV	0.1221498	0.4866617	0.06330051	0.3107296
EQL	0.4790704	0.1625732	0.2228669	0.103006
EQI	0.1620396	0.1381846	0.3854544	0.2569348
EQF	0	0	0	0
EQW	0	0	0	0
EQM	0	0	0	0
EQP	0	0	0	0
EQD	0	0	0	0
EQE	0	0	0	0
EQG	0.000580764	0.002169674	0.009088388	0.003035603
EQS	0	0	0	0
EQT	0.04763442	0.1634428	0.02525597	0
EQC	0.02295887	0	0	0
EQY	0.1560964	0.02240516	0.06514151	0
EQN	0.2266532	0.01906363	0.1698939	0.1675879
EQQ	0.1311876	0.3246407	0.1308003	0.2230731
EQK	0.01883926	0.01520192	0.05341645	0.06649106
EQR	0.03209287	0.3019946	0.1289575	0.1318604
EQH	0	0	0	0
EKA	0.4975452	0.2053071	0.4938824	1.06921
EKV	0.3458583	0.49139	0.2353342	0.1257499
EKL	0.2400039	0.1374147	0.2409217	0.1234884
EKI	0.1361407	0.1181059	0.07877002	0.161622
EKF	0.05076693	0	0.1357766	0.1173364
EKW	0	0	0	0
EKM	0.005317728	0.06971805	0.009979577	0.003986908
EKP	0.1971455	0.4653314	0.3086734	0.1476428
EKD	0.1441871	0.01684772	0.698025	0.8180281
EKE	0.01880009	0.01491863	0.01610496	0.03424455
EKG	0.4618109	0.1468227	0.190333	0.2154684
EKS	0.2169726	0.01478928	1.031093	0.835521
EKT	0.5288906	0.4203379	0.3744659	0.5413557
EKC	0.006412302	0.004672593	0.02250159	0.1127015
EKY	0.5434504	0.1245068	0.4343256	0.338701
EKN	0.1864832	0.1055401	0.1049292	0.06067952
EKQ	0.03355246	0.3254278	0.5414017	0.4342966
EKK	0.01024248	0.4668893	0.04871173	0.1797814
EKR	0.5343737	0.06313783	0.5362226	0.04977227
EKH	0	0	0	0
ERA	0.8132026	0.4241206	0.3180454	0.09247065
ERV	0.457225	0.253287	0.1235732	0.5830221
ERL	0.1295609	0.5443935	0.249761	0.06061785
ERI	0.2507795	0.2834822	0.4954937	0.2405319
ERF	0.00182972	0.03349964	0.01705082	0.008649812
ERW	0	0.9946979	1.536533	0.2525427
ERM	0.1049705	0.4934723	0.1189691	0.0469758
ERP	1.039194	0.3415399	0.1985835	1.684534
ERD	0.07943092	0.01567191	0.02587077	0
ERE	0.0874083	0.2920764	0.1932156	0.2728242
ERG	0.1864623	1.069162	0.2069123	0.1146041
ERS	0.2338072	0	0.00882194	0.004980417
ERT	0	0	0.08223602	0.542426
ERC	0.5987945	0	1.163743	0.5958583
ERY	0.6033701	0.4060682	0.6286719	1.002553
ERN	0.8646513	0.5945547	0.1847921	1.069788
ERQ	0.08532008	1.110608	0.9503453	0.5471981
ERK	0.1944528	0.1926366	0.422293	0.1048042
ERR	0.8671517	0.5604577	0.2606696	0.2277736
ERH	0.1010961	0.3021276	0.0605659	0
EHA	0.005602238	0.01702715	0.06764068	0.01619057
EHV	0.002191212	0.002137915	0.3653934	0.09079243
EHL	0.3703041	0.3922757	0.6491905	0.7129956
EHI	0.02543868	0	0	0
EHF	0.1333023	0.2350118	0.1829952	0
EHW	0	0	0	0
EHM	0	0	0	0
EHP	0.1517826	0.5136023	0.04627385	0.1017639
EHD	0.9410538	0.8374947	0.2524571	2.522717
EHE	0.02267531	0.1703892	0.0401029	0.07055132
EHG	0.00287179	0	0	0
EHS	0	0	0	0
EHT	0.000242465	0	0	0.008433542
EHC	0	0	0	0
EHY	0.02144624	0	0.008842343	0
EHN	0	0	0	0
EHQ	2.12451	3.032475	1.326802	0.6104537
EHK	0.216839	0	0.1978355	0.1281483
EHR	0	0.04864186	0	0.0051581
EHH	0.006071634	0	0	0
GAA	0.03967476	0.00810858	0.01862586	0.02948415
GAV	0.06479763	0.1889659	0.2428756	0.01096423
GAL	0.03031014	0.05244366	0.02623547	0.07875486
GAI	0.03503217	0.04227393	0.01276281	0.01389799
GAF	0.03075538	0.01978534	0.006834042	0.007636299
GAW	0	0.0993222	0.05791993	0
GAM	0.07157015	0	0.07495725	0.03599307
GAP	0.2364918	0.02410532	0.04083841	0.08928934
GAD	0.02067311	0.03590399	0.02658498	0.03245148
GAE	0.1874181	0.1034877	0.01712877	0.0294662
GAG	0.4563293	0.1593758	0.2888666	0.2668269
GAS	0.1521726	0.1593519	0.004340107	0.1585754
GAT	0.005108801	0.08463763	0.003262463	0.04649299
GAC	0.05141054	0	0.01853646	0.05236822
GAY	0	0.0172626	0.01530967	0
GAN	0.03478561	0.2998823	0.09915134	0.0624658
GAQ	0.05207922	0.1846954	0.008131287	0.02623989
GAK	0.0381593	0.2543312	0.07062855	0.05174546
GAR	0.3183268	0.1356071	0.4243542	0.1688998
GAH	0.04701575	0.148896	0.06521647	0.06067889
GVA	0.2577108	0.1865367	0.007013376	0.0935595
GVV	0.003258629	0.01051907	0.01937647	0.02234433
GVL	0.1920462	0.000756584	0.0947778	0.0924974
GVI	0.01457451	0.09610424	0.07251672	0.03241421
GVF	0.02260811	0	0.0191915	0
GVW	0.03083925	0	0	0
GVM	0.1853987	0.08087308	0.07770868	0.03382767
GVP	0.004425517	0.01241873	0.011422	0.01367529
GVD	0	0	0.002230554	0.02356044
GVE	0.006940689	0.000832638	0.000521663	0.00204577
GVG	0.0700578	0.2671341	0.06394877	0.06177637
GVS	0.01326282	0.004101576	0.004009568	0
GVT	0.1091882	0.09336194	0.03502348	0.03837931
GVC	0.05626613	0.004013773	0	0
GVY	0.01550638	0.03183635	0.02930572	0
GVN	0.09617908	0.1639474	0.05617737	0.01474901
GVQ	0.07364187	0.09462928	0.001195687	0.06218991
GVK	0.3317144	0.1738939	0.0899453	0.02442027
GVR	0.001166193	0.01643149	0	0.04205499
GVH	0.001379189	0.01155456	0.01152558	0
GLA	0.007119705	0.009828143	0.01999666	0.008556842
GLV	0.007374353	0	0.06515965	0.02964971
GLL	0.009731323	0.000388832	0.03403029	0.02403085
GLI	0.01306623	0.01356222	0.000779073	0.01976974
GLF	0	0.1743295	0	0.1473
GLW	0	0	0	0
GLM	0.00258249	0.002330523	0.01344562	0.00975679
GLP	0.01406967	0.01243682	0.0181576	0.03911038
GLD	0.001590895	0.001083371	0.06648879	0
GLE	0.0500095	0.01615679	0.1289694	0.000512855
GLG	0.02447673	0.02702999	0.006505545	0.02185021
GLS	0.0429612	0.08843844	0.05081518	0.05046945
GLT	0.04330206	0.1095985	0.01852146	0.002213405
GLC	0.05168574	0	0	0.0299466
GLY	0	0	0	0
GLN	0.1110316	0.1523202	0.09408876	0.04973068
GLQ	0	0.03347629	0.0231452	0
GLK	0.1901194	0.09720051	0.05184092	0.2043754
GLR	0.09291255	0.04153765	0.06590865	0.0762051
GLH	0	0	0	0.140513
GIA	0.02462458	0.01470728	0.001885788	0.01022675
GIV	0.006354125	0.01560524	0.01258147	0.0221441
GIL	0	0	0	0
GII	0	0.1093701	0.04551519	0.009718917
GIF	0.04565454	0.089416	0.04121308	0
GIW	0	0.00531107	0	0.1805618
GIM	0	0	0	0
GIP	0.00903083	0.007167478	0.01058542	0.002700519
GID	0	0.001450969	0.000728818	0.007775955
GIE	0.008254738	0.002043441	0.006176833	0
GIG	0.1321854	0.1384265	0.2799543	0.1290752
GIS	0.02599865	0.01069836	0.2723173	0.169181
GIT	0.01735864	0.0388979	0.004113969	0.01673885
GIC	0	0	0	0
GIY	0	0	0	0
GIN	0	0	0	0
GIQ	0.001666842	0	0	0
GIK	0.3218093	0.1071348	0.2145699	0.01518591
GIR	0	0	0	0
GIH	0	0.02216469	0	0.0115968
GFA	0.07068361	0.01723952	0.03449731	0.004736665
GFV	0.09823833	0.184153	0.2636943	0.009603616
GFL	0.02925918	0.01696494	0.00669155	0.00496336
GFI	0.01039299	0	0	0.02685978
GFF	0.005238471	0	0.006687675	0.005503133
GFW	0.07578751	0.3193969	0.3148172	1.151638
GFM	0	0	0	0
GFP	0	0	0	0
GFD	0.007031479	0.0114125	0.00090998	0.009950921
GFE	0	0.006431176	0.02563726	0.0266131
GFG	0.1463979	0.007245061	0.1672266	0.3293074
GFS	0.01811495	0.07598533	0.005050527	0.1337877
GFT	0	0	0	0
GFC	0	0	0	0
GFY	0	0	0	0
GFN	0.06814925	0.02371168	0.06303178	0.04315777
GFQ	0	0	0	0
GFK	0.8079086	0.201488	0.4282622	0.07514389
GFR	0.4388084	0.2231862	0.1427733	0.01800874
GFH	0	0	0	0
GWA	0	0	0	0
GWV	0	0	0	0
GWL	0.008502311	0.07415631	0.0540747	0.003250317
GWI	0	0	0	0
GWF	0	0	0	0
GWW	0	0.04508233	0.0426506	0
GWM	0	0	0.1321647	0.05894208
GWP	0	0	0	0
GWD	0.1383796	0.1746034	0.4034359	0.8220897
GWE	0.005540911	0.01026239	0.04059672	0.01481899
GWG	0	0	0	0
GWS	0.148597	0.01439775	0.1719663	0.0976475
GWT	0	0	0	0
GWC	0	0	0	0
GWY	0	0	0	0
GWN	0	0	0	0
GWQ	0.07670182	0.7970387	0.6987793	1.014622
GWK	0.02970994	0.07297613	0.04817079	0.02321282
GWR	0.2854415	0.7559194	0.7513985	0.4230558
GWH	0.06114994	1.176507	0	0
GMA	0	0	0	0
GMV	0.01134519	0.3212173	0.5225475	0.6949277
GML	0.2317956	0.9514062	0.6807712	0.04767885
GMI	0	0	0.03111223	0.03669909
GMF	0	0	0	0.14683
GMW	0	0.274918	0.041217	0.2997207
GMM	0	0	0	0
GMP	0.002556781	0	0.01085587	0.01999635
GMD	0.1095543	0.03476675	0.02942265	0.02785255
GME	0.006145496	0.002251544	0.001429471	0
GMG	0.03218069	0.06073465	0.05164321	0
GMS	0	0.04436395	0.03305989	0.01482298
GMT	0.707384	0.8417156	0.1375396	0.06880702
GMC	0	0	0	0
GMY	0	0	0	0
GMN	0.007648946	0.2814219	0.274335	0
GMQ	0.1119345	0.1193035	0.3172995	0.2286292
GMK	0.5933784	0.4110958	0.7364601	0.1238648
GMR	0.4645389	0.9177269	1.234565	0.620136
GMH	0	0	0	0
GPA	0.0144028	0.004860436	0.00275855	0.009099624
GPV	0.02926024	0.006988513	0.003056337	0.01083567
GPL	0.002705491	0.0406857	0.007814117	0.1270432
GPI	0.02538978	0	0.002385084	0.01958445
GPF	0.005835965	0.02748697	0.04755837	0.02389731
GPW	0	0	0.375581	0.07753841
GPM	0.02506422	0	0.004012751	0
GPP	0	0.004047549	0.004886372	0
GPD	0	0.005754907	0	0.0562887
GPE	0.00137883	0	0	0.004396221
GPG	0.007430068	0.02487059	0	0.05605752
GPS	0.003946282	0.001749024	0.009005637	0.02868051
GPT	0.000961922	0.01239665	0.008296769	0.002634509
GPC	0	0	0	0
GPY	0.006602477	0.009965725	0.008680948	0.006930174
GPN	0.0091734	0.04562708	0.2416856	0
GPQ	0	0.0538551	0	0
GPK	0.006134734	0.02150139	0.005322225	0.02595649
GPR	0.1224645	0.06497472	0.05971523	0.1159215
GPH	0.009455048	0.04544419	0.02998511	0.01939252
GDA	0.2455166	0.1613975	0.2163871	0.06709324
GDV	0.1673936	0.01007851	0.09752814	0.000600622
GDL	0.05418382	0.04402062	0.01536834	0.032589
GDI	0.4583196	0.2652821	0.2559657	0.04221006
GDF	0.199258	0.1380582	0.4926478	0.01893897
GDW	0.02137115	0	0	0
GDM	0	0	0	0.239516
GDP	0.09178555	0.05514321	0	0
GDD	0.04970458	1.110321	1.591564	0.05234429
GDE	0.003993789	0	0.001551774	0
GDG	0.03673025	0.3462761	0.2772753	0.05756992
GDS	0.04509367	0.03733476	0.02194693	0.01173693
GDT	0.1202398	0.07280672	0.07693379	0.05105621
GDC	0	0	0	0
GDY	0.008051871	0.003534358	0.01441059	0.03402751
GDN	0	0	0	0
GDQ	0.004116898	0.1315067	0.1362695	0.05729017
GDK	0.2224924	0.01046683	0.1332606	0.3000125
GDR	0.03952846	0.02390893	0.1423421	0.06981938
GDH	0.08495903	0	0.008833792	0
GEA	0.0040252	0.007461505	0.004074829	0
GEV	0.1556329	0.02839126	0.17443	0.03697724
GEL	0.06623022	0.1182348	0.05700352	0.06633226
GEI	0.03307347	0.009160457	0.01966992	0.02495033
GEF	0.1853052	0.2021454	0.2999728	0.3032294
GEW	0	0	0	0
GEM	0.233075	0.05049177	0.3790159	0.02779066
GEP	0.0454721	0.1468182	0.08045425	0.1786811
GED	0.001972641	0.04805189	0.1684984	0.003619212
GEE	0.07369702	0.06113913	0.05580052	0.05880971
GEG	0.1387627	0.07397745	0.1264973	0.0256994
GES	0.01103702	0.0746213	0.06763686	0.07962033
GET	0	0	0	0
GEC	0	0	0.02669961	0
GEY	0	0	0	0
GEN	0	0	0.002333031	0
GEQ	0.02044333	0.0766279	0.1302473	0.1181918
GEK	0.1698267	0.197227	0.1208841	0.06869398
GER	0.07083935	0.04576301	0.05694231	0.07162677
GEH	0	0	0	0
GGA	0.130981	0.03028554	0.03063167	0.02688794
GGV	0.01038842	0.05240048	0.0569396	0.0606907
GGL	0.0304751	0.07042255	0.08495825	0.1334708
GGI	0.04160612	0.0118253	0	0.04844274
GGF	0.009140338	0.1181746	0.3024062	0
GGW	0	0	0	0
GGM	0.2842495	0.09638248	0.09922093	0.03125981
GGP	0.04560194	0.2987382	0.08387493	0.2524114
GGD	0.2508743	0.004277688	0.05944462	0.2670836
GGE	0.03697465	0.08143856	0.1113221	0.1420668
GGG	0.3044818	0.1272147	0.3854383	0.2475142
GGS	0.2092433	0.01132224	0.1398831	0.2698001
GGT	0.06040165	0.008734704	0.009558392	0.2347296
GGC	0.01701643	0.06695976	0	0.1460773
GGY	0.06737789	0.2291089	0.09069279	0.01090842
GGN	0.1002355	0.254142	0.1067849	0.4703824
GGQ	0.03205629	0.02465929	0.006119859	0.01013812
GGK	0.1437419	0.2896684	0.1477086	0.1468707
GGR	0.3164024	0.2938857	0.2290017	0.07603542
GGH	0.1748225	0.1358141	0.07849491	0.8672958
GSA	0.4450983	0.4260684	0.3146513	0.5775192
GSV	0.1494472	0.6806057	0.2566876	0.002728615
GSL	0.4958165	0.3143611	0.9050947	0.4730326
GSI	0.03584833	0.1932527	0.1278901	0.09731184
GSF	0	0.00070648	0	0
GSW	0	0.01725332	0.08254779	0
GSM	0.2251013	0.027936	0.07878766	0.08853752
GSP	0.01221163	0.02537404	0.007535906	0.01562573
GSD	0.7082028	0.6615118	0.319713	0.6740016
GSE	0.6110015	0.4176	0.3820063	0.5476224
GSG	1.91727	0.3876695	1.012955	0.7533151
GSS	0.5559571	0.4160069	0.2688396	0.3927314
GST	0.1707787	0.1603737	0.6440082	0.5531545
GSC	0	0	0.01940362	0.07061954
GSY	0.1023844	0.724488	0.005525846	0.03182358
GSN	0.3838916	0.06334933	0.2589362	0.5553614
GSQ	0.1839334	0.5150024	0.08688848	0.4138359
GSK	0.4053655	1.076615	0.1114073	0.225568
GSR	0.3327372	0.4166652	0.7281927	1.454985
GSH	0.2112185	0.1784073	0.5168253	1.286187
GTA	0.4575652	0.1149488	0.160199	0.1297155
GTV	0.1074663	0.1403676	0	0.1014885
GTL	0.1277283	0.06036742	0.08525622	0.1992287
GTI	0.07556611	0.03144142	0.09833812	0.0749298
GTF	2.756755	0.001494789	0.7534318	0.5822946
GTW	0	0	0	0
GTM	0.2107241	0.2255205	0.3461633	1.213275
GTP	1.4203	0.1992632	0.6873807	0.8242437
GTD	0	0.01027234	0.01006666	0.08850927
GTE	0.01672204	0	0.01187626	0.02785186
GTG	0.2925785	0.8020637	0.05465116	0.4990031
GTS	1.144187	0.470495	0.4585665	0.7671119
GTT	0.0247878	0.03902497	0.04796368	0
GTC	1.130621	0.9511043	0.9727405	1.163006
GTY	0.1735048	0.610559	0.01151588	0.3385201
GTN	0.6177048	0.0358196	0.5623386	1.732732
GTQ	4.290298	0.8213776	0.4370075	0.01487025
GTK	0.2319205	0.4820944	1.048	0.806538
GTR	0.2673169	0.6654289	0.3536244	0.7202637
GTH	0.3614284	0.2247396	0.1690793	0
GCA	0	0	0	0
GCV	0.3145386	0.1381759	0.03716824	0
GCL	0	0	0	0
GCI	0.08000094	0.1461034	0	0
GCF	0	0	0	0
GCW	0	0	0	0
GCM	0	0	0	0
GCP	0	0	0	0
GCD	0	0	0	0
GCE	0.02012886	0	0.03470099	0
GCG	0	0	0	0
GCS	0.3531542	0	0.2266948	0.5745562
GCT	0.1239017	0.1868869	0.151887	0.1669063
GCC	0.398433	0.8710045	0	0.2637012
GCY	0.05021092	0.543234	0.03435482	0.02504197
GCN	0	0.5405818	1.650998	0
GCQ	0.3241448	0.1971434	0	0.3693915
GCK	0	0	0	0
GCR	1.480653	0.1300053	0.47861	0.6576198
GCH	0	0	0	0
GYA	0.6689411	0.01635543	0.1340287	0.2082053
GYV	0	0	0	0
GYL	0.02824369	0.06042562	0.07917958	0.2063287
GYI	0.04921056	0.01602448	0.0348713	0.002100238
GYF	1.111127	0.1166027	0.9492545	0.3044594
GYW	0.04452661	0.2936166	0.2567534	0.3915042
GYM	0	0	0.006941445	0
GYP	0.08269279	0.2883843	0.3861772	0.1066872
GYD	0.08436244	0.09135494	0.01792605	0.6565047
GYE	0.0661701	0.0534839	0.0101929	0.1069922
GYG	0.6888389	0.1020998	0	0.3126659
GYS	0.4771548	0.3778688	0.7129121	2.376289
GYT	0	0.2107465	0.1374958	0.1907162
GYC	0	0	0	0
GYY	0.0765188	0.05072351	0.2671377	0.5974262
GYN	0	0	0	0
GYQ	0.04362396	0.05547288	0.0562637	0.3539292
GYK	0.2113165	0.08390349	0.1484731	0.3235862
GYR	0.3934858	0.5394874	0.5368949	0.06304056
GYH	0.8268743	0.8550717	0.6088868	0.4829798
GNA	0.04328629	0.1709514	0.5014567	0.2897657
GNV	0.01942329	0.07465583	0.04439164	0.1303025
GNL	0.1040808	1.254949	1.204386	1.55622
GNI	0.2905186	0.02360721	0.2472729	0.08021607
GNF	0.01159452	0.4038413	0.9294134	0.004996671
GNW	0.4023117	0	0.32763	0
GNM	0.05385433	0.07901552	1.027552	0
GNP	0.1207158	0.1424961	0.1186812	0.1497854
GND	1.080274	0.8692928	0.6993763	1.274391
GNE	0.005985912	0.008029972	0	0.002545671
GNG	0	0	0	0
GNS	1.20318	2.565506	1.467647	1.393731
GNT	0.003326279	0	0	0.03370701
GNC	0.0803736	0.145946	0.01901624	0.1882755
GNY	0.2359353	0.1352644	0.2266826	1.166613
GNN	0	0	0.1371444	0.1747108
GNQ	0.09269188	0.09746144	0.08676753	0
GNK	0.7704881	0.5233594	0.6285509	0.2487496
GNR	0.08468904	0.1798517	0.3047504	0.1210634
GNH	0.8650478	0.1291332	0.02211841	0.3900535
GQA	0.3935792	0.4084264	0.4564317	0.7519231
GQV	0.7646154	0.3521272	0.2046002	0.3694864
GQL	0.2799978	0	0.4119558	1.02012
GQI	0.08176602	0.1465756	0.02635891	0.0494805
GQF	0.1958649	0.3688341	0.1738366	0
GQW	0	0	0	0
GQM	0.005748441	1.650925	0.1633303	0.1424842
GQP	0	0.00069416	0.008223797	0
GQD	0.09452292	0.5445958	0.5958814	0.106466
GQE	0.056299	0.00822817	0.01692342	0.0783217
GQG	0.9286361	1.616358	1.069674	1.060564
GQS	0.01569954	0	0.02707169	0.1426811
GQT	0.8190971	1.045432	0.8652238	0.8747429
GQC	0	0	0	0
GQY	0	0	0	0
GQN	0.1818768	0.02675002	0	0
GQQ	0	0	0	0
GQK	0.0765001	0.2385376	0.4856346	0.1388025
GQR	0.1645935	0.6829892	0.4377292	0.4264645
GQH	0.1925701	0.982881	1.737223	0.7486649
GKA	0.3125455	0.2241839	0.401763	0.4675642
GKV	0.4355138	0.3156395	0.2722732	0.1995557
GKL	0.4538672	0.03511311	0.5850655	0.02270816
GKI	0.05559454	0.2396994	0.1200235	0.1048376
GKF	0.2340973	0.9509975	0.5769559	0.5310296
GKW	0	0	0	0
GKM	0	0.06774537	0.2691705	0.03856426
GKP	0.6569877	0.2379741	0.6391301	0.6627679
GKD	0.1037796	0.07417253	0.1489662	0.1023422
GKE	0.4745106	0.5196598	0.08609664	0.1872534
GKG	1.382205	0.9298803	0.9861054	0.6261973
GKS	0.5481796	1.592211	0.4083592	0.5843372
GKT	0.0331084	0.008773946	0.0591505	0.02891253
GKC	0	0.02941977	0.1959398	0.4755256
GKY	0.5630786	0.793442	0.5521037	0.05243996
GKN	0.00940921	0.258839	0.6969224	0.008315234
GKQ	0.3307026	0.1775612	0.2269148	0.1864814
GKK	0.7606344	0.2803478	0.4885473	0.6910624
GKR	0.167832	0.182056	0.07972959	0.196955
GKH	0.1307393	0.5565164	0.5964564	1.1388
GRA	1.498292	0.81195	0.9149275	1.501628
GRV	1.399443	0.9942362	0.2849926	2.067669
GRL	0.3196679	0.3903374	0.1033876	0.5170617
GRI	0.5787031	0.1122633	1.02528	0.3345875
GRF	1.714423	0.6438022	0.4557417	0.1061647
GRW	0.1069026	0.1771546	0.9284745	0.2613318
GRM	0.2789452	0.5995596	0.2165036	0.7831052
GRP	0.08873206	0.238049	0.239772	0.5604272
GRD	0.6665449	0.2067696	0.5626932	0.1388132
GRE	0.8898242	0.7849539	0.9144036	0.7287483
GRG	2.243414	1.218733	1.512853	1.546872
GRS	1.179737	1.523725	0.7546352	0.2002643
GRT	0.3359294	1.974903	0.9442758	0.4857363
GRC	0	0	0	0
GRY	0.3682402	1.674568	1.135245	1.392248
GRN	0.2506853	0.5145268	0.3299722	0.376476
GRQ	1.06676	1.215627	1.91842	1.046776
GRK	0.5961394	0.8061888	1.198982	0.6588197
GRR	1.684164	1.405973	1.8358	0.6088517
GRH	0.2156606	1.582545	0.513653	0.825865
GHA	0.01927334	0.000650984	0.001651974	0
GHV	0.01048418	0.1119831	0.09180523	0.0669219
GHL	0.02350749	0.0729614	0	0.4092359
GHI	0.0506756	0.0919904	0.2283182	0.6470089
GHF	0.0937326	0.9765114	0.2109437	0.8278427
GHW	1.625117	0	0	0
GHM	0.3209034	0.1273258	0.1040041	0.04235515
GHP	0	0	0	0.003709435
GHD	2.250414	0.247888	0.2956768	1.129113
GHE	0.1147026	0	0	0.694027
GHG	0.3243729	0.3117327	0.1245279	0.3443039
GHS	0.1195109	0.1489682	0	0.03351021
GHT	0.1081753	0.1084279	0.03176251	0.09531147
GHC	0.3724686	0.8280837	1.633703	0
GHY	2.731845	1.185703	0.7954227	0.1836856
GHN	0.285775	0	0.2130675	0
GHQ	0.4021428	1.599024	1.327366	1.626111
GHK	1.741635	2.790044	2.780518	0.8841131
GHR	0.6422771	1.169437	1.00725	0.5912541
GHH	0	0	0	0
SAA	0.1441738	0.05138273	0.04333812	0.2477921
SAV	0.08285189	0.09864221	0.0961617	0.04570491
SAL	0.04580631	0.04230299	0.05387904	0.01170981
SAI	0.00406022	0.009730178	0.02974742	0.004794629
SAF	0.01409831	0	0	0.01098758
SAW	1.412541	0.07083479	0.1729487	0.01707345
SAM	0.03857313	0.01288049	0.01852976	0.02501016
SAP	0.09865157	0.06336755	0.01060049	0.1414333
SAD	0.01624111	0.03058627	0.02857879	0.1255805
SAE	0.000724882	0	0.000392086	0
SAG	0.02449084	0.0369413	0.0697055	0.03252934
SAS	0.02235658	0.01194306	0.01167516	0.02153112
SAT	0.03345091	0.02749468	0.06541912	0.03028594
SAC	0	0	0	0
SAY	0.1871454	0.03051524	0.1229111	0
SAN	0.01559421	0.003506933	0.002252503	0.006994316
SAQ	0.07128546	0.1538856	0.008374473	0.08302533
SAK	0.7523201	0.1949298	0.1634573	0.5864673
SAR	0.1290494	0.3459511	0.1985915	0.3708119
SAH	0.462245	0.2288782	0.2780206	0.08121136
SVA	0	0.1376096	0.1472276	0.03150168
SVV	0.007910673	0.003131197	0.01045777	0.02101572
SVL	0.009170944	0	0	0.006650942
SVI	0.010294	0.001195693	0.01602276	0.01985328
SVF	0	0.002502545	0.01421076	0.009899359
SVW	0	0	0	0
SVM	0.006535979	0.001428852	0.01421178	0.01969595
SVP	0.07637897	0.3620875	0.155294	0.1086885
SVD	0.01148601	0	0	0.001066757
SVE	0.001163311	0.008108139	0.05501893	0.1339063
SVG	0.01862266	0.04894162	0.05724014	0.000390613
SVS	0.008771195	0.008447617	0.004003286	0.003678034
SVT	0.002942953	0.0907197	0	0.02255933
SVC	0	0	0	0
SVY	0.1420814	0.06630667	0.05087208	0.1396201
SVN	0	0	0	0
SVQ	0	0	0	0
SVK	0.04674706	0.04810651	0.02448992	0.1909458
SVR	0.02893675	0.0202203	0.09262328	0.01405797
SVH	0.3273512	0.007397198	0.05463305	1.160783
SLA	0.03107679	0.0231647	0.008809519	0.03903374
SLV	0.006286111	0	0.01578384	0.01644502
SLL	0.01111202	0.009808416	0.01092838	0.01119134
SLI	0.02242943	0.05690203	0.2407758	0.04036095
SLF	0	0.001306678	0.000990577	0
SLW	0	0	0	0
SLM	0	0.002062216	0.01533381	0
SLP	0.06005622	0	0.003518629	0.02918499
SLD	0.03866008	0.05691561	0.000516827	0.0828694
SLE	0.000990747	0.08000059	0.01934391	0.04436629
SLG	0.4576742	0.0807026	0.2540818	0.1975903
SLS	0.1174508	0.03518433	0.08859771	0.01565272
SLT	0.007086606	0	0	0
SLC	0	0	0	0.008622438
SLY	0.03723517	0.005354717	0.003760172	0
SLN	0.01552425	0.02560706	0.0405379	0.05088101
SLQ	0.003166787	0.000945613	0.003352799	0
SLK	0.07178645	0.1993166	0.3217342	0.1931094
SLR	0.01866085	0.3499466	0.0505778	0.000426548
SLH	0.04685279	0.004804226	0.01986711	0.004481596
SIA	0.003062835	0	0	0
SIV	0	0.002042571	0	0.005855988
SIL	0	0.01327517	0.01366386	0.01588817
SII	0.01689151	0.04332118	0.03913084	0.0320418
SIF	0	0	0.007860302	0
SIW	0	0	0	0
SIM	0.08688634	0	0.06316157	0.07102941
SIP	0.04763988	0.08853924	0.1319375	0
SID	0.03643088	0	0	0
SIE	0.002216932	0	0	0.002984591
SIG	0.02386868	0.06119988	0.1168672	0.005414589
SIS	0.1985197	0.4171778	0.1446232	0.001038205
SIT	0	0.006842827	0	0.001536598
SIC	0	0	0	0
SIY	0.02334554	0	0	0
SIN	0	0.2390585	0.000630464	0.06992408
SIQ	0	0.001293867	0.03009986	0.01376635
SIK	0.141007	0	0.1117898	0.0491953
SIR	0.036816	0.007569353	0	0.01405868
SIH	0.003795237	0	0.008935393	0.02051088
SFA	0.04086333	0.02381522	0.01117288	0.001920076
SFV	0	0.1040977	0	0
SFL	0	0	0.0151004	0.01220826
SFI	0.002438145	0	0	0
SFF	0	0	0	0
SFW	0	0	0	0
SFM	0	0	0	0
SFP	0	0.00924984	0.004560184	0
SFD	0.007024473	0.03025083	0.2012981	0.0267548
SFE	0.01553843	0.004282065	0.001723908	0
SFG	0.1372042	0.004092884	0.3354881	0.01513208
SFS	0	0	0	0
SFT	0	0	0.004289716	0.03069051
SFC	0	0	0	0
SFY	0	0	0.03637265	0
SFN	0.02997356	0.01045833	0.01164739	0.05951271
SFQ	0	0.006601197	0.01982007	0.01708205
SFK	0.03177908	0.03057868	0.1358557	0.04801924
SFR	0.04010023	0.06770579	0.05017078	0.05884861
SFH	0	0	0	0
SWA	0	0	0	0
SWV	0	0.2342794	0.07856797	0
SWL	0.01459521	0.009344949	0	0
SWI	0	0.7536586	0.4451731	0.002422903
SWF	0	0	0	0
SWW	0	0	0	0
SWM	0	0	0	0
SWP	0.1253584	0.4868059	0.003341564	0.5075526
SWD	0.5621637	0.055759	0	0.546217
SWE	0	0	0	0
SWG	0.04855644	0.04190787	0.01909293	0.03939844
SWS	0	0	0	0
SWT	0	0.2809644	0.2812539	0.3374101
SWC	0	0	0	0
SWY	0	0	0	0
SWN	0	0	0	0
SWQ	0	0	0	0
SWK	0	0	0	0
SWR	1.918421	0.9739062	0.466501	0.03188213
SWH	0	0	0	0
SMA	0	0	0	0
SMV	0	0	0	0
SML	0	0.006364325	0.02098264	0
SMI	0	0	0	0
SMF	0.06859005	0.1481555	0.03586031	0.07365572
SMW	0	0	0	0
SMM	0	0	0	0
SMP	0.1461598	0	0.04421033	0.2518151
SMD	0.2824593	0	0.1309872	0
SME	0.004263712	0	0.002536521	0
SMG	0.1701371	0.06185348	0.4831845	0.3179921
SMS	0	0.01879992	0.007714078	0.01292166
SMT	0.521157	0.2258739	0.02769939	0
SMC	0.3982316	0	0	0
SMY	0.1267124	0.00257757	0.3691471	0.6111304
SMN	0.005568448	0	0.002997308	0
SMQ	0.0445109	0.001961858	0	0
SMK	0.004799099	0	0	0
SMR	0	0	0	0
SMH	0	0	0	0.09362046
SPA	0.004322001	0.01476561	0.001792298	0.001919954
SPV	0	0	0	0
SPL	0.01044304	0.008228708	0.01912394	0.02104974
SPI	0.00219268	0	0	0.0067195
SPF	0.01198435	0.05412406	0.1933367	0
SPW	0	0	0.06660156	0
SPM	0	0	0	0.01781964
SPP	0	0.04584707	0.001288149	0.002707318
SPD	0	0.008738016	0.002710911	0
SPE	0.000639012	0.002067957	0.001508041	0
SPG	0.04538041	0.1653331	0.1630301	0.001743869
SPS	0	0.01103384	0.006268252	0.002743831
SPT	0.03548678	0.0692451	0.01237264	0.01816591
SPC	0	0	0	0
SPY	0	0	0	0
SPN	0.005082742	0.002041259	0.003648423	0
SPQ	0.006632619	0	0.03858709	0
SPK	0.009402131	0.001440427	0	0
SPR	0.001279441	0.01146575	0.005533531	0.001906868
SPH	0	0	0	0
SDA	0.001361812	0.02976194	0.009409989	0.01146413
SDV	0.001547919	0.0115953	0.009834594	0
SDL	0.116631	0.06007848	0.07142816	0.08129999
SDI	0.122736	0.3834675	0.01329483	0.02700045
SDF	0	0.00058422	0	0.003058015
SDW	0	0	0	0
SDM	0	0	0	0
SDP	0.03724125	0	0.007256707	0.02667828
SDD	0.00100885	0.05354559	0.0208865	0.007380205
SDE	0.07546841	0.2135715	0.1418895	0.3787096
SDG	0.06782012	0.3247586	0.2371491	0.01050815
SDS	0.1290382	0.05529831	0.008178003	0.01475856
SDT	0	0.06320745	0.219986	0.2005236
SDC	0	0	0.005753823	0
SDY	0.05914547	0.02688364	0.001086096	0
SDN	0	0	0	0
SDQ	0.009624928	0.1472465	0.07647253	0
SDK	0.02048748	0.004953737	0.06079075	0.006762694
SDR	0.000577656	0.000511058	0.001003941	0
SDH	0.01428768	0.05607593	0.02355596	0.1748998
SEA	0.01036753	0.004582549	0.001332666	0.0058391
SEV	0.3099516	0.696794	0.7619494	0.1203549
SEL	0.003130735	0.06307688	0.008459066	0.01440903
SEI	0.018936	0	0.002693366	0.008978003
SEF	0.003847668	0	0	0
SEW	0	0	0	0
SEM	0.02292343	0	0.03611522	0
SEP	0.01593199	0.1303865	0.05163189	0
SED	0.01354919	0.04106323	0	0
SEE	0.008292558	0.009437395	0.01330242	0.01086058
SEG	0.05408484	0.09337498	0.1284962	0.02998488
SES	0	0	0.003306709	0.005704579
SET	0.01761507	0.1711717	0.2211668	0.2265687
SEC	0	0.009994319	0.1075585	0
SEY	0.0340226	0	0	0
SEN	0	0	0	0
SEQ	0.03472727	0.06273101	0.01999305	0.07597619
SEK	0.3997622	0.06716414	0.6329117	0.2541344
SER	0.006834818	0.06657433	0.07187734	0
SEH	0	0.0722659	0	0.04817137
SGA	0.007743536	0.006021439	0.004013362	0.03714322
SGV	0.1854222	0.4029209	0.1191662	0.04719961
SGL	0.002655915	0	0.002337512	0.004165052
SGI	0.0138733	0.02408933	0.1206588	0.08400345
SGF	0.2518442	0.2616168	0.399204	0.05092236
SGW	0	0	0	0
SGM	0.104808	0.1268736	0.4809647	0.7583045
SGP	0.07698897	0.00189544	0.04594618	0.02005802
SGD	0.3131067	0	0.04416132	0.04557638
SGE	0.1157873	0.2124166	0.1358189	0.1383703
SGG	0.02256103	0.06110625	0.02699156	0.03870209
SGS	0.02705462	0.2517888	0.1974282	0.04376452
SGT	0.6016147	0.1387328	0.3413566	0.3471843
SGC	0.4047261	0.007542668	0.1855968	0.6220379
SGY	0.0336275	0.04619119	0.0809667	0.09433477
SGN	0.0294257	0	0.01192094	0.01273676
SGQ	0.009636387	0.3599695	0.1707076	0.4142306
SGK	0.09427557	0.103913	0.0801799	0.04290341
SGR	0.8261883	0.01612166	0.1267397	0.2979931
SGH	0.04934648	0.2212675	0.09347248	0.5339174
SSA	0.1364001	0.07640776	0.05467954	0.1201269
SSV	0.07610998	0.176607	0.1633723	0.712725
SSL	0.01963391	0.1681232	0.01440395	0.006868359
SSI	0.0992296	0.2463803	0.1338572	0.06397572
SSF	0	0	0.004801503	0
SSW	0	0	0	0
SSM	0.2179724	0.195383	0.1350521	0
SSP	0.4464567	1.108484	0.4283552	0.01388145
SSD	0.2141186	0.8179952	0.1514893	0.0247911
SSE	0.00378667	0.09718625	0.03226075	0.06657092
SSG	0.182071	0.2644801	0.1196694	0.2113278
SSS	0.3223889	0.9995424	0.2518442	0.09308355
SST	0.06307609	0.2687611	0.0310453	0.7855175
SSC	1.728284	0.2492964	0.4800605	0
SSY	0.02260668	0	0.3588058	0.3890737
SSN	0.1761548	0.80279	0.6063952	0.5110713
SSQ	0.008118957	0.7128016	0.2153128	0
SSK	0.08542326	0.04339651	1.207497	0.8283159
SSR	0.4887275	0.7536585	0.230475	0.1689322
SSH	0.7830959	0.3758918	0.2358128	0.1858247
STA	0.2439915	0.1070945	0.05373592	0.6401666
STV	0.02911732	1.408697	0.03427726	0.1964779
STL	0.1099899	0.2201211	0.2248471	0.4030558
STI	1.752049	0.03807269	0.1455856	0.07929713
STF	0.3145184	1.122366	1.63705	1.290688
STW	0	0	0	0
STM	0.1501721	0.07908905	0.01032347	0.04800202
STP	0	0.1284425	0.009499346	0.007498596
STD	0.02982285	0.09569526	0.05042914	0.4108146
STE	0.1068484	0.2119774	0.2495852	0.3521618
STG	0.1193048	0	0.01148263	0.003760013
STS	0.3628399	0.09662193	0.6427383	0.08811466
STT	0.2846464	0.132498	0.07277264	0.1246006
STC	0	0.09504201	0	0.4214236
STY	0.002858448	0.02975508	0.006657298	0.02343277
STN	0.08051629	0.03110551	0.2615553	0.2789785
STQ	0	0	0.009675528	0
STK	0.03917796	0.1246931	0.2190924	0.2226291
STR	0.2901868	0.1029303	0.1060542	0.05659201
STH	0.007389411	0.1337299	0.145272	0.004457719
SCA	0	0	0	0
SCV	0	0	0	0
SCL	0	0	0	0
SCI	0.0340899	0.306411	0.09639169	0.05426882
SCF	0	0	0	0
SCW	0	0	0	0
SCM	0	0	0	0
SCP	0	0	0	0
SCD	0	0	0	0
SCE	0	0	0	0
SCG	0.3489605	0.05672625	0.4382397	0.09608106
SCS	0.05559253	0	0.0249338	0.06016591
SCT	0	0	0	0
SCC	0.06499105	0	0	1.279475
SCY	0.1415997	0.3593894	0	0
SCN	0.08135667	0	0	0.5039259
SCQ	0	0	0	0
SCK	0.4134181	0	0	0.03637454
SCR	0.3606104	0	0.527627	0
SCH	0.1883438	0	0	0
SYA	0.06044184	0.1918497	0.2057452	0.09223388
SYV	0.002811623	0	0.002151007	0.01352895
SYL	0.3071629	0.206901	0.02882902	0.6214765
SYI	0.05237906	0.05979669	0.08775177	0.00770534
SYF	0.00889583	0	0	0
SYW	0	0	0	0
SYM	0	0	0	0
SYP	0.09016211	0	0.1526064	0.09680409
SYD	0.02618041	0.6289258	0.07703649	0.7314692
SYE	0.02063851	0	0	0
SYG	0.2131795	0.1999901	0.4063291	0.2530928
SYS	0.08768529	0.00202426	0.5276155	0.1763038
SYT	0.06426156	0.2641101	0.2153361	0
SYC	0.5246896	0.6055971	1.582646	0
SYY	0	0	0	0
SYN	0	0	0.1058965	0.06051967
SYQ	0	0	0	0
SYK	0.08144247	0.9159991	0.004495508	0.01060981
SYR	0.03203595	0.2338219	0.03221343	0.1475351
SYH	1.903889	0.07757087	0.07954089	0.08926759
SNA	1.303973	0.2898435	0.9800263	1.639256
SNV	0.132602	0.2786992	0.4262458	0.8819914
SNL	0	0.04211726	0.02017147	0.01824015
SNI	0.1062871	0.4570808	0	0.3930434
SNF	0.03719939	0.006300481	0.04689681	0.008298219
SNW	0	0	0	0
SNM	0	0.2657866	0.237294	0
SNP	0.02045697	0.06266212	0.01678127	0.04454998
SND	0.06975241	0.06718705	0.03006275	0.5170364
SNE	0.08398201	0	0.05168163	0
SNG	0.1410658	1.055745	0.4817168	0.9755945
SNS	0.04592195	0.02542979	0.01398909	0.03452704
SNT	0.2096287	0.2000334	0.233575	0.4145465
SNC	0	0	0	0
SNY	0	0	0	0
SNN	0.01049648	0	0	0
SNQ	0.8376361	0.39967	0.4234936	0.08195137
SNK	0.3204732	1.836743	0.3014816	1.455882
SNR	0.007984253	0.01353196	0.0120831	0.015386
SNH	0.2413619	0.1027111	0.3424574	0.9016277
SQA	0.01414554	0.07395431	0.006834714	0.03348639
SQV	0.05057747	0.3678658	0.01032066	0.3298808
SQL	0.01457185	0.210245	0.1641038	0.005790248
SQI	0.02844098	0.05614068	0.03046415	0.08839623
SQF	0.0337399	0.04553215	1.184309	0.05484949
SQW	0	0.5502508	0.03542447	0
SQM	0.1876344	0	0	0
SQP	0.119851	0.07862819	0.005914898	0.3674964
SQD	0.004399507	0	0.01286599	0.005877537
SQE	0.01652954	0.009950961	0.004418519	0.005398143
SQG	0.6223742	1.039489	1.315822	0.4360821
SQS	0	0.007716669	0.003524342	0.01363237
SQT	0.8175953	1.062175	0.5117549	0.3588271
SQC	0	0	0.03754396	0.0216888
SQY	0.01910894	0.407764	0.06163713	0.01489765
SQN	0.2265501	0.2144575	0.3002391	0.1162256
SQQ	0.3446186	0.02383663	0.3763626	0
SQK	0	0	0	0
SQR	0.1300992	0.5294011	1.224885	0.02181041
SQH	0	0	0.04348814	0
SKA	0.3567955	0.6121964	0.441226	0.2492513
SKV	1.017993	1.15028	0.7636722	0.1698331
SKL	0.04735957	0.1226988	0.02206751	0.1791714
SKI	0.1755205	0.542788	0.05847697	0.1257065
SKF	0.08736858	0.1357517	0.06064175	0
SKW	0	0.01968533	0.06447698	0
SKM	0	0	0	0.4465445
SKP	0.1063691	0.2737443	0.6063073	0.2098098
SKD	0.02516804	0.01068706	0.01423402	0.002342206
SKE	0.6799296	0.1605149	0.7970676	0.639034
SKG	0.5776453	0.6835982	0.2456662	1.046615
SKS	0.0799159	0.2392327	0.05138314	0.1734097
SKT	0.2286564	0.009869339	0.1673674	0.6965229
SKC	0.000964862	0.01398009	1.799816	1.229904
SKY	0.05840355	0.2401761	0.3091877	0.1526464
SKN	0.00398068	0.0106296	0.01832038	0.07598686
SKQ	1.927529	0.5369182	0.8699379	0.190921
SKK	0.4577613	0.3422964	0.756395	0.7293362
SKR	0.6059629	0.8661885	0.6908697	0.8266577
SKH	0.371822	0.7969667	0.9351909	0.08309137
SRA	0.145044	0.2987188	0.3052976	0.3902963
SRV	0.8092295	1.246453	0.8372564	0.9767531
SRL	0.08212621	0.1631707	0.3294426	0.1072576
SRI	0.09598622	0.3041243	0.4467697	0.4007846
SRF	0.2073639	0.3424003	0.1350698	0.269306
SRW	0.6075148	0.1327089	0.1669377	0.01768766
SRM	0.0735874	0.03204245	0.4318871	0.2277978
SRP	0.585044	2.056258	0.6602372	1.956917
SRD	0.02429774	0.1285521	0.006348179	0.2930444
SRE	0.2160278	0.8469003	0.631655	0.07020674
SRG	0.4982347	3.627257	1.158825	2.112775
SRS	0.2604866	0.8553225	0.5447385	0.1919917
SRT	0.8237256	0.5899823	2.027689	3.262269
SRC	0	0	0	0
SRY	0	0.01665405	0.1500519	0
SRN	1.855966	1.966851	1.632047	1.190651
SRQ	0.009978497	0.003869445	0.01582247	0.006111342
SRK	1.087238	0.7987114	1.127731	0.8389927
SRR	0.9063678	1.21524	0.976463	1.310573
SRH	0.02519418	0.01772649	0.04648915	0
SHA	0.263817	0	0.1131687	0.2035754
SHV	0	0.5381377	2.399551	0.1762368
SHL	0.283904	0.06132078	0.01584322	0.0498607
SHI	1.075212	0.07114344	1.50268	1.616934
SHF	1.51217	0.7366394	0.05548396	0.9933816
SHW	0	0	0	0
SHM	0.003156843	0.04439455	0.00781823	0.06412178
SHP	0.009012299	0.6884175	0.8160853	0.3813175
SHD	0.525975	0.1807383	0.09389548	0.3274692
SHE	0.5590877	0.5648028	0.3294551	1.246064
SHG	0.3757669	1.152124	0.4607086	1.670363
SHS	0	0	0	0
SHT	0	0	0.04797396	0.09715402
SHC	0	0	0	0
SHY	0.09382922	0	0	0.02042073
SHN	0	0	0	0
SHQ	0.6259484	0	0.700629	1.062942
SHK	0.2409032	0.4174036	2.199347	4.789796
SHR	2.283408	1.290898	0.6594205	0.2780277
SHH	0.3837847	0.8608957	1.47707	0.3457302
TAA	0.03048229	0.05170018	0.01195794	0.1059757
TAV	0.00529193	0.23734	0.01538433	0.09107833
TAL	0.01182946	0.02465062	0.004691349	0.02446253
TAI	0.06002588	0.06404717	0.02030282	0.07499649
TAF	0.108961	0.01721671	0.003137707	0
TAW	0	0.00262419	0	0.0127383
TAM	0.008302138	0.07346758	0	0.1557284
TAP	0.04030078	0.00565007	0.004235385	0.04666254
TAD	0	0.001309562	0.003020621	0.0489288
TAE	0.1551519	0.00165567	0.05130447	0.08535302
TAG	0.001252409	0.007592597	0.007513138	0.01035748
TAS	0.01329241	0.0729183	0.08245569	0.06626028
TAT	0.004455438	0.01282865	0.0100904	0.07837303
TAC	0	0	0	0
TAY	0.01365757	0.003770642	0	0.0350529
TAN	0	0	0	0
TAQ	0	0.01509548	0.01310774	0
TAK	0.01748262	0.01469059	0.06744757	0.002829085
TAR	0.1638799	0.01403408	0.1113807	0.1210227
TAH	0.01584967	0.01779843	0.01854734	0
TVA	0.04905551	0.04973908	0.01188448	0.003096143
TVV	0.001962574	0.000464424	0.000395603	0.00761696
TVL	0.02128918	0.08325136	0.05057114	0.01181526
TVI	0.05666903	0.02341104	0.004792504	0.003008895
TVF	0	0	0	0.004330317
TVW	0.002875627	0.005282595	0	0
TVM	0.02877779	0.1126906	0.01822221	0
TVP	0.06133687	0.3669921	0.03636663	0.1452227
TVD	0	0.003083567	0.1798792	0
TVE	0.1516585	0.03082548	0.03314062	0
TVG	0.0748293	0.00319128	0.0235436	0.01205742
TVS	0.08179312	0.05277104	0.005176906	0.07127509
TVT	0.003697924	0.008975777	0.02521879	0.003882498
TVC	0.01754869	0	0	0.06551442
TVY	0	0	0	0
TVN	0.005703837	0.1775505	0.130936	0.03001592
TVQ	0.05967853	0.009378671	0.0023767	0.004745037
TVK	0.002748074	0.0086269	0.000943298	0.08108116
TVR	0.03485493	0.02059628	0.02348775	0.02590893
TVH	0	0	0.008749858	0.02543261
TLA	0.003167714	0.1915277	0.004617467	0.03183379
TLV	0.006656638	0.01208539	0.02390393	0.03859033
TLL	0.04340863	0.00208481	0.0804427	0.001873783
TLI	0.01810861	0.00629438	0.0147789	0.01133486
TLF	0.009816009	0.026967	0.04038493	0.005156195
TLW	0	0	0	0
TLM	0.116525	0.01688818	0	0
TLP	0.004636932	0.01992933	0.006932774	0.01126289
TLD	0.02597948	0.05396161	0.1411842	0.1736678
TLE	0.1025117	0.03532659	0.04714004	0.01742258
TLG	0.001291994	0.1138373	0.02684347	0.004365114
TLS	0	0.1049579	0.0392731	0.0497252
TLT	0.09509865	0.03431517	0.08101784	0.01341138
TLC	0	0	0	0
TLY	0.02575638	0.01099681	0	0
TLN	0	0	0	0
TLQ	0.02448546	0.005128681	0	0
TLK	0.0008525	0	0.000649452	0
TLR	0.04039077	0.1686236	0.04265608	0.04802319
TLH	0.0126401	0.009794986	0.01323356	0.05422142
TIA	0.01555595	0.01974113	0.01467207	0.007000678
TIV	0.06647919	0.01902487	0.02167977	0.08568495
TIL	0.02528107	0.01609589	0.01868769	0.07136976
TII	0.04024991	0.1183529	0.01165612	0.2645622
TIF	0	0	0	0.04550447
TIW	0	0	0	0
TIM	0	0	0	0
TIP	0.1718747	0.1410616	0.01287755	0.07152908
TID	0.1262938	0	0.05731006	0
TIE	0	0.09593429	0	0.01324126
TIG	0.2122778	0	0.03716646	0.01248946
TIS	0.01132262	0.08776137	0.01921244	0.03360913
TIT	0.09861284	0.07488216	0.02696634	0
TIC	0	0	0	0
TIY	0.04671839	0.02553825	0	0
TIN	0.04690895	0.07142928	0.1249579	0.007218038
TIQ	0.08149529	0.2635877	0.01538046	0.2417187
TIK	0.08394267	0.01646408	0.0070652	0.008839956
TIR	0.1102359	0.1649412	0.2522367	0.003894167
TIH	0.01623814	0.006246898	0.006232293	0.01550306
TFA	0	0	0	0.1178773
TFV	0.01406108	0.03579818	0.01913965	0.008173379
TFL	0.02356433	0.03332946	0.01075561	0.0289713
TFI	0.01254459	0.01245347	0.01904282	0.001680432
TFF	0	0.01274092	0.01478903	0.01765339
TFW	0	0	0	0
TFM	0	0	0	0
TFP	0.03905991	0	0.000591719	0.4832586
TFD	0.02199687	0.03581234	0.002352332	0.005372974
TFE	0	0	0	0
TFG	0	0	0	0
TFS	0	0.009322122	0	0
TFT	0.08217391	0.08521783	0	0.05581935
TFC	0	0	0	0
TFY	0.0750028	0.07489327	0.0477032	0.05935791
TFN	0	0	0	0.06712681
TFQ	0.4276987	0	0.1449841	0.007902814
TFK	0	0.01284756	0	0
TFR	0.1760259	0.2559415	0.3343732	0.2149076
TFH	0	0.02267323	0	0
TWA	0	0	0	0
TWV	0.3216367	0	0	0.4257552
TWL	0.2566378	0	0.0391646	0.1996359
TWI	0	0	0	0
TWF	0	0	0	0
TWW	0	0	0	0
TWM	0	0.009845886	0	0
TWP	0	0	0	0
TWD	0	0	0	0
TWE	0.01118944	0.005975788	0.01194506	0.04936413
TWG	0	0	0	0
TWS	1.007302	0.03889279	0.6255803	1.115148
TWT	0.01379138	0	0	0
TWC	0	0	0	0
TWY	0	0	0	0
TWN	0.2017017	0.2557883	0.06634004	0.2576971
TWQ	0.3535731	1.43515	1.156974	0.6387455
TWK	0.03582329	0.1030086	0	0
TWR	0	0	0	0
TWH	0	0	0	0
TMA	0.003399455	0.00803803	0.002213966	0.008715698
TMV	0	0	0	0.0183971
TML	0.04412038	0	0	0.005705283
TMI	0	0.0142599	0.005426473	0
TMF	0	0	0	0.06234833
TMW	0	0	0	0
TMM	0	0	0	0.03821961
TMP	0	0.01736486	0	0.03231626
TMD	0.05088346	0	0.3417628	1.115615
TME	0	0.007334589	0.003127166	0
TMG	0.06866591	0.1973976	0.1467396	0.2386147
TMS	0.644985	0.07658562	0.04883476	0.09502062
TMT	0	0	0	0
TMC	0	0	0	0
TMY	0	0	0	0
TMN	0.04010178	0.01246149	0.002542684	0.01948266
TMQ	0	0	0	0
TMK	0.4535581	0.1138042	0.2755643	0.09354281
TMR	0	0.005382167	0.01351697	0.02137269
TMH	0	0	0	0
TPA	0.006296279	0.01507881	0.004085463	0.004672291
TPV	0.0125973	0	0	0
TPL	0.002561768	0	0	0
TPI	0.003634032	0.002178578	0.005821827	0.006752235
TPF	0.004966448	0	0	0
TPW	0.01384689	0.01143992	0.04430072	0
TPM	0	0	0	0
TPP	0.001739531	0.002903854	0.01017693	0.01077979
TPD	0.001575486	0.00502941	0.001652618	0
TPE	0.007076772	0.01980568	0.009308745	0.001510705
TPG	0.02989509	0.1906165	0.01392822	0.04964349
TPS	0.04242618	0.04906237	0.1883307	0
TPT	0.06234218	0	0.02261946	0
TPC	0	0	0	0
TPY	0	0	0.02688008	0
TPN	0.02371654	0.008375806	0.02701209	0.04707815
TPQ	0	0	0	0
TPK	0.001393399	0.03375087	0.02775181	0
TPR	0.002456162	0	0.002219758	0.002598744
TPH	0	0	0	0.02731249
TDA	0.02895316	0.3064897	0.05685365	0.2724951
TDV	0.004146694	0.011761	0.01557359	0.1549957
TDL	0.04655232	0.380658	0.06780396	0.4528775
TDI	0.2171352	0	0.2223935	0.1068971
TDF	0	0	0	0.1374819
TDW	0	0	0	0
TDM	0	0	0	0
TDP	0.1711383	0.3591721	0.2982063	0.003490508
TDD	0	0	0	0
TDE	0.03456347	0.0989613	0.1495042	0.004802251
TDG	0.4499555	0.003756913	0.1008769	0.1942361
TDS	0.2150284	0.2447425	0.04001369	0.03510052
TDT	0.2026392	0.08360464	0.06168275	0.04053544
TDC	0	0	0	0
TDY	0.3016725	0.09764224	0.08247827	0.01693091
TDN	0.108668	0.04678838	0.03134254	0.04156117
TDQ	0	0	0	0
TDK	0.04573155	0.5234758	0.01142507	0.01266627
TDR	0.2843131	0.7489638	0.1578275	0.002522687
TDH	0	0.01861095	0.01015664	0.05021928
TEA	0.03730603	0.05626267	0.007638007	0.01094821
TEV	0.3202618	0.4519522	0.1490784	0.154211
TEL	0.07583293	0.119156	0.2276389	0.05436235
TEI	0.02442754	0.2133323	0.1217201	0.01100781
TEF	0.007500886	0	0	0
TEW	0	0.04167547	0.03045638	0.07508438
TEM	0	0	0	0
TEP	0.05443228	0.0682296	0.02321478	0
TED	0.1212043	0.182815	0.07038741	0.1516601
TEE	0	0.01077647	0.008117571	0.01325846
TEG	0	0	0	0
TES	0	0.005166098	0.001354062	0
TET	0.000710257	0.02523473	0	0.002192483
TEC	0.08764017	0.05232672	0.07122386	0
TEY	0	0	0	0
TEN	0.09205275	0.004639564	0.06174186	0
TEQ	0	0	0	0
TEK	0.2744806	0.02748519	0.488927	0.2405737
TER	0.005186358	0.01044724	0	0
TEH	0	0	0	0
TGA	0.1641407	0.03989866	0.1785773	0.1657468
TGV	0.03478169	0.01074688	0.04215371	0.03341571
TGL	0	0	0.001868576	0
TGI	0.04299527	0.1077407	0.01558746	0.08037174
TGF	0.003449882	0	0.02184639	0.02392759
TGW	0.03643486	0	0.003973765	0
TGM	0.5038422	0.0870131	0.2902144	0.001089387
TGP	0.566346	0.1147992	0.4939019	0.2641117
TGD	0.002597691	0.000445184	0.00515702	0.002714017
TGE	0.01026005	0.03448124	0.001713364	0.008414926
TGG	0.02939694	0.0802821	0.0483924	0.1181653
TGS	0.007372766	0.2432818	0.2815299	0.1994957
TGT	0.1045881	0.332346	0.04087969	0.3808023
TGC	0	0	0	0
TGY	0.06694945	0.09395171	0.2467339	0.02166467
TGN	0.07703045	0.05220033	0.3013228	0.003232176
TGQ	0	0.03214332	0.00440758	0
TGK	0.06870692	0.04244745	0.03737276	0.05022373
TGR	0.6774926	0.1430065	0.2499654	0.4774342
TGH	0.07063839	0.05203227	0.07072803	0.07599029
TSA	0.0288331	0.03461498	0.08101542	0.01199396
TSV	0.01181294	0.000974063	0.004711073	0.2092671
TSL	0.5187013	0.2444413	0.1627431	0.1617367
TSI	0.2773538	0.1415145	0.5264289	0.2965052
TSF	0.04075038	0.002095603	0	0.06657369
TSW	1.869063	0.6229388	0.6465457	0
TSM	0.1937522	0	0.005991538	0.7627603
TSP	0.1939734	0.2742051	0.1213235	0
TSD	0	0.03299902	0.02029323	0.006320868
TSE	0.006363081	0.1811801	0.3432471	0.2886685
TSG	0.05874678	0.06644049	0.062845	0.0325725
TSS	0.004840035	0.03368875	0.1662213	0.2020892
TST	0.2815149	1.217632	2.209478	0.9897882
TSC	0	0	0	0.1606292
TSY	0.01305011	0.04713787	0.1089819	0.1602247
TSN	0.2793002	2.227229	0.9026996	1.771856
TSQ	0	0.1397992	0.7866561	0
TSK	0.6346603	0.5482094	0.6456971	1.139651
TSR	0.05568945	0.02248339	0.1723616	0.04350264
TSH	0.2457793	0.1622066	0.2684662	0.3324161
TTA	0.01574463	0.03013385	0.05578842	0.02243604
TTV	0.1486179	0	0.1722708	0.02410205
TTL	0.04138646	0.1316399	0.1121831	0.007722671
TTI	0	0.1464317	0.005771996	0.1994815
TTF	0	0.08915965	0.02665429	0.1467747
TTW	0.1069015	0	0	0
TTM	0.193668	0.1418076	0.6718405	0.2196772
TTP	0	0.01486611	0.3271903	0.06281901
TTD	0.3420331	0.06165215	0.2515261	0.1877977
TTE	0.2060145	0.1743236	0.0313829	0.003997567
TTG	0.6297306	0.1412471	0.2317632	0.8354443
TTS	0	0.09742358	0.08171424	0.08927228
TTT	0.6723256	0.03805127	1.056223	0.609262
TTC	0	0	0	0
TTY	0.09577724	0.03566445	0.4080539	0.9732443
TTN	0.00820887	0	0.002101578	0.5046637
TTQ	0.227771	0.08390217	0.02723009	0.1926967
TTK	0.01355082	0	0.1305403	0.1377098
TTR	0.2018018	0.2980436	0.003918886	0.1064229
TTH	0.1909764	0.1311145	0.4094794	1.335733
TCA	0	0	0.006843357	0
TCV	0	0	0	0
TCL	0	0	0	0
TCI	0	0.409131	0	1.283634
TCF	0	0	0	0
TCW	0	0	0	0
TCM	0	0	0	0
TCP	0	0	0	0
TCD	0	0	0	0
TCE	0	0	0	0
TCG	0	0	0	0
TCS	0.3908144	0.004442323	0.005814241	0.004525912
TCT	0.310676	0.2686585	0.05597059	0.1595136
TCC	0	0	0	0
TCY	0	0	0	0
TCN	0	0	0	0.06539886
TCQ	0	0	0	0
TCK	0	0	0	0
TCR	0	0	0	0.01657546
TCH	0	0	0	0
TYA	0	0	0	0
TYV	1.298777	0.3686593	0.0753995	0.1035023
TYL	0.04592038	0.04903252	0.1444646	0.06869172
TYI	0.1024899	0.1883922	0.1806672	1.385549
TYF	0.03304433	0	0	0
TYW	0	0	0	0
TYM	0	0	0	0
TYP	0	0	0	0
TYD	0	0	0	0
TYE	0.01470701	0.02488801	0.06856506	0.1012237
TYG	0.5142195	0.3036738	0.1232878	0.3537627
TYS	0.01675209	0.05413775	0	0.01395825
TYT	0.01440138	0.007332147	0	0.1022301
TYC	1.848854	1.303021	1.093079	0.3703195
TYY	0	0	0	0
TYN	0	0	0	0
TYQ	0.009313174	0.008515292	0	0
TYK	0	0	0	0.03968296
TYR	0.6984736	0.4078196	0.02041855	0.757117
TYH	0.9146513	0.2493523	0	0.02522259
TNA	0.1487221	0.3807585	0.1300492	0.5191468
TNV	0	0	0	0.7034031
TNL	0	0	0.008413681	0.4957063
TNI	0	0.008337713	0	0.2564563
TNF	0.2739249	0.235957	0.3727428	0.3846004
TNW	0.04353014	0.0362828	0.06142505	0
TNM	0	0	0	0
TNP	0.1510787	0.2541386	0.8571152	0.3845442
TND	0	0	0	0
TNE	1.019377	0.3272754	1.271476	0.4581833
TNG	0.3477964	0.04166976	0.1002013	0.1293168
TNS	0.01272852	0.01458597	0.000653735	0.009694789
TNT	0.1384515	0.03810053	0.3461236	0.5411479
TNC	0	0	0	0
TNY	0.02398112	0	0	0
TNN	0.7775872	0.525568	0.5903864	1.173209
TNQ	0.3485016	0.3140393	0.1479822	0.5403714
TNK	0.04414089	0.080259	0.1256936	0.009358476
TNR	0	0	0	0
TNH	0	0	0.01905404	0
TQA	0	0.1126635	0.1215112	0
TQV	0.0427139	0	0	0.06500589
TQL	0	0.009567467	0.002732756	0
TQI	0.0420527	0.05473431	0.04649856	0.0198252
TQF	0	0	0	0
TQW	0	0	0	0
TQM	0	0	0	0.4215661
TQP	0.09161302	0.04595398	0.09838796	0.07660088
TQD	0.03748466	0.01557171	0	0
TQE	1.07438	0.01108373	0.5711593	0.7848721
TQG	0.8535968	0.4382184	0.3587531	0.468059
TQS	0	0.02862074	0.03033088	0
TQT	0	0	0	0.01270468
TQC	0	0	0	0
TQY	0	0	0	0
TQN	0.1815084	0.1666162	0.6235943	2.710043
TQQ	0	0.03119697	0.05559824	0.06223559
TQK	0.2548455	0.1864998	0.6081439	0.5607846
TQR	0.1742395	1.371552	0.2462443	2.271267
TQH	0	0	0	0
TKA	0.2553439	0.6839621	0.1838829	0.3398769
TKV	0.008133049	0.01259824	0.001748219	0.0246153
TKL	0.03762151	0.02808349	0.05404048	0.00457184
TKI	0.2986279	0.1296178	0.3459009	0.324326
TKF	0.0480396	0.1912349	0.1132694	0.1917862
TKW	0.8117718	0.6235662	0.8501121	0.6338127
TKM	0.07285817	0.04917317	0.09636465	0.1571886
TKP	0.01267762	0	0.002212299	0.1050696
TKD	0.05258212	0.002547871	0.02524862	0.04743357
TKE	0.3775791	0.09931908	0.4804196	0.1562293
TKG	0.2909439	1.180299	0.3016546	0.1251348
TKS	0.5740556	0.5618479	0.1345315	0.03484986
TKT	0.117876	0.36748	0.2160375	0.1995596
TKC	1.398491	0.3242692	0.1620686	0.4365822
TKY	0.1853957	0.2679713	0.1134651	0.155231
TKN	0.3152024	0.3962333	0.6795442	1.760012
TKQ	0.2521956	0.03508758	0.3872085	0.5176718
TKK	0.382614	0.2744538	0.6601921	1.121167
TKR	0.05736253	0.00710929	0.01212631	0.6936843
TKH	0.5949662	0.001995469	1.623719	0.6146219
TRA	0.7101933	0.910963	0.09071396	1.655279
TRV	0.4833031	1.148416	0.5897563	0.9909232
TRL	0.8257693	0.05710776	0.5492158	0.1209689
TRI	1.286304	1.53976	1.481933	0.6718026
TRF	0.2902386	0.2847577	0.3774862	0.0955408
TRW	0	0	0	0
TRM	0.2812584	0.1495377	1.264292	0.3067437
TRP	0.7755448	0.08472402	0.7309641	0.5057845
TRD	0.3503767	0.5812768	0.4465143	0.5609982
TRE	1.158353	0.01523916	0.005862789	1.729986
TRG	0.6082993	0.656569	0.4521902	0.8172342
TRS	0.3296499	0.3582499	0.0100305	0.2651957
TRT	1.519923	1.842956	2.058274	1.275565
TRC	0.1650153	0.2691095	0.07724301	2.125469
TRY	0.1722372	0.2587805	0.9319578	0.08929296
TRN	0.801712	0.1006205	0.8506875	0.5151325
TRQ	0.4019673	0.7707013	0.7911924	0.51673
TRK	0.4708363	0.3043709	0.23729	0.7749135
TRR	2.669618	1.325483	0.8761762	0.4551931
TRH	0.4782076	0.06673081	0.1242207	0.1252616
THA	0.1564209	0.006782563	0.1459884	0.4875558
THV	1.378518	0.8005193	0.0650312	0.07718953
THL	0.01066324	0.3150729	0	0.1087992
THI	0.3294667	0.3336551	0.5942912	0
THF	0.0573878	0	0.01753576	0
THW	0.01917848	1.375473	1.25078	0
THM	0	0	0	0
THP	0.1472016	0.01078636	0.09497228	0.004766866
THD	0	0	0	0
THE	0	0	0.004271471	0
THG	0.5926766	0.6335569	1.820642	2.34696
THS	0.0928918	0.1496692	0.08193154	0.0836954
THT	0.3796954	0.3175527	1.060725	1.059361
THC	0.4020844	0.02999433	0	0.05739215
THY	0.1582729	0	0	0.006781012
THN	1.760842	0.01782914	0	0.05168622
THQ	0.02662133	0.4383684	0.7040612	0
THK	0.2523239	0.06322445	0.3921314	0.1205761
THR	0.2750485	0.01131804	0.3787852	0.01610229
THH	0	1.310168	0.7533888	0.06665956
CAA	0	0	0.02194489	0.3809012
CAV	0	0	0	0
CAL	0	0	0	0
CAI	0	0	0	0
CAF	0	0	0	0
CAW	0	0	0	0
CAM	0.05805029	0	0.1055629	0.228935
CAP	0	0	0	0
CAD	0.03284644	0.02663652	0	0.0405674
CAE	0	0	0	0
CAG	0	0	0	0
CAS	0	0	0.08558194	0.2726119
CAT	0.2878586	0.008180932	0.1002999	0
CAC	0	0	0	0
CAY	0	0	0	0
CAN	0	0	0	0
CAQ	0	0	0.05028109	0
CAK	0	0	0	0
CAR	0	0.05999593	0	0.126969
CAH	0	0	0	0
CVA	0	0	0	0
CVV	0	0	0	0
CVL	0.005301878	0.01446112	0	0.1212136
CVI	0	0	0	0
CVF	0	0	0	0
CVW	0	0	0	0
CVM	0.06565829	0	0	0
CVP	0.007504101	0	0.05825718	0.02299087
CVD	0.04953669	0.007172639	0	0
CVE	0.03144363	0	0	0.06125666
CVG	0.4971108	0	0	0
CVS	0	0	0	0
CVT	0	0	0	0
CVC	0	0	0	0
CVY	0	0	0	0
CVN	0	0	0	0
CVQ	0	0	0	0
CVK	0.00611145	0	0	0
CVR	0	0	0	0
CVH	0	0	0	0
CLA	0	0	0	0
CLV	0	0	0	0
CLL	0	0	0	0
CLI	0.02748505	0.01174259	0	0
CLF	0	0	0	0
CLW	0	0	0	0
CLM	0	0.2523463	0.0419935	0.07716043
CLP	0	0	0	0
CLD	0	0	0.001639501	0
CLE	0	0	0	0
CLG	0	0	0	0.2834781
CLS	0	0	0	0
CLT	0	0	0	0
CLC	0	0	0	0
CLY	0	0	0	0
CLN	0.01859027	0	0.03766405	0
CLQ	0	0	0	0.03984923
CLK	0.3351827	0	0.08345906	0.08234213
CLR	0	0.07999684	0.01341704	0
CLH	0	0	0	0
CIA	0	0	0	0
CIV	0	0	0	0
CIL	0	0	0	0
CII	0	0	0	0
CIF	0	0	0	0
CIW	0	0	0	0
CIM	0.1482758	0.1252664	0	0.2783
CIP	0	0	0	0.0607851
CID	0	0	0	0
CIE	0	0	0	0
CIG	0.08619624	0	0.03828538	0.1279045
CIS	0	0	0	0
CIT	0	0	0	0
CIC	0	0	0	0
CIY	0.01786345	0	0.006597347	0
CIN	0.02797205	0.0180023	0.006989081	0
CIQ	0.06856569	0	0	0
CIK	0	0	0	0
CIR	0.1354648	0.01384494	0.05798326	0.01417104
CIH	0	0	0	0
CFA	0	0	0	0
CFV	0	0	0	0
CFL	0	0	0	0
CFI	0	0	0	0
CFF	0	0	0	0
CFW	0	0	0	0
CFM	0	0	0	0
CFP	0	0	0	0
CFD	0	0	0	0.08727577
CFE	0.0198836	0	0	0
CFG	0	0	0	0
CFS	0	0	0	0
CFT	0	0	0	0
CFC	0	0	0	0
CFY	0	0	0	0
CFN	0.05434239	0	0	0
CFQ	0	0	0	0
CFK	0	0	0	0
CFR	0.00504442	0.009823615	0	0
CFH	0	0	0	0
CWA	0	0	0	0
CWV	0	0	0	0
CWL	0	0	0	0
CWI	0	0	0	0
CWF	0	0	0	0
CWW	0	0	0	0
CWM	0	0	0	0
CWP	0	0	0	0
CWD	0	0	0	0
CWE	0	0	0	0
CWG	0	0	0	0
CWS	0	0	0	0
CWT	0	0	0	0
CWC	0	0	0	0
CWY	0	0	0	0
CWN	0	0	0.2549404	0.1359314
CWQ	0	0	0	0
CWK	0	0	0	0
CWR	0	0	0	0
CWH	0	0	0	0
CMA	0	0	0	0
CMV	0	0	0	0
CML	0	0	0	0
CMI	0	0	0	0
CMF	0	0	0	0
CMW	0	0	0	0
CMM	0.9534543	0	0	0
CMP	0	0	0	0
CMD	0	0	0	0.0308709
CME	0	0	0	0
CMG	0	0	0	0
CMS	0	0	0	0
CMT	0	0	0	0
CMC	0	0	0	0
CMY	0	0	0	0
CMN	0	0	0	0
CMQ	0	0	0	0
CMK	0	0	0	0
CMR	0	0	0	0
CMH	0	0.02479194	0	0.05579175
CPA	0	0	0	0.02123678
CPV	0	0	0	0
CPL	0	0	0	0
CPI	0	0	0	0
CPF	0	0	0	0
CPW	0	0.0747972	0.1824209	0.1547454
CPM	0	0	0	0
CPP	0	0	0	0
CPD	0	0	0	0
CPE	0	0.01914209	0	0.02021675
CPG	0	0	0	0
CPS	0	0	0	0
CPT	0	0	0	0
CPC	0	0	0	0
CPY	0	0	0	0
CPN	0	0	0.005164189	0
CPQ	0	0.06415681	0	0
CPK	0	0	0	0
CPR	0	0	0	0
CPH	0.158735	0.05746367	0.08633448	0
CDA	0	0	0.03362465	0
CDV	0	0	0	0
CDL	0	0	0	0
CDI	0	0	0	0
CDF	0	0	0	0
CDW	0.2771026	0.2483304	0.06698897	0.01937539
CDM	0	0	0	0
CDP	0	0	0	0
CDD	0	0	0	0
CDE	0	0	0	0
CDG	0	0	0	0
CDS	0	0	0	0
CDT	0	0	0	0
CDC	0	0	0	0
CDY	0	0.007517999	0.01888332	0
CDN	0	0.02217749	0.06486848	0.08042348
CDQ	0	0	0	0
CDK	0	0	0.004440771	0
CDR	0	0	0	0
CDH	0	0	0	0
CEA	0	0.05475129	0.04103825	0
CEV	0	0	0	0
CEL	0.006579313	0.006162604	0.008233056	0.009217381
CEI	0	0	0	0
CEF	0	0	0	0
CEW	0	0	0	0
CEM	0	0	0	0
CEP	0	0	0	0
CED	0	0	0	0
CEE	0	0	0	0
CEG	1.005631	0.3031626	0.6457182	0.4529606
CES	0	0	0	0
CET	0	0	0	0
CEC	0	0	0	0
CEY	0	0	0	0
CEN	0.02072303	0.0272624	0.1574714	0.195283
CEQ	0	0	0	0
CEK	0	0	0	0
CER	0.001708733	0	0.01504693	0
CEH	0	0	0	0
CGA	0	0	0	0
CGV	0.03233033	0	0	0
CGL	0	0	0	0
CGI	0.03553484	0.006498612	0	0
CGF	0.08052556	0.0933362	0.0258509	0.1833847
CGW	0	0	0	0
CGM	0	0.04684596	0.07172868	0.1981688
CGP	0.02249962	0.1370363	0	0
CGD	0	0	0.03248293	0.007762474
CGE	0.1372873	0.04305469	0.1981576	0.1239749
CGG	0	0.2377785	0	0.1017835
CGS	0	0	0	0
CGT	0	0	0	0
CGC	0	0.05291087	0	0
CGY	0	0	0	0.01723625
CGN	0	0	0	0.02088229
CGQ	0	0	0	0
CGK	0	0.009065615	0.000707536	0.05051127
CGR	0.01242621	0.1153751	0.1401877	0.07697261
CGH	0	0	0.1336423	0
CSA	0.2084862	0	0.6669435	0.4674888
CSV	0.8061079	0.01990478	0.03066813	0.003583745
CSL	0.04038133	0	0	0
CSI	0.005168689	0	0	0
CSF	0	0	0	0
CSW	0	0	0	0
CSM	0	0	0	0
CSP	1.403597	0	0	0.4405637
CSD	0	0	0.01101922	0
CSE	0	0	0	0
CSG	0.3415399	0	0.1169394	0.2853404
CSS	0.8679087	0.500518	1.102479	0.3640122
CST	0	0	0	0.7257473
CSC	0	0	0	0
CSY	0	0.1349865	0.7911808	0.01510195
CSN	0.09311405	0.09097636	0.0503078	0.0479652
CSQ	0	0	0.02395691	0
CSK	0	0	0	0.1210641
CSR	0.2025967	0.4523803	0.1659425	0.01363075
CSH	0	0	0	0
CTA	0	0	0	0
CTV	0	0.01011867	0	0.0116276
CTL	0.09350104	0.05954393	0.1123186	0
CTI	0	0	0	0
CTF	0	0	0	0
CTW	0	0	0	0
CTM	0	0	0	0
CTP	0	0	0	0
CTD	0	0	0	3.126103
CTE	0.007680888	0	0.1228912	0
CTG	0	0	0	0
CTS	0.2245096	0.6757548	0.08481946	0.04695324
CTT	0	0	0	0
CTC	0	0	0	0
CTY	0.08658697	0.241023	0.01866458	0.2135721
CTN	0	0	0	0
CTQ	0	0	0	0
CTK	0.006163272	0.07416174	0	0
CTR	0	0	0	0
CTH	0	0	0	0
CCA	0	0	0	0
CCV	1.03132	0	0	1.656288
CCL	0	0	0	0
CCI	0	0	0	0
CCF	0.2308128	0	0	0.09985831
CCW	0	0	0	0
CCM	0	0	0	0
CCP	0	0	0	0
CCD	0	0	0	0
CCE	0	0	0	0
CCG	0	0	0	0
CCS	0.2781231	1.757624	0.1120216	0.2045664
CCT	0	0	0	0
CCC	0	0	0	0
CCY	0	0	0	0
CCN	0	0	0	0
CCQ	0	0	0	0
CCK	0	0	0	0
CCR	0	0	0	0
CCH	0	0	0	0
CYA	0	0	0	0
CYV	0	0	0	0
CYL	0	0	0	0
CYI	0	0	0	0
CYF	0	0	0	0
CYW	0	0	0	0
CYM	0	0	0	0
CYP	0	0	0	0
CYD	0.2324766	1.188875	0.6022304	0
CYE	0	0	0	0
CYG	0	0	0	0
CYS	0.00716874	0	0.1274064	0.03774748
CYT	0	0	0	0
CYC	0	0	0	0
CYY	0	0	0	0
CYN	0	0	0	0
CYQ	0.07603303	1.020965	0	0
CYK	0	0	0.002049293	0
CYR	0.367834	1.984903	0.2388793	0
CYH	0	0	0	0
CNA	0	0	0	0
CNV	0.07435999	0	0.02141516	0.2133525
CNL	0	0	0	0
CNI	0.1053611	0.6336246	0.138039	1.003508
CNF	0	0	0	0
CNW	0	0	0	0
CNM	0.06344184	0	0.973831	0.7312222
CNP	0.01195647	0.9712355	0.5924976	0.2899755
CND	0	0	0	0
CNE	1.016416	0.8610955	0.7395838	0.2649179
CNG	0	0	0	0
CNS	0	0	0	0
CNT	0	0	0	0.8877689
CNC	0	0	0	0
CNY	0	0	0	0
CNN	0	0	0	0
CNQ	0	0	0	0
CNK	0	0	0	0
CNR	0	0.04701449	0.1896169	0.3527081
CNH	0	0	0	0
CQA	0	0	0	0
CQV	0	0	0	0
CQL	0	0	0	0
CQI	0	0	0	0.2224193
CQF	0.157596	0.1044769	0	0.09810965
CQW	0	0	0	0
CQM	0	0	0	0
CQP	0	0	0	0
CQD	0	0	0	0
CQE	0	0	0	0
CQG	0	0.6003769	0.4189048	0
CQS	0.6979664	0	0	0
CQT	0.04352024	0.006964776	0	0.06066802
CQC	0	0	0	0
CQY	0	0	0	0
CQN	0	0	0	0
CQQ	0	0.2157612	0	0.2664838
CQK	0	0	0	0
CQR	0	0	0	0
CQH	0	0	0	0
CKA	0.08434695	0	0	0
CKV	1.134768	0.02133982	0.007084339	0.03539915
CKL	0.03815926	0	0	0.2472489
CKI	0	0	0	0
CKF	0	0	0	0
CKW	0	0	0	0
CKM	0	0	0	0.1629695
CKP	0	0	0	0
CKD	0.02344949	0.02017928	0.04817584	0.03635818
CKE	0	0	0.1474828	0.2831877
CKG	0.03592676	0	0	0.02074233
CKS	0	0	0	0
CKT	0	0.03269202	0	0.4810621
CKC	0	0	0	0
CKY	0	0	0	0
CKN	0	0	0.006878148	0
CKQ	0	0	0	0
CKK	0	0	0	0
CKR	0.04423838	0.04367258	0.06908267	0
CKH	0	0	0	0
CRA	0.1350128	0.08636828	0.3951375	0.1714054
CRV	2.258993	0.4375141	0.1809626	1.736732
CRL	0.5895066	1.12865	3.503597	2.162889
CRI	0.5522193	0.1666513	0.5336761	0.1493853
CRF	0.2471224	0.02096254	0.1828501	0.01006794
CRW	0	0	0	0
CRM	0	0	0	0
CRP	1.128744	2.620492	2.10146	0.622258
CRD	2.438622	0	0	0
CRE	0	0.1581849	0.04047403	0.1305529
CRG	1.420321	4.189773	0.6040961	0
CRS	0	0	0	0
CRT	0	0	0	0
CRC	0	0	0	0
CRY	0	0	0	0
CRN	0.1828441	0	0	0
CRQ	0.6676471	0.4433852	0.9753705	1.295662
CRK	0.2617384	0	0.2242479	0.09118926
CRR	4.313989	1.392282	1.881637	2.255837
CRH	0	0	0	0
CHA	0.1817157	0.2162194	0.02466747	0.05295112
CHV	0	0	0	0
CHL	0	0	0	0
CHI	1.526367	0.4526847	0	0
CHF	0	0	0	0
CHW	0	0	0	0
CHM	0	0	0	0
CHP	0	0	0	0
CHD	0	0	0	0
CHE	0	0	0	0
CHG	0	0	0	0
CHS	0	0	0	0
CHT	0	0	0	2.787492
CHC	0	0	0	0
CHY	0	0	0	0
CHN	0	0	0	0
CHQ	0	0	0	0.1841939
CHK	0	0	0	0
CHR	0.1498393	0	0	0
CHH	0	0	0	0
YAA	0.01516291	0.00604845	0.01365646	0.06212345
YAV	0.1335347	0.05910386	0.007462153	0.01498572
YAL	0.001389139	0	0.001130648	0
YAI	0	0	0	0
YAF	0	0	0	0.08004802
YAW	0	0	0	0
YAM	0	0	0	0
YAP	0.07762388	0.0420541	0.05608577	0.1373816
YAD	0.07629069	0.01284407	0.006170494	0.008078637
YAE	0.08024465	0.1324468	0.03536255	0.01736128
YAG	0.03794646	0.05175708	0.1278736	0.4244383
YAS	0	0.002547005	0	0
YAT	0.05582336	0.003523418	0	0.04904203
YAC	0	0	0	0.03299286
YAY	0.05947042	0.0329548	0.01776968	0.07826056
YAN	0.01445114	0	0.05205769	0.09857048
YAQ	0.001893478	0.04889872	0.02742334	0
YAK	0.08421163	0.2077488	0	0
YAR	0.01759735	0.003606609	0.02926649	0.02959539
YAH	0.07740097	0.04716252	0.05182757	0.0736247
YVA	0	0.004599085	0.003342487	0.008012237
YVV	0.03387811	0	0.0501384	0.07717225
YVL	0	0.04261937	0.020462	0.004105603
YVI	0.03673348	0.01373787	0.00577245	0.006809637
YVF	0	0.004484246	0	0
YVW	0	0	0	0
YVM	0	0	0	0
YVP	0	0.02246683	0.0185048	0
YVD	0.007127424	0.04894635	0.06334066	0.04872648
YVE	0	0	0	0
YVG	0.0303106	0.1183941	0	0.09313307
YVS	0.003171661	0.00611099	0	0.02839345
YVT	0.02046914	0.07698403	0.01552583	0.09491869
YVC	0.1422921	0.02165863	0.007896098	0
YVY	0	0	0	0
YVN	0.0833047	0	0	0
YVQ	0	0	0	0
YVK	0.001684599	0.000737068	0	0
YVR	0.03906757	0	0.02365276	0
YVH	0.007683108	0.03517587	0	0.01671524
YLA	0.0434232	0.04010819	0.03156665	0.04580779
YLV	0.03389996	0.003758278	0	0.005309859
YLL	0.01479908	0.00199283	0.006186959	0.002774556
YLI	0.01081741	0.007007205	0.001312482	0.01157554
YLF	0	0	0	0
YLW	0	0	0	0
YLM	0	0	0	0.03822223
YLP	0.02345652	0	0	0.09676017
YLD	0.01198647	0	0.01303025	0
YLE	0.007842796	0.007951024	0.005096133	0.01180194
YLG	0.02486906	0.02465622	0.07470261	0.01302052
YLS	0.02235111	0	0.003932922	0
YLT	0.003590208	0.000566089	0	0.007122373
YLC	0.01499474	0.03402529	0.001084442	0
YLY	0	0.002563276	0.002119435	0
YLN	0.0833494	0.07594103	0.01382454	0.08460243
YLQ	0.01023027	0.08219586	0	0
YLK	0.01302057	0.005616156	0.02048651	0.002702445
YLR	0	0.002109108	0.000819696	0.001339123
YLH	0	0	0	0
YIA	0	0	0	0
YIV	0.002255343	0.006352009	0	0
YIL	0.009858592	0	0.008155175	0
YII	0.01100967	0	0.004188786	0
YIF	0	0	0	0
YIW	0	0	0	0
YIM	0	0	0	0
YIP	0	0.03861718	0.008723792	0.01943439
YID	0.000700283	0	0	0
YIE	0.02367715	0	0.01844012	0.02978983
YIG	0.04437131	0.002217644	0.204597	0.05140732
YIS	0.07196689	0	0.05145575	0.007086713
YIT	0.06576233	0.002095853	0.04277731	0
YIC	0	0	0	0
YIY	0.05045855	0	0.01828285	0.09646781
YIN	0.009498036	0.1149485	0.006320054	0.001520313
YIQ	0.003446936	0.000474735	0.001392475	0
YIK	0	0.006364976	0.004627753	0
YIR	0.05854537	0.003952086	0.001940947	0.07295669
YIH	0.08462352	0.04517645	0	0
YFA	0	0.02658451	0	0.0452925
YFV	0.02260566	0	0.008578576	0
YFL	0.001942866	0	0	0
YFI	0.03395478	0.0839465	0.05887142	0.01621414
YFF	0	0	0	0
YFW	0	0	0	0
YFM	0	0	0	0
YFP	0	0	0	0
YFD	0	0	0	0
YFE	0	0	0	0
YFG	0	0	0	0.008627128
YFS	0.001092439	0	0.01292436	0.08796655
YFT	0.04800424	0	0.04131193	0
YFC	0	0	0	0
YFY	0.7385777	0.193361	0.4260881	0.00133359
YFN	0	0	0	0
YFQ	0.03575317	0	0.1101584	0.00515502
YFK	0.06361423	0	0	0.01246879
YFR	0	0	0	0
YFH	0	0	0	0
YWA	0	0	0	0
YWV	0.007323793	0	0	0
YWL	0.06467547	0.1023919	0.04745349	0.0460356
YWI	0	0	0	0
YWF	0	0	0	0
YWW	0	0	0	0
YWM	0	0	0	0
YWP	0	0	0	0
YWD	0	0	0	0
YWE	0	0	0	0
YWG	0.4463927	0.2933006	0.2684044	0.04729716
YWS	0	0	0	0
YWT	0	0.1642558	0.05435865	0
YWC	0	0	0	0
YWY	0	0	0	0
YWN	0	0	0	0
YWQ	0	0	0	0
YWK	0	0	0.1070979	0
YWR	0	0.1366544	0	0
YWH	0	0	0	0
YMA	0	0	0	0
YMV	0	0.01934122	0	0
YML	0	0	0	0.1350448
YMI	0	0	0	0
YMF	0	0	0	0
YMW	0	0	0	0
YMM	0	0	0	0
YMP	0	0	0	0
YMD	0.05607134	0.4522337	0.2715733	0.01409666
YME	0	0	0	0
YMG	0	0	0	0
YMS	0	0	0	0
YMT	0	0	0	0
YMC	0	0	0	0
YMY	0	0	0	0
YMN	0	0	0	0
YMQ	0	0	0	0
YMK	0	0	0	0
YMR	0	0	0	0
YMH	0	0	0	0
YPA	0	0	0	0
YPV	0	0	0	0
YPL	0.01145622	0.003883142	0.008059012	0.005498513
YPI	0	0	0.01420747	0
YPF	0	0	0	0
YPW	0	0	0	0
YPM	0.03354531	0.03499961	0	0
YPP	0	0	0.1392656	0
YPD	0.02624332	0	0	0
YPE	0	0	0.04947786	0
YPG	0	0	0.004991831	0.0331749
YPS	0	0	0	0
YPT	0.007550776	0.01296742	0	0
YPC	0	0	0	0
YPY	0	0	0	0
YPN	0	0.007019671	0.03961999	0
YPQ	0.002261668	0.02103689	0.1016441	0.004548062
YPK	0.03400486	0.002811473	0.002612986	0
YPR	0.01827221	0.03738575	0.06758947	0.005823014
YPH	0	0	0.02278832	0
YDA	0.009895667	0	0	0
YDV	0.01857837	0.02788393	0.01671517	0.002639082
YDL	0	0.06476454	0	0.09773199
YDI	0.03964365	0.007440031	0.0179537	0.3441412
YDF	0.4743932	0.07910006	0.01447898	0
YDW	0	0	0	0
YDM	0.05280676	0	0	0.01659765
YDP	0.02918967	0.05034682	0.07187842	0
YDD	0	0	0	0
YDE	0.05531204	0	0.01825287	0.001401613
YDG	0.04880916	0.01145673	0	0.02060534
YDS	0	0	0.02590405	0
YDT	0	0	0	0
YDC	0	0	0	0
YDY	0.002800021	0.00250143	0.006845736	0
YDN	0	0.5943695	0.05529941	0
YDQ	0	0	0	0
YDK	0.002137913	0.1773807	0.305775	0.2725227
YDR	0.01695527	0	0.05150829	0.01179157
YDH	0	0	0	0
YEA	0	0.001756327	0.003411393	0.007765804
YEV	0.0634935	0.04684753	0.006167443	0
YEL	0.03561672	0	0.01304164	0.04660129
YEI	0.005137022	0.07814034	0	0
YEF	0	0.03157039	0.1515634	0
YEW	0.1308523	0.7374251	0.4519289	0.777513
YEM	0	0	0	0
YEP	0	0	0	0
YED	0.1804989	0.005014959	0	0.08377042
YEE	0.008343486	0	0.00164001	0
YEG	0	0.1765007	0.1574282	0.0382136
YES	0.01642146	0.008135116	0.04608994	0
YET	0.005116521	0	0	0
YEC	0	0	0	0
YEY	0.01226615	0.03287731	0.08681799	0.05520305
YEN	0	0	0	0
YEQ	0.09465338	0	0	0.0668883
YEK	0.01455919	0.3939177	0.2026896	0.06420038
YER	0	0	0	0
YEH	0	0.0439876	0.05946782	0.01923804
YGA	0.02656736	0.008953262	0.003203275	0.02811792
YGV	0.0483235	0.000951036	0.1391132	0.1315009
YGL	0.2106747	0.02239729	0.006599962	0.08976056
YGI	0.09557079	0.02292718	0.04254404	0.1081634
YGF	0.04439542	0.001407442	0	0.03187317
YGW	0	0	0	0
YGM	0	0	0	0
YGP	0.005355105	0	0	0
YGD	0.02503758	0.01893684	0.03210951	0.02986027
YGE	0.1048203	0.1068138	0.2442886	0
YGG	0.03618279	0.003359816	0.006201697	0.662267
YGS	0.1300715	0.6943411	0.1543825	0.5021971
YGT	0.0105994	0.1177265	0.1036011	0.0875496
YGC	0.008017819	0.003143147	0.008438073	0.03526765
YGY	0	0	0.002508824	0.07620383
YGN	0.01175687	0.008511006	0.01183118	0.06110039
YGQ	0.05327945	0.0146166	0.1005219	0.1468937
YGK	0.1126402	0.2675212	0.03528376	0.03082405
YGR	0.562422	0.04976195	0.02303602	0.2984574
YGH	0.222441	0.4827443	0.3895473	0.1850133
YSA	0.1688192	0.2087088	0.1616357	0.1410901
YSV	0.3616472	0.03890538	1.217065	0.9291421
YSL	0	0.1655269	0.35276	0.1291999
YSI	0.4962076	0.4586969	0	0.1379903
YSF	0.04498466	0	0.03616352	0
YSW	0	0	0	0
YSM	0	0	0	0
YSP	0.06166426	0.01493208	0.1756321	0.04291493
YSD	0.1122716	0.04900533	0	0.01811934
YSE	0.04520897	0.02359615	0	0
YSG	1.716983	0.1411715	1.009142	1.624036
YSS	0.1307788	0.01576566	0.02549659	0.3806465
YST	0.4331005	0.5536854	0.5452849	0.1570409
YSC	0	0	0	0
YSY	0.8193782	0.2750541	0.002887683	0.03739327
YSN	0.07620801	0.02555452	0.01776904	0.003402601
YSQ	0	0	0	0
YSK	0.0662994	0.2958808	0.2669703	0.2441237
YSR	0.5262958	0.05696578	0.1296484	0.121803
YSH	0.4958669	0.4938228	0.1338309	0.06045359
YTA	0.04040733	0	0.004296929	0.1141052
YTV	0	0	0	0
YTL	0.07040398	0.1018922	0.03468975	0.1053254
YTI	0.4783547	0.02130222	0.07061598	0.01987241
YTF	0	0	0.01054644	0.02570451
YTW	0	0	0	0
YTM	0.006265839	0	0	0
YTP	0.0411028	0.1642593	0.2871723	0.01271523
YTD	0.002549417	0	0.05574169	0.1649481
YTE	0	0.002056743	0.06835311	0
YTG	0	0.03338386	0.1740609	0.07481641
YTS	0	0	0	0
YTT	0	0	0	0
YTC	0	0	0	0
YTY	0	0	0.002031672	0.3561752
YTN	0.006569636	0.005060089	0.002018939	0.005834395
YTQ	0.5366679	0	0.02296916	1.190981
YTK	0.09694622	0.07281662	0.1251815	0.08235733
YTR	2.434051	0.8284597	0.3833435	0.2051497
YTH	0.01496893	0.03273574	0	0.1856358
YCA	0	0	0	0
YCV	0	0	0	0
YCL	0	0	0	0
YCI	0	0	0	0
YCF	0	0	0	0
YCW	0	0	0	0
YCM	0	0	0	0
YCP	0.5353324	0.3527957	0.2321426	0.1236163
YCD	0	0.0499244	0.4474572	0
YCE	0	0	0	0
YCG	0	0	0.000782391	0
YCS	0	0	0	0
YCT	0	0	0	0
YCC	0	0	0	0
YCY	0	0	0	0
YCN	0	0	0	0
YCQ	0	0	0	0
YCK	0	0	0	0
YCR	0.7230776	0	0	0
YCH	0	0	0	0
YYA	0.03947309	0.3695982	0.4224462	0.6948209
YYV	0	0.06185733	0	0.7779428
YYL	0.1121736	0.06513331	0.02388886	0
YYI	0	0	0	0
YYF	0	0	0	1.723649
YYW	0	0	0	0
YYM	0	0	0	0
YYP	0	0	0	0
YYD	0.7123653	0.08168631	0.2890318	0.3108235
YYE	0	0.1078194	0.07555561	0.04300471
YYG	0.1658069	0.8599942	0.002700245	0.6180317
YYS	0.02056882	0.01641336	0.07361658	0.007516375
YYT	0	0	0.02887247	0
YYC	0	0	0	0
YYY	0	0	0	0
YYN	0	0	0	0
YYQ	0	0	0	0
YYK	0.1398303	0	0	0.1460446
YYR	0	0	0	0
YYH	0	0	0	0
YNA	0.4094072	0.5589378	0.0965439	0
YNV	0.1484513	0.01292653	0	0
YNL	0.03473571	0.2275312	0.4383497	0.02592642
YNI	0	0	0	0
YNF	0	0	0	0
YNW	0.07601933	0	0	0
YNM	0	0.1804398	0.2315101	0.05236477
YNP	0	0	0	0
YND	0	0.0606042	0	0
YNE	0	0	0	0
YNG	0.8427585	0.1120089	0.7954314	0
YNS	0	0	0	0
YNT	0.08872228	0	0	0.0723755
YNC	0	0	0	0
YNY	0	0	0	0
YNN	0.07552097	0.09445623	1.607185	0.929934
YNQ	0	0	0	0
YNK	0.613778	1.34026	2.065125	0.0148958
YNR	0.2676987	0	0.08258405	0.01279133
YNH	0	0	0	0
YQA	0	0	0	0
YQV	0.09757861	0.1535071	0.08693843	0.2208059
YQL	0	0	0	0
YQI	0	0	0	0
YQF	0	0	0	0
YQW	0	0	0	0
YQM	0	0	0	0
YQP	0	0.03872461	0	0
YQD	0	0	0	0
YQE	0.389369	0.5472804	0.2814075	0.3816577
YQG	0.04830962	0.03863728	0.09382951	0.05514036
YQS	0.1190828	0	0.5304979	0
YQT	1.099359	0.08907088	0	0.1006499
YQC	0	0	0	0
YQY	0	0	0	0
YQN	0.1837319	0	0.1143648	0.1726282
YQQ	0	0	0	0
YQK	0.006206367	0.01289451	0.05755801	0
YQR	0	0.08727182	0	0
YQH	0	0	0	0
YKA	0.08794743	0.6499238	0.3602683	0.5197071
YKV	0.8717883	0.1352074	0.04661807	0.234642
YKL	0.002765403	0.00827566	0.004095319	0.002943348
YKI	0.01232372	0.03149088	0.119778	0.04735895
YKF	0.003321922	0.004652115	0.03922044	0.05789348
YKW	0	0.1929307	0	0
YKM	0	0	0.2072631	0.09461088
YKP	0.003538186	0.004361127	0.001397601	0.003736548
YKD	0.01914115	0.1574127	0.1730437	0.2162766
YKE	0.231113	0.02195559	0.0266164	0.3236511
YKG	0.1652332	0.155612	0.2115127	0.1989312
YKS	0.04583227	0.01848775	0.1190123	0.04034629
YKT	0.1600583	0.1732048	0.2213414	0.7572142
YKC	0	0	0	0
YKY	0.5547457	1.348175	0.02261201	0.1194915
YKN	0	0	0.07910804	0.1804599
YKQ	0.1063746	0.09564955	0	0.0386739
YKK	0.06190165	0.06376254	0.04569054	0.07653954
YKR	0.03089885	0.05877915	0.4395705	0.2134568
YKH	0.1671262	0	0.05546597	1.085231
YRA	0.1218405	0.09445504	0.2065673	0.2095555
YRV	1.73235	1.780677	0.1286216	0.8584327
YRL	0.1358977	0.07288217	0.04979802	0.01415786
YRI	1.308648	0.894291	0.5775856	0.6060807
YRF	0.77133	0.9214948	0.154728	1.120695
YRW	0	0.008876677	0	0
YRM	0	0.04807791	0.04381314	0.9952452
YRP	1.338573	0.5322965	0.3934211	0.261151
YRD	0.9562865	1.693818	1.692445	0.399559
YRE	0	0	0.1995698	0.02688287
YRG	0.4480467	1.006204	0.8834729	0.9667711
YRS	0.001024872	0.02246471	0.04935692	0.01862065
YRT	0	0	0	0
YRC	0.8918169	0	0.009375635	1.87448
YRY	0	0.02250508	0.4961345	0.2628467
YRN	0.7049046	0.1562764	0.8489854	0.1106798
YRQ	0.2739134	0.0111069	0	0.2137381
YRK	0.2803493	0.2274641	0.365703	0.0885883
YRR	1.539952	0.2054976	0.3117122	2.010217
YRH	0.01403809	0.01435348	0	0.08101016
YHA	0	0	0.01143399	0.5131257
YHV	0	0	0	0
YHL	0.7943073	0.2049615	0	0.3144971
YHI	0.6390767	0.2513432	0.2456022	0.6998619
YHF	0	0	0	0
YHW	0	0	0	0
YHM	0	0.0705269	0.0128362	0
YHP	0.344544	1.123931	0.4756021	2.104513
YHD	0	0	0	0
YHE	0.2319416	0.2188373	0.1019398	0
YHG	1.396396	3.781885	0.3977002	0.4041148
YHS	0	0	0	0.02807804
YHT	0.7233292	0.4081163	1.380374	1.321977
YHC	0	0	0	0
YHY	0	0	0	0
YHN	0	0	0	0
YHQ	1.834291	0.3857845	0.7245983	0.1410328
YHK	0.08620046	1.179951	0	0.03356009
YHR	0	0	0	0
YHH	0	0	0	0
NAA	0.08174134	0.02660355	0.04271169	0.1632511
NAV	0.1441118	0.1187562	0.3287346	0.120234
NAL	0.006961327	0.05389075	0.03356717	0.004455903
NAI	0	0	0	0
NAF	0	0.01775368	0.01155543	0
NAW	0	0	0	0
NAM	0	0	0	0
NAP	0.1013326	0.1749963	0.3077388	0.05586537
NAD	0	0.004127863	0.06197773	0.01432598
NAE	0.000861693	0.003966111	0.003968842	0.003516608
NAG	0.3763226	0.01538228	0.3768947	0.02598217
NAS	0.01657683	0.0116849	0.01243849	0.003498821
NAT	0.03708467	0.2438185	0	0.3361318
NAC	0	0.1700677	0	0
NAY	0.008019206	0.229672	0	0.00492561
NAN	0.05083365	0	0.005355895	0.1507618
NAQ	0.04452092	0	0	0
NAK	0.1707809	0.2008582	0.04050215	0.2869679
NAR	0.07703649	0.1030988	0.03310314	0.0646588
NAH	0	0	0	0
NVA	0.01166073	0.02674607	0.00826422	0.01348469
NVV	0	0	0.002546622	0.03219092
NVL	0	0	0	0
NVI	0.03481333	0.004132539	0.01314432	0.009147452
NVF	0.01772547	0	0	0
NVW	0.09090865	0	0.1001414	0.1862968
NVM	0	0	0	0
NVP	0.005967679	0	0.01693715	0.02701358
NVD	0.02893227	0.07225933	0.2477081	0
NVE	0.03328007	0.02055006	0.01791997	0.07885857
NVG	0.03615513	0.008730291	0.07187193	0.06698065
NVS	0.007407209	0	0.0241996	0.01035641
NVT	0.04063246	0	0	0
NVC	0	0	0	0.7750202
NVY	0.109836	0	0.1975631	0
NVN	0.03902052	0	0.02391776	0.01629468
NVQ	0	0	0	0
NVK	0.008953685	0.07957311	0.004100085	0.004647475
NVR	0.329542	0.348243	0.02564286	0.1177462
NVH	0.02215309	0	0	0
NLA	0.1775435	0.1566691	0.0468279	0.0325317
NLV	0.007869035	0.07389189	0.1030528	0.01193425
NLL	0.002672328	0.003934806	0.008256441	0.01268776
NLI	0.01911069	0	0	0.0302888
NLF	0	0	0.02208791	0
NLW	0	0	0	0
NLM	0	0.01252187	0.01505136	0
NLP	0.0564848	0.00636815	0.03704549	0.1078609
NLD	0.01321028	0.01720777	0.03047048	0.03662391
NLE	0.003396035	0.0199097	0.05578132	0.03209964
NLG	0.1545883	0.2252305	0.7029911	0.1946488
NLS	0.02759408	0.02974703	0.06151137	0.002103337
NLT	0.00340426	0	0.009131161	0.02222471
NLC	0.04358965	0	0	0
NLY	0.05435525	0.01532358	0.1154305	0.02993216
NLN	0	0	0.2298506	0.3178554
NLQ	0.007254392	0.05172075	0.1158796	0.02242309
NLK	0.01976156	0.002711128	0.006354812	0.001958175
NLR	0.1027458	0.004625031	0.06654117	0.375145
NLH	0.03606734	0.05682361	0.1797482	0.03471713
NIA	0.005106318	0.01422065	0.01181788	0.009945138
NIV	0.04284749	0	0.005241674	0.01853789
NIL	0.05369631	0.1300823	0.1515194	0.02352226
NII	0.1474674	0	0.01412412	0
NIF	0.1923729	0.02855257	0	0.1885069
NIW	0	0	0	0
NIM	0	0.003933214	0	0.01268008
NIP	0	0	0	0.009808907
NID	0.02456084	0	0	0
NIE	0	0	0	0
NIG	0.006066875	0.01863887	0.004064162	0
NIS	0.03170806	0.1127642	0	0.1566968
NIT	0.001456606	0.00883804	0.003449725	0.006937177
NIC	0	0	0	0
NIY	0	0.002295695	0	0
NIN	0	0.01979473	0.01044683	0.01423178
NIQ	0.02930397	0.1510775	0.004917212	0.4640289
NIK	0.06701104	0.002457788	0.04766786	0.07253975
NIR	0	0.003325493	0.02046975	0.01054185
NIH	0.153653	0.002858751	0.01615151	0.1131199
NFA	0.000645859	0.02264689	0.02249829	0.01655036
NFV	0.01119442	0.005632037	0.02895135	0.01150026
NFL	0.2176913	0.1665335	0	0
NFI	0.1549065	0.03082147	0.0529985	0.002750425
NFF	0	0	0	0
NFW	0	0	0	0
NFM	0	0	0	0
NFP	0	0	0	0
NFD	0	0	0	0
NFE	0.05998645	0.005035002	0.02196635	0
NFG	0	0	0.006541961	0.007310881
NFS	0	0.2345542	0.3729075	0
NFT	0.001115271	0.002108909	0.00467956	0
NFC	0	0	0	0
NFY	0.02253817	0.003491219	0.1099174	0
NFN	0.0619789	0.0287257	0	0.2830712
NFQ	0.01403318	0	0	0
NFK	0.08507363	0.02256215	0.08195388	0.06866643
NFR	0	0	0	0
NFH	0	0	0	0
NWA	0.196016	0.1275129	0.4611021	0.110958
NWV	0.1374378	0.2021243	0.2877052	0
NWL	0.2351299	0.1523667	0.02345789	0
NWI	0	0	0	0
NWF	0	0	0	0
NWW	0	0	0	0
NWM	0	0	0	0
NWP	0	0	0	0
NWD	0	0	0	0
NWE	0	0	0	0
NWG	0	0.3681002	0.04574076	0.9747618
NWS	0	0	0	0
NWT	0	0	0	0
NWC	0	0	0	0
NWY	0	0	0	0
NWN	0	0	0	0
NWQ	0.2454108	0.3272468	0.5326869	1.0785
NWK	0	0	0	0
NWR	0.02695841	0.02374529	0.0224627	0.0365326
NWH	0	0	0	0
NMA	0.1965934	0.3590026	0	0.04180471
NMV	0	0.01887161	0.02743498	0
NML	0.04563201	0.0479183	0	0.01588274
NMI	0.009274352	0.009858417	0.04597099	0.07541166
NMF	0.006825115	0	0.001707982	0
NMW	0	0	0	0
NMM	0	0	0	0
NMP	0.06703214	0.5690743	0.6151348	0
NMD	0	0	0	0.007846305
NME	0.04555763	0	0.001161954	0.001782916
NMG	0.01058435	0.01005671	0.03615563	0.0694043
NMS	0	0	0	0
NMT	0	0	0	0
NMC	0.01269636	0	0.1376678	0.3314198
NMY	0	0	0	0
NMN	0.02371968	0.08032251	0.5350847	0.1746975
NMQ	0	0.1183325	0.05734421	0
NMK	0	0	0	0
NMR	0	0	0	0
NMH	0.535104	0.3385489	0.05816066	0.09972385
NPA	0	0.001244383	0.006069127	0.003679057
NPV	0.02518599	0.01799645	0.01379279	0
NPL	0	0	0.0010548	0
NPI	0.03238434	0.007848728	0.02237102	0.008709203
NPF	0.001286493	0	0.002679317	0
NPW	0.02207032	0	0	0
NPM	0	0	0	0
NPP	0	0	0	0
NPD	0	0.000553257	0.01519401	0.01208716
NPE	0	0.05856144	0.09996781	0
NPG	0.004638589	0.06197875	0.09226508	0.001660009
NPS	0.03972249	0.02328442	0.2512652	0.06149765
NPT	0.09117769	0.1117483	0	0
NPC	0	0	0	0
NPY	0	0	0	0
NPN	0	0.000940943	0.002492806	0
NPQ	0.01298138	0	0.006748233	0.002474927
NPK	0.01954293	0.003669256	0.02350895	0.002472562
NPR	0	0	0	0.001683415
NPH	0.01202625	0.02555623	0.05370643	0.02943416
NDA	0.1387829	0.01645872	0.04193948	0
NDV	0	0	0.003173774	0.02495804
NDL	0.05545838	0.03197864	0.08443164	0.002599201
NDI	0	0	0.000368536	0
NDF	0.4217846	0.1634307	0.8190082	0.4091914
NDW	0.05208095	0	0.05425385	0
NDM	0.1165332	0.2402756	0.02478553	0.3623367
NDP	0.1153378	0.3433425	0.01588765	0.3863458
NDD	0.110178	0.1646284	0.02633961	0.0301832
NDE	0	0	0.006323395	0.003026688
NDG	0.498944	0.001667855	0.3164317	1.08538
NDS	0	0	0.01491466	0.04490107
NDT	0.01700999	0.03335402	0.8423522	0.3074734
NDC	0	0	0.09316922	0.02286041
NDY	0.145338	0.3473086	0.07299831	0.3616084
NDN	0.4659828	0.8961377	0.1532218	0.1616043
NDQ	0.04929604	0.07475908	0	0
NDK	0.3324031	0.4398739	0.2276105	0.4960668
NDR	0.003668082	0.0170758	0.01164496	0
NDH	0	0	0.01596864	0
NEA	0.4404084	0.8114675	0.2207007	0.1361016
NEV	0.009312599	0	0.07127153	0.007974506
NEL	0.005301969	0	0.01760655	0
NEI	0.03781341	0.08618939	0.1115747	0.01001512
NEF	0	0.008219782	0	0
NEW	0	0	0	0
NEM	0	0.01303524	0.04985115	0
NEP	0.01086228	0.06256607	0	0
NED	0	0.02577485	0.01916962	0.001675802
NEE	0	0	0	0
NEG	0	0.0454337	0.05697013	0.01710517
NES	0.3364398	0.0792776	0.0658786	0
NET	0.467044	0.06741034	1.150624	0.1133322
NEC	0	0	0	0
NEY	0.100664	0	0.1562983	0.3496773
NEN	0	0	0.001468053	0.1549907
NEQ	0	0	0	0
NEK	0.1454202	0.05722109	0.2856238	0.5501638
NER	0	0	0	0
NEH	0.5876024	0.2481364	0.1834518	0
NGA	0.1441763	0.1171128	0.2104191	0.1323724
NGV	0.06188	0.007538604	0.000779143	0
NGL	0.00621694	0.005580484	0	0.01080677
NGI	0.05574141	0.02892809	0	0.07103933
NGF	0	0.005073408	0.09022	0
NGW	0.04714717	0.0306228	0.05977629	0.06591809
NGM	0	0	0	0
NGP	0.1260361	0.6058162	0.554792	0.5920621
NGD	0.005699711	0.2362746	0.8828803	0.003811289
NGE	0.0260775	0.00988478	0.03744238	0.02651824
NGG	0.0159333	0.05737973	0.09803421	0.05966752
NGS	0.008621218	0.02495755	0.02407448	0.01905619
NGT	0.005012541	0	0	0
NGC	1.24788	0.2055867	0.2847497	0.08024047
NGY	0.1918364	0.2251342	0.1959578	0.01367258
NGN	0.06210248	0	0.005895611	0
NGQ	0.004162926	0.03843778	0.003879231	0
NGK	0.1981733	0.0453209	0.2224643	0.02318962
NGR	0.3404563	0.2971087	0.0503329	0.02432781
NGH	0	0	0	0
NSA	0.6415929	1.290143	0.7039509	0.048291
NSV	0.02445223	0.02729905	0.1105752	0.0568547
NSL	0.009994596	0	0.001485973	0.1117097
NSI	0.1212393	0.007398906	0.2664472	0.1008151
NSF	0.104476	0.2785677	0.7964051	0.02971269
NSW	0.4609124	1.255701	0.003898985	1.593093
NSM	0.5155225	0.60031	0.486513	0.05451432
NSP	0.5797569	0.6696778	0.5034995	0.4916908
NSD	0.002400636	0	0	0
NSE	0	0	0	0
NSG	0.4021768	0.2047282	0.422952	0.6812957
NSS	0.1696595	0.05049347	0.0549005	0.140362
NST	0	0	0	0.002914287
NSC	0	0	0	0
NSY	0.05523293	0.02791299	0.2784032	0.06862991
NSN	0.05329606	0.2663874	0.107913	0.07112353
NSQ	0.2678607	0.1430612	0.1157612	0.04154642
NSK	0.2975331	0	0.518675	0.4376492
NSR	0.678847	0.9948885	0.43857	0.3733697
NSH	0	0	0	0
NTA	0.08860289	0.04278894	0.06009543	0
NTV	0.08223868	0.1162498	0.05808945	0.1493613
NTL	0.4000102	0.09815063	0.6729458	0.1675811
NTI	0.08663036	0.7182936	0.1233975	0.04807951
NTF	0	0	0	0
NTW	0.004761344	0.001308066	0.001132941	0
NTM	0.01270892	0.02278695	0.3786933	1.040201
NTP	0.1030993	0.09708679	0.00932392	0.03788598
NTD	0.008859331	0	0	0.005536365
NTE	0	0.8864322	0.04693566	0.1595799
NTG	0.03512478	0.01682653	0.01034806	0.02730513
NTS	0.2284449	0	0.1755057	0.2855297
NTT	0.4518112	0.5257632	0.5837323	2.211381
NTC	0	0	0	0.2659723
NTY	0.7752289	1.305275	0.605664	1.06321
NTN	0.02974878	0	0	0.008833336
NTQ	0.6404713	1.015064	0.1249209	1.807099
NTK	0.07555777	0.1161139	0.003996247	0.3770303
NTR	0.04342616	0.1382925	0.1758525	0.03040476
NTH	0.1200748	0.1164969	0.1573012	0.06085664
NCA	0	0	0	0
NCV	0	0	0	0
NCL	0	0	0	0
NCI	0	0	0	0
NCF	0	0	0	0
NCW	0	0	0	0
NCM	0	0	0	0
NCP	0.1176644	0.07755189	0	0
NCD	0	0	0	0
NCE	0	0	0	0
NCG	0	0	0.3958761	0
NCS	0	0	0	0
NCT	0	0	0	0
NCC	0	0	0	0
NCY	0	0	0	0
NCN	0	0.161318	0.4708448	0.2915995
NCQ	0	0	0	0
NCK	0	0	0	0.04161265
NCR	0	0	0	0
NCH	0	0	0	0
NYA	0.1627174	0.1483003	0.3807477	0.2754037
NYV	0.4495267	0.06319907	0.4470177	1.505489
NYL	0.3826258	0.3263848	0.02818532	0.8791394
NYI	0.13851	0.01522237	0.1103747	0.3095922
NYF	0	0	0	0
NYW	0	0	0	0
NYM	0.01765781	0	0.00714204	0
NYP	0	0.002416858	0	0
NYD	0.07803471	0	0.05570404	0
NYE	0.4621004	0.1464285	0.4939988	0.009724107
NYG	0.1120141	0.2824651	0.2977165	0.01342445
NYS	0.2169222	0.420817	0.1946901	0.0634551
NYT	0	0	0	0
NYC	0	0	0	0
NYY	0	0	0	0
NYN	0.1079422	0.08541282	0.1858592	0.02456573
NYQ	0.7176766	0.1866712	0.4528988	0.05028271
NYK	0.05289093	0.02739332	0	0
NYR	0	0	0	0
NYH	0	0	0	0
NNA	0	0.1780988	1.413682	0.2590001
NNV	0.3866951	0.1204359	0.1344454	0.3569524
NNL	0.01717769	0.01812461	0.4803997	1.257526
NNI	0	0	0.003969349	0.02641219
NNF	0	0	0.1541184	0.02324786
NNW	0	0	0	0
NNM	0.6442258	0.5690108	0.8646399	1.546157
NNP	0.03667568	0.03668303	0.2637371	0.005908493
NND	0	0	0	0
NNE	0	0.02601107	0.004483857	0
NNG	0	0.00804715	0.5137227	0.0360932
NNS	0	0	0	0
NNT	0.0622553	0.4418996	0.6767424	0.2142946
NNC	0	0	0	0
NNY	0	0.1405512	0.3444995	0.1791897
NNN	0	0	0	0
NNQ	0.1560965	0.1043989	0.1802075	0.05495745
NNK	0	0.007713635	0	0
NNR	0.02887671	0.05627086	0.04040743	0.09094188
NNH	0.2000929	1.202604	2.087959	0
NQA	0.1007555	0	0.1407109	0.073769
NQV	0.01729934	0.1634831	0.158685	0
NQL	0.01665598	1.040532	0.5258732	0
NQI	0	0.005364707	0.07922173	0.07458246
NQF	0	0	0	0
NQW	0	0	0	0
NQM	0	0	0	0
NQP	0	0	0	0
NQD	0	0	0	0.0266785
NQE	0	0.07807364	0.07386766	0
NQG	0.4703369	1.031536	2.149396	0.4738767
NQS	0	0	0	0
NQT	0	0	0	0
NQC	0	0	0	0
NQY	0	0	0	0
NQN	1.115234	0.3720304	0.8010996	0.09252388
NQQ	0	0	0	0
NQK	0.2318183	0	0.08784069	0.2825913
NQR	0.07189099	0.08768052	0.084706	0.1659852
NQH	0	0	0	0
NKA	0.2091011	0.2969367	0.2295008	0.2577151
NKV	0.01313783	0.08102471	0.05871081	0.007212679
NKL	0.08794831	0.7502868	0.06894903	0.3043118
NKI	0.6879902	0.9737338	0.3833624	0.09785065
NKF	0.001469371	0.0848667	0.04495077	0.00836645
NKW	0	0	0	0
NKM	0.003268635	0.007107396	0	0.01969468
NKP	0.2716167	0.2217595	0.6990918	0.1025904
NKD	0.005741064	0.08955179	0.004228356	0.06602491
NKE	0.02366314	0.03380507	0.03289817	0.09057951
NKG	0.2371421	0.4413778	0.712314	0.05306632
NKS	0	0	0	0
NKT	0.01551257	0.03499835	0.1393349	0.006165056
NKC	0	0	0	0
NKY	0.001714654	0.1777917	0.1437555	0.3107747
NKN	0	0	0	0
NKQ	0.01399367	0.004351799	0.1344226	0.1686449
NKK	0.04108284	0.1318368	0.1169146	0.09596397
NKR	0.5098937	0.667004	0.2123272	0.2003537
NKH	1.127658	0.7445089	0.472676	0.812146
NRA	0.002868809	0.450477	0.2386036	0.3452664
NRV	0.822026	0.06894359	1.215056	0
NRL	0.4753674	0.6884027	0.5872905	0.8584295
NRI	0.6162283	0.4359312	1.057893	0.6753717
NRF	0	0	0	0
NRW	0	0	0	0
NRM	1.013566	0.6058096	0	0
NRP	1.087164	0.3195732	0.9198635	0.09509962
NRD	0	0.0325365	0	0
NRE	0.2120817	0.03769606	0.001850136	0.1213292
NRG	0.5869182	1.922875	0.4580253	0.1967433
NRS	0.0539261	0.01215754	0.2067847	0.1391716
NRT	0	0	0	0
NRC	0	0	0	0
NRY	1.02402	0.2797351	0.1456839	0
NRN	0.6855479	0.2758735	0.3066061	0.4512171
NRQ	3.363871	1.180237	0.2918507	0.6478401
NRK	0.7343531	0.3764533	0.2504082	0.9571467
NRR	0.7334719	0.7675511	1.539464	0.7611963
NRH	1.678761	1.356842	1.455877	0.2622126
NHA	0	0	0	0
NHV	1.998508	0.3456125	0.1267994	1.301607
NHL	0	0	0	0
NHI	0	0	0.08763774	0.2291437
NHF	0	0	0	0
NHW	0	0	0	0
NHM	0	0	0	0
NHP	0.1129187	2.157702	0.6578758	0.4853293
NHD	0.1035182	0	1.650566	0
NHE	0.4769389	0	0.1318644	0.04820791
NHG	0	0	0.007102347	0.009266972
NHS	0	0	0	0
NHT	0.02803127	0	0	0
NHC	1.271081	1.62845	0.000764631	0.5025607
NHY	0	0	0	0
NHN	0	0	0	0
NHQ	0	0	0	0
NHK	1.78696	0.2782108	1.300774	2.796067
NHR	0.4158387	0	0	0.4581263
NHH	0	0	0	0
QAA	0.000828946	0	0.000397579	0.000323512
QAV	0.04121584	0.1964423	0.1656889	0.02770226
QAL	0.002256412	0.02726334	0.001074363	0.01429159
QAI	0	0	0	0
QAF	0.003844964	0.02871803	0.0547453	0
QAW	0	0	0	0
QAM	0	0	0.003412972	0
QAP	0	0	0	0
QAD	0.2506098	0.03244522	0.2294527	0
QAE	0	0.003100438	0	0
QAG	0.1102706	0.04302184	0.1091429	0.04860442
QAS	0	0	0.03645589	0.1773272
QAT	0.001179365	0	0.000420212	0
QAC	0.01269704	0	0.01054596	0
QAY	0.009860113	0	0.00257725	0
QAN	0.2284532	0.04809045	0.04954996	0.2051994
QAQ	0.02531853	0	0.006450323	0
QAK	0.01053781	0.008850799	0.021353	0.02576704
QAR	0.1309065	0.006480297	0.03815361	0.1224157
QAH	0.1555074	0.8915112	0.05221348	1.018806
QVA	0.01969868	0.1334638	0.01853814	0.03783116
QVV	0.004799091	0.03449724	0	0
QVL	0.02863774	0.07821039	0.001288452	0.007776141
QVI	0.06815831	0	0	0
QVF	0	0	0.024937	0.0123226
QVW	0.3192298	0	0	0.1709018
QVM	0.009042212	0	0	0.01165892
QVP	0.04247247	0.04617124	0.1064747	0.06540974
QVD	0.006982387	0.008526894	0.04741454	0.03486555
QVE	0	0	0	0
QVG	0	0.004611488	0.00829636	0.001417284
QVS	0.02005595	0.01547718	0.02676679	0
QVT	0	0	0	0
QVC	0	0	0	0
QVY	0.04259371	0	0	0
QVN	0.02927879	0.02734017	0.05142318	0.09537484
QVQ	0	0.01958468	0.02753467	0.009777451
QVK	0.006467958	0.008095943	0.01249756	0.000924068
QVR	0.0765074	0.1022222	0.001716729	0.001808108
QVH	0	0	0	0
QLA	0.02649468	0.01934031	0.06319156	0.00204604
QLV	0.007043807	0.1779638	0.04515577	0.02554242
QLL	0.001776321	0	0.0003747	0.000686138
QLI	0	0.003220152	0.002466425	0
QLF	0.005348716	0	0.03677237	0
QLW	0	0	0	0
QLM	0	0.006376551	0.01781121	0.002242499
QLP	0	0	0	0.006197172
QLD	0	0	0	0
QLE	0.000573409	0.004022782	0.01873887	0.002792146
QLG	0.01453959	0.1181644	0.008044199	0.005344131
QLS	0.1729836	0.1458346	0.2610466	0.3280128
QLT	0	0	0	0
QLC	0	0	0	0
QLY	0	0	0	0
QLN	0.0475088	0.05234254	0.01075478	0
QLQ	0.02054657	0.004604395	0.006202367	0
QLK	0.007263334	0	0.000589625	0.009158834
QLR	0.1067629	0.02498427	0.001869875	0.03140386
QLH	0	0	0	0
QIA	0.00868848	0.006098249	0.03338278	0.015215
QIV	0	0	0.23395	0.06582208
QIL	0.007520828	0	0.0116935	0.05648957
QII	0	0.008612091	0.02389116	0.01062329
QIF	0	0	0	0.003183466
QIW	0	0	0.1600994	0
QIM	0	0	0.09189291	0
QIP	0	0	0	0
QID	0	0.01091507	0.0116787	0.03093583
QIE	0	0.006422265	0.02034217	0.01973759
QIG	0.03876704	0.01483991	0	0.01780116
QIS	0.02408883	0.01673886	0	0
QIT	0	0	0.05418172	0.01168727
QIC	0	0	0	0
QIY	0	0	0	0.07944966
QIN	0	0	0	0.01038639
QIQ	0.008923308	0	0	0
QIK	0	0.000990445	0	0
QIR	0.007795576	0.01684817	0.001447834	0.02678565
QIH	0	0.003927689	0	0
QFA	0.001331262	0.002067402	0.01167156	0.009459613
QFV	0	0.000670514	0.00248742	0.005127242
QFL	0.009891235	0	0	0
QFI	0	0	0	0
QFF	0	0	0	0.01893223
QFW	0	0	0	0
QFM	0.5295132	0.064513	0.1090352	0.721451
QFP	0	0.01019811	0.1226309	0.05429755
QFD	0	0	0.6620579	0.09694635
QFE	0.01187689	0	0	0.07994917
QFG	0.004121349	0.002465802	0.04729595	0.03501081
QFS	0	0	0	0
QFT	0	0	0	0
QFC	0	0	0	0
QFY	0.0163059	0	0.01199636	0
QFN	0.5902593	0.2071486	0.1385809	0
QFQ	0	0	0.024311	0
QFK	0	0.1697004	0.1890038	0
QFR	0.0764571	0.02533238	0.1154758	0
QFH	0	0	0	0
QWA	0	0	0	0
QWV	0	0	0	0
QWL	0	0	0	0
QWI	0	0	0	0
QWF	0	0	0	0
QWW	0	0	0	0
QWM	0	0	0	0
QWP	0	0	0	0
QWD	0	0	0	0
QWE	0	0	0	0
QWG	0	0	0	0
QWS	0	0	0	0
QWT	0	0	0	0
QWC	0	0	0	0
QWY	0	0	0	0
QWN	0	0.0391861	0	0
QWQ	1.031841	0.690348	0.2755287	0.6508588
QWK	0	0	0	0
QWR	0	0	0	0
QWH	0	0	0	0
QMA	0.01364754	0	0.06577601	0
QMV	0.02468577	0	0	0
QML	0.001164491	0	0	0.004196293
QMI	0	0.0326396	0.008326293	0
QMF	0	0	0	0
QMW	0	0	0	0
QMM	0	0	0	0
QMP	0.09288239	0.6518611	0	0.5651704
QMD	0.002950816	0	0	0.004851372
QME	0	0	0	0
QMG	0	0	0	0
QMS	0	0	0.1762801	0.1990251
QMT	0	0	0	0
QMC	0	0	0	0
QMY	0.1602457	0.02838006	0.05086545	0.2656954
QMN	0	0	0	0
QMQ	0	0	0	0
QMK	0	0	0	0.008700834
QMR	0	0.01774263	0.01493551	0.3789492
QMH	0	0	0.02837424	0
QPA	0	0.02100666	0.02935523	0
QPV	0	0.001422948	0.002054626	0
QPL	0	0	0.01861892	0
QPI	0	0	0	0
QPF	0	0	0	0.004686567
QPW	0	0	0	0
QPM	0	0	0	0
QPP	0	0	0	0
QPD	0	0.00166854	0.138344	0.05797384
QPE	0	0	0	0.09083667
QPG	0.001864196	0	0	0
QPS	0	0.1128595	0	0
QPT	0.01173031	0	0	0
QPC	0	0	0	0
QPY	0.01154701	0.02702207	0.1050795	0.03764949
QPN	0.0346635	0.01853204	0.03499258	0
QPQ	0.03945421	0.01031872	0.04465172	0.01438008
QPK	0	0	0	0
QPR	0	0	0	0
QPH	0.01058583	0.02310464	0.01564449	0
QDA	0	0	0	0
QDV	0	0.02647384	0.01815556	0.02818917
QDL	0.1145878	0.08951192	0.1212479	0.03121749
QDI	0.009980289	0.03035283	0.05189179	0.005494297
QDF	0	0	0	0
QDW	0	0	0	0
QDM	0.01156755	0	0.02247962	0.002850505
QDP	0	0	0	0.1007304
QDD	0.0078714	0	0	0
QDE	0	0	0.007285714	0
QDG	0.1210959	0.3271638	0.1698006	0.06321634
QDS	0	0.0158641	0.06904115	0.02552676
QDT	0.7987052	0.1463307	0.4034453	0
QDC	0	0	0.2254528	0.1131531
QDY	0.3735501	0.7605804	0.2195771	0.6851087
QDN	0.1620007	1.06674	0.938782	0.418679
QDQ	0.01704628	0	0	0.1153623
QDK	0.03170259	0	0	0.127434
QDR	0.01920966	0.2766367	0.04676982	0.01796817
QDH	0.5375574	0.3734488	0.3347229	0
QEA	0.08500915	0	0.05850074	0
QEV	0.08609655	0.003163117	0.001373603	0.08858791
QEL	0	0.006107289	0.008329588	0
QEI	0.1986448	0.1038115	0.0889435	0.07444275
QEF	0	0	0	0
QEW	0.06385353	0.1300127	0	0
QEM	0	0	0	0
QEP	0	0.05206885	0.01720905	0.03882503
QED	0.1439059	0.01908874	0.002885745	0.2214344
QEE	0.1650523	0.09597569	0.01782549	0.008546065
QEG	0	0.001953875	0	0
QES	0.007947695	0.002188287	0.02059929	0.008287021
QET	0	0	0	0
QEC	0	0	0.03720301	0.06380425
QEY	0	0.000709614	0.000663238	0
QEN	0	0	0	0
QEQ	0.03823097	0	0.00698053	0
QEK	0	0.09785627	0.1929905	0
QER	0	0.01736604	0.004531346	0.02766693
QEH	0	0	0	0.001162569
QGA	0.004532321	0.2319894	0.03301447	0.1628352
QGV	0.1053897	0.2721397	0.1457736	0.07568318
QGL	0.01707732	0.01522585	0.175117	0.03648793
QGI	0	0.3651588	0.2183277	0.1720266
QGF	0	0	0	0
QGW	0.3376015	0.5954956	0.1911482	0.3739944
QGM	0	0.005840048	0.03505679	0
QGP	0.8241904	0.2907813	0	0.004554381
QGD	0.03379238	0.2583604	0.3781213	0.05129265
QGE	0.1723541	0.0020726	0.02946629	0.07754704
QGG	0.03130101	0.2460673	0.1118068	0.0388719
QGS	0.02018893	0.6230683	0.03830571	0.414895
QGT	0.00316136	0.2968185	0.006248195	0.1647662
QGC	0	0	0	0
QGY	0.2481126	0.2018363	0.3071596	0
QGN	0.08805032	0.2076151	0.1021657	0.1482025
QGQ	0.4009689	0.3917651	0.2174377	0.3817162
QGK	0.1354022	0.4268307	0.5934175	0.27179
QGR	0.0949792	0.02478894	0.1119421	0.07453658
QGH	0	0.01235417	0.002186276	0.05661537
QSA	0	0.000738658	0	0
QSV	0.01595616	0.005470458	0.02812872	0.003070534
QSL	0.3228433	0.1782363	0.3584495	0.531948
QSI	0	0	0	0.01359208
QSF	0.3603398	0	0	0
QSW	0	0	0	0
QSM	0	0	0	0
QSP	0.3307239	0.003048636	0	0
QSD	0	0	0	0
QSE	0	0	0	0.006620374
QSG	0	0	0	0.01604409
QSS	0.210821	0.1357069	0.1340714	0.1595802
QST	0	0.009918152	0.04816179	0.06743476
QSC	0	0	0	0
QSY	0.02137307	0.06345754	0.06333297	0.06309919
QSN	0	0.01130313	0	0.0160968
QSQ	0	0	0	0
QSK	0.4296222	0.6131827	0.8055661	0.5046266
QSR	0.09081241	0	0.3187881	0
QSH	1.56278	0.2179213	0.9277931	0.4203712
QTA	0.06855507	0.2115203	0.0640284	0.2165434
QTV	0	0	0	0
QTL	0.01395879	0.04898666	0.06305201	0.01352489
QTI	0.01558384	0.01458796	0.005860953	0.1088981
QTF	0.008642645	0.003987224	0	0.02747639
QTW	0	0	0	0
QTM	0	0	0	0
QTP	0.7110299	0.5796711	0	1.094046
QTD	0.9704623	0.4800172	0.09264268	0.2291938
QTE	0	0.1344635	0.006888282	0.01138248
QTG	1.200022	0.78553	0.774736	0.2668178
QTS	0	0.07176023	0.04317693	0.2121575
QTT	0.07586991	0	0.03836671	0
QTC	0	0	0	0
QTY	0.2495979	0	0.713025	0.0304889
QTN	0.07446927	0.1214376	0.109323	0.3932131
QTQ	0	0.04087342	0.04395078	0
QTK	0.2944067	0.315438	0.3079595	0.3216568
QTR	0.009827117	0.01534023	0.008112344	0
QTH	0.1438912	0.04228708	0.01592123	0
QCA	0	0	0	0
QCV	0	0	0	0
QCL	0	0	0	0
QCI	0	0	0	0
QCF	0	0	0	0
QCW	0	0	0	0
QCM	0	0	0.1626958	0
QCP	0	0	0	0.3227985
QCD	0	0	0	0
QCE	0.1247872	0.03155779	0	0.0646366
QCG	0	0	0	0.02209849
QCS	0	0.02128895	0.2007297	0.01659078
QCT	0	0	0	0
QCC	0	0	0	0
QCY	0	0	0	0
QCN	0	0	0	0
QCQ	0	0	0	0
QCK	0	0	0	0
QCR	0	0.1241481	0.09076147	0
QCH	0	0	0	0
QYA	0.215298	0.3094347	0.1814976	0.2636746
QYV	0.04072445	0.0193281	0.006535193	0.002380275
QYL	0	0.03437549	0	0
QYI	0.02071479	0	0	0
QYF	0.3181314	0.1096236	0.006160146	0.216617
QYW	0	0	0	0
QYM	0.05322577	0.1031618	0.2270438	0.1523091
QYP	0.3246571	0.1755986	0.4176405	0.2411922
QYD	0	0	0	0
QYE	0	0	0	0
QYG	0.3132457	0.07021376	0	0.2416101
QYS	0.1390871	0.7753718	0.3780236	0.4168758
QYT	0	0	0	0
QYC	0	0	0	0
QYY	0.08726911	0	0.0179082	0
QYN	0	0	0	0.004403164
QYQ	0	0	0	0
QYK	0	0.187002	0.1612448	0
QYR	0.113976	0.7428237	0.4551868	0.2647555
QYH	0	0	0	0
QNA	0.2056674	0.009240302	0.006339509	0.03706934
QNV	0.2184854	0.156244	0.1815951	0.2444715
QNL	0.07388577	0.03877896	0.07282303	0
QNI	0	0	0	0
QNF	0.6324676	0.1102734	0.7320308	0.04972737
QNW	0	0	0	0
QNM	0	0	0	0
QNP	0.03658606	0.005890834	0.1008015	0
QND	0.02157251	1.442597	0.02264705	0
QNE	0	0	0	0
QNG	0.3006402	0.04651438	0.03171573	0.1454048
QNS	0.3750954	0.01389917	0.4040121	0.3343731
QNT	0.08368612	1.372983	0.7579512	1.136024
QNC	0	0	0	0
QNY	1.429609	0.02232651	0.8728902	1.160059
QNN	0.09166027	1.349281	0.9056423	0
QNQ	0	0	0	0
QNK	0	0	0	0.0300492
QNR	0.1599382	0.05952274	0.1074862	0.1871706
QNH	0.2852041	0.3365985	1.960217	0.2299958
QQA	0	0	0	0.403011
QQV	0.02238475	0.1294366	0.01301395	0.1073689
QQL	0	0	0	0
QQI	0	0.03703202	0.4055737	0.0190637
QQF	0	0	0	0
QQW	0	0	0	0
QQM	0	0	0.01209395	0
QQP	0	0	0.05488135	0.01894268
QQD	0.4199576	0.002825751	0.006073884	0.9655989
QQE	0.7128331	0.7514235	0.04264044	0.1425987
QQG	0.9397819	0.3352265	1.199321	0.8070313
QQS	0.04036374	0	0	0.131845
QQT	0	0.01424234	0.003419857	0
QQC	0	0	0	0
QQY	0	0	0	0
QQN	0	0	0	0
QQQ	0.05673214	0.2385262	0.1827318	0.01614921
QQK	0	0	0	0
QQR	0.6180449	0.1921931	0.2749639	0.2076076
QQH	0	0	0	0
QKA	0.02171029	0.1097935	0.253238	0.4173131
QKV	0.2527105	0.9311153	0.9789301	0.5076017
QKL	0.003697753	0.000852358	0.03367683	0.02011333
QKI	0.007171119	0.03615784	0.1393349	0.0054026
QKF	0.01297393	0	0.001836195	0.03896788
QKW	0	0.7604257	0.2968785	0.8074799
QKM	0	0.05462349	0.05454598	0.03424302
QKP	0.08620943	0.4033341	0.05743212	0.05707624
QKD	0.003235053	0.008247274	0.139115	0.04261447
QKE	0.04474526	0.03080765	0.03321168	0.0022092
QKG	0.5156274	0.4611121	1.465915	0.1864192
QKS	0.1308967	0.3166628	0.4044042	0.440602
QKT	0	0	0.3165776	0.3292401
QKC	0.04271613	0	0.004366058	0
QKY	0.01943852	0.1452518	0.05256534	0.02425859
QKN	0	0	0	0.08259605
QKQ	0.01815018	0	0	0
QKK	0.1369945	0.3404329	0.000989971	0.02551516
QKR	0.7192527	1.025402	0.3108257	0.3590902
QKH	0.1243692	0.1535641	0.329312	0.385797
QRA	0.02193709	0.6981204	0.1029096	0.1408166
QRV	0.2253284	1.107823	0.6436836	0.09096016
QRL	0.3925186	0.607927	1.53635	0.415496
QRI	0.4388619	0.698532	0.680308	0.435726
QRF	0.009813254	0.2068994	0.5169743	0.5950174
QRW	0.4770955	1.023024	0.5018658	0
QRM	0	0.02240524	0.1898074	0.1321553
QRP	1.196031	0.2922064	0.8770481	0.7653462
QRD	1.301582	0.02253914	0.001530591	0
QRE	0.1880895	0.4316777	0.1363866	0.243094
QRG	0.9409614	1.661702	1.707598	1.978052
QRS	0.07571831	0	0	0
QRT	1.294357	1.563008	1.425959	1.877281
QRC	0.01210507	0.209974	0.2432521	0.4828643
QRY	0	0	0	0
QRN	2.21541	1.187474	1.033675	0.5898298
QRQ	0.009859322	0.07776278	0.018901	0
QRK	0.08949032	0.5783217	1.706687	0.8104503
QRR	0.4204125	0.8491188	1.986309	1.174187
QRH	0.1918966	0.6304443	1.080719	1.01607
QHA	0.01186821	0.1130954	0	0
QHV	0.2710619	0.00199599	0.2014601	0.04603691
QHL	0	0	0	0
QHI	0.02327028	0	0.3968644	0.08216903
QHF	0.02117417	0	0	0
QHW	1.570158	3.025681	1.870182	0.4297245
QHM	0	0	0	0
QHP	0.6437793	0.9573324	2.345088	1.22899
QHD	0	0	0	0
QHE	0	0	0	0
QHG	0.2457096	0.715266	0.6522807	0.7149394
QHS	0	0	0	0
QHT	0.07243253	0.1154211	0.04210902	0.03204991
QHC	0	0	0	0
QHY	0	0	0	0
QHN	1.317825	0.2431792	1.105081	0.4591069
QHQ	0	0	0	0
QHK	0	0	0.8218619	2.521919
QHR	0	0	0	0
QHH	0	0	0	0
KAA	0.04050907	0.06410233	0.01347233	0.01276292
KAV	0.01388977	0.01452704	0.01462047	0.02618721
KAL	0.02526438	0.02666885	0.05097548	0.009023445
KAI	0.03654657	0.0493595	0.03612334	0.0201711
KAF	0	0	0.01543797	0.000741279
KAW	0	0	0	0
KAM	0.02597844	0.003901563	0.1829037	0.01838223
KAP	0.09560615	0.3844523	0.05140191	0.3854893
KAD	0.002065853	0.2203128	0.03942451	0.000419857
KAE	0.01166149	0.01140324	0.007903943	0.00598391
KAG	0.2825862	0.2759388	0.3183955	0.3024635
KAS	0.06493621	0.03005631	0.1827152	0.07842751
KAT	0.09074679	0.4737603	0.05620969	0.4111193
KAC	0	0.3054706	0	0
KAY	0.01153118	0.0187135	0.01356947	0.007377289
KAN	0	0.02373653	0.005360169	0.01729939
KAQ	0	0	0.003198153	0.04765504
KAK	0.1912733	0.1735168	0.1577756	0.2833092
KAR	0.142052	0.1119589	0.08395861	0.06977163
KAH	0.6615673	0	0.05990738	0.9554234
KVA	0.002930321	0.004485865	0.00477533	0.004009773
KVV	0.01181789	0.09826569	0.008089584	0.01376466
KVL	0.08788584	0.009056261	0.02166173	0.054858
KVI	0.05018706	0.07170556	0.09892441	0.008469793
KVF	0.1038243	0.156488	0.01768169	0.02445756
KVW	0	0	0	0
KVM	0	0	0	0.220736
KVP	0.676845	0.1787368	0.0556382	0.06601428
KVD	0.02126397	0.01550617	0.06884672	0.1911796
KVE	0.0208937	0.01842771	0.07895342	0.02070918
KVG	0.2232534	0.1978471	0.1854898	0.1765097
KVS	0	0.007704209	0.01899633	0.03839448
KVT	0.05254371	0.2643888	0.04692765	0
KVC	0.08383439	0	0.105855	0
KVY	0.001685325	0	0.05502652	0.001681475
KVN	0.03013327	0.01966295	0.08139226	0.06972038
KVQ	0.07113767	0.3855901	0.07651731	0.06436417
KVK	0	0	0.007085606	0.00294583
KVR	0.04524069	0.09877104	0.03350085	0.1142884
KVH	0.05734865	0.184524	0.06600358	0.07514529
KLA	0.006693705	0.007076043	0.008872921	0.02859002
KLV	0.000397081	0.00285132	0.003443475	0.002209437
KLL	0.01090492	0.01152373	0.007034071	0.003661914
KLI	0.008218601	0.04540205	0.01410392	0.002249707
KLF	0	0.006040593	0	0.000702077
KLW	0.07726122	0.01815562	0	0
KLM	0.002929054	0.01593653	0.002609449	0.002115231
KLP	0.04074974	0.000414336	0.1439683	0.001321056
KLD	0.0678837	0.07922186	0.1211551	0.03635836
KLE	0.0097093	0.001573655	0.003351902	0.01378688
KLG	0.01547435	0.08541927	0.002332008	0.000826186
KLS	0.03903645	0.02746891	0.0019783	0.007886689
KLT	0.002728109	0	0.002580578	0.003532893
KLC	0	0.1180744	0.08933046	0
KLY	0.01147866	0.02135338	0.05090166	0.008907776
KLN	0.05900487	0.002458957	0.07741158	0.007414496
KLQ	0.01759919	0.08418315	0.009460282	0.03138725
KLK	0.1428492	0.007224382	0.1625769	0.04077318
KLR	0.007850409	0.04458117	0.007015368	0.003749887
KLH	0.01273102	0.002220005	0.00771743	0.003021356
KIA	0.005840643	0.005716037	0	0.04018613
KIV	0	0.002273044	0.000567927	0
KIL	0.00368775	0.2297688	0.03984832	0.01979889
KII	0.02252926	0.01247473	0.01843024	0.02369194
KIF	0.007437363	0.007566468	0.02547428	0.003507632
KIW	0.04302979	0.05531258	0.06345417	0
KIM	0.04288253	0	0.01302087	0.2277309
KIP	0	0	0	0
KID	0.1118472	0.006224021	0.02295611	0
KIE	0	0	0	0
KIG	0.003519154	0.02872979	0.02103294	0.01303831
KIS	0	0	0.03390193	0
KIT	0.1773444	0.09117427	0.2335315	0.0189263
KIC	0	0	0	0
KIY	0.01046943	0.008852863	0.006637577	0.002366679
KIN	0.004303633	0.001120158	0.01082248	0.008450318
KIQ	0	0	0	0
KIK	0.1104098	0.3131912	0.1584869	0.02801871
KIR	0.1021096	0.03103035	0.0285769	0.03346283
KIH	0.03819962	0.3480662	0.224272	0.03913561
KFA	0.04963647	0.04572931	0.06948385	0.2755142
KFV	0.003756386	0.004966265	0.01704301	0
KFL	0.02200328	0.1612069	0.005709002	0.1569574
KFI	0.004226451	0.008951477	0.002512165	0.0120644
KFF	0	0	0	0
KFW	0	0	0	0
KFM	0	0	0	0
KFP	0.009532854	0.2765488	0.1156066	0.7889047
KFD	0.009062247	0.004821082	0.08178851	0
KFE	0	0	0.00073539	0
KFG	0.03025049	0.02078767	0.03574456	0.03861101
KFS	0.1296535	0.05493161	0.2482089	0.2294434
KFT	0	0	0	0.02755988
KFC	0	0	0	0
KFY	0	0.08304911	0.01529427	0
KFN	0	0	0	0.4372962
KFQ	0	0.02006021	0.008619304	0
KFK	0.02881594	0.2782733	0.05900498	0.02414158
KFR	0.03729197	0.04338584	0.02318438	0.01504768
KFH	0	0	0.4103047	0
KWA	0	0	0	0
KWV	0.1274172	0.6345168	0.1842094	0.63333
KWL	0	0	0	0
KWI	0.8076597	0.8099801	0.8577929	0.5641473
KWF	0	0	0	0
KWW	0	0	0	0
KWM	0	0	0	0
KWP	1.006485	0.1791138	0.2321989	0.6971955
KWD	0	0	0	0
KWE	0	0	0	0
KWG	0.0289594	0	0	0.00426188
KWS	0.01271515	0.1729573	0.161581	0
KWT	0	0.3161181	0	0
KWC	0	0	0	0
KWY	0	0	0	0
KWN	0	0	0	0
KWQ	0.1897901	0.1161585	0.03545442	0.01816329
KWK	0	0	0	0
KWR	0.01629857	0	0.02685456	0
KWH	0	0.04905562	0.000988957	0.01917723
KMA	0.07910115	0.3209975	0.1175154	0
KMV	0.00343944	0.01588059	0.005304351	0.03925925
KML	0.004936542	0.02251704	0.01110627	0.01237403
KMI	0.005535113	0.01131656	0.004196988	0.01302374
KMF	0	0.04666951	0.02265696	0.03959215
KMW	0	0	0	0
KMM	0	0	0	0
KMP	0	0	0.01137634	0.0699808
KMD	0	0	0	0.07904113
KME	0	0	0	0
KMG	0	0	0.08496999	0
KMS	0.01744201	0.0109194	0.01579922	0
KMT	0	0.002187959	0.007052912	0.004014116
KMC	0.06134101	0	0.06118915	0.3428196
KMY	0.07011845	0	0.01887451	0
KMN	0	0	0	0
KMQ	0.05602083	0	0.5964262	0.2036921
KMK	0.09817976	0.1608624	0.2128495	0.004026855
KMR	0.1534277	0.1949251	0.3223611	0.07749391
KMH	0.04412792	0.09843589	0.08158489	0.01108343
KPA	0.04832265	0.008207628	0.02343822	0.03771157
KPV	0.02299951	0	0.01529106	0.001807267
KPL	0.005116627	0.006600787	0.002748407	0.001093668
KPI	0.03038228	0.005444885	0.02367283	0.04674595
KPF	0.04937939	0.1139906	0	0
KPW	0	0	0	0
KPM	0.006592141	0.005580156	0.004166132	0.09843308
KPP	0	0.04748223	0	0.02426383
KPD	0.000814035	0	0.03328339	0
KPE	0	0.000762279	0.001557763	0.005020056
KPG	0.005903846	0.0451814	0.02925435	0.01224278
KPS	0.006896081	0.006428629	0.009986575	0.005413569
KPT	0.002029055	0.08030908	0.05210206	0.007056772
KPC	0	0	0	0
KPY	0.04283234	0.03146828	0.02517296	0.0106011
KPN	0.01840745	0.06642549	0.02476759	0.01313808
KPQ	0.1283916	0	0.000814286	0.001984952
KPK	0.05499637	0.05712681	0.05518011	0.03186155
KPR	0.07378068	0.04136577	0.01754855	0.01745649
KPH	0.009236862	0.002636498	0.004450032	0
KDA	0.02497609	0.08049572	0.09588998	0.03346724
KDV	0.2508261	0.369343	0.148699	0.02806906
KDL	0.09284056	0.07502478	0.07901309	0.04268648
KDI	0.0393145	0.4976791	0.06846724	0.1617119
KDF	0.02409011	0.03155083	0.00124754	0
KDW	0	0.0430721	0.00674913	0
KDM	0	0	0	0
KDP	0.005712521	0.02573893	0.03445204	0.03516323
KDD	0.002076583	0.001762963	0	0.002676977
KDE	0.02107677	0.04628592	0.01831642	0.08269235
KDG	0	0.02879134	0.01937105	0.01242297
KDS	0.03921293	0.224962	0.0986466	0.07446704
KDT	0.02017835	0	0.006876217	0.01416901
KDC	0	0	0	1.217572
KDY	0.05204517	0.08618993	0.1167904	0.2438527
KDN	0	0	0	0
KDQ	0.06863156	0.1177968	0.09139555	0.1341306
KDK	0.1182845	0.08695269	0.2934944	0.01778516
KDR	0.03488158	0.005227468	0.251162	0.4227058
KDH	0.04376809	0.3598593	2.026654	0.766744
KEA	0.04060144	0.06615914	0.03501158	0.01757893
KEV	0.02619485	0.1570227	0.2244717	0.2077103
KEL	0.03009616	0.09071095	0.1244916	0.004710674
KEI	0.02979739	0.04281564	0.0211664	0.04178666
KEF	0.02537917	0.006871321	0.009626546	0.008883392
KEW	0.01687358	0	0	0
KEM	0.004837959	0	0	0
KEP	0	0	0	0
KED	0.1608151	0.02546408	0.09192538	0.05535362
KEE	0.009770236	0.01229012	0.006101053	0.01243725
KEG	0.0304426	0.196525	0.1618638	0.2579896
KES	0.003577556	0.003387735	0.004301929	0
KET	0.01478624	0.002717378	0.004635259	0
KEC	0	0	0	0
KEY	0	0	0	0
KEN	0.03455921	0.04663752	0.002439801	0.0252603
KEQ	0.02679957	0.03389088	0.001416992	0.1066645
KEK	0.1062169	0.1185408	0.03963806	0.01154965
KER	0.1073011	0.2012172	0.3837708	0.1227908
KEH	0.0289499	0.002669727	0.005738395	0
KGA	0.1350908	0.2003436	0.3023168	0.2621925
KGV	0.06243049	0.01757656	0.02752719	0.05255565
KGL	0.02268795	0.07272065	0.08068167	0.04123973
KGI	0.004960093	0.05026233	0	0
KGF	0.001067727	0.004545962	0.005545203	0.05722836
KGW	0	0	0	0
KGM	0.01396356	0.1467722	0.3245523	0.01486162
KGP	0.02190437	0.04119226	0.04460573	0.007618734
KGD	0.4585648	0.1637139	0.2460558	0.1040186
KGE	0.01465886	0.05967463	0.04104089	0.114114
KGG	0.05288499	0.05703798	0.01068319	0.07166661
KGS	0.2159246	0.3572614	0.3197862	0.4280799
KGT	0.3628385	0.1698069	0.1217503	0.1124412
KGC	0	0	0	0
KGY	0.02469922	0.1528243	0.02284	0.03875705
KGN	0.465575	0.7915496	0.1737267	0.1222635
KGQ	0.03205424	0.02458779	0.03445655	0.03384383
KGK	0.3068026	0.4510204	0.2342156	0.3881826
KGR	0.193343	0.1499857	0.1576269	0.04998583
KGH	0.1035472	0.5018157	0.2711139	0.213148
KSA	0.3006633	0.5342744	0.2412037	0.756741
KSV	0	0	0	0
KSL	0.1567951	0.0307366	0.06748616	0.01913494
KSI	0.6415326	0.5440583	0.4881017	0.1384196
KSF	0.1947729	0.3348114	0.1152573	0.03469799
KSW	0	0	0	0
KSM	0.2903295	0.1745508	0.5281751	0.1129129
KSP	0.2301663	0.06596155	0.2151276	0.3276364
KSD	0.04793336	0.6268498	0.006459209	0.03693002
KSE	0.01030413	0.001901871	0.01909343	0.02567795
KSG	0.699734	0.3368009	0.3848268	0.1411092
KSS	0.2252816	0.3790099	0.2704209	0.06766462
KST	0.03613409	0.07830171	0.125229	0.3782603
KSC	0	0	0	0
KSY	1.048296	0.1920577	0.829562	0.3487976
KSN	0.1472891	1.772351	0.3658724	0.8681446
KSQ	0.03319909	0.2029315	0.2936415	0
KSK	0.6217416	0.7052696	0.4805307	0.4516811
KSR	0.2869067	1.011858	0.7759318	0.2195711
KSH	0.03542254	0.008979579	0.01984983	0
KTA	0.06137075	0.05998148	0.032759	0.1835129
KTV	0.1571884	0.19307	0.2164021	0.06342734
KTL	0.09592987	0.1010666	0.2771345	0.06315766
KTI	0.297254	0.9616593	0.233081	1.641801
KTF	0.05924485	0.01583313	0.01147543	0
KTW	0.196454	0	0.0889624	0.03173887
KTM	0.1596679	0.1469584	0.009496011	0.1911419
KTP	0.05315162	0.07852117	0.1762107	0.1548202
KTD	1.220224	0.7159765	0.6861277	0.7373685
KTE	0.05037704	0.3752413	0.09311491	0.4240405
KTG	0.2881784	0.1880955	0.2062351	0.1060526
KTS	0.4776669	0.3486489	0.6691971	1.829551
KTT	0.1074164	0.3193448	0.6380169	0.1683993
KTC	0	0	0	0
KTY	0.08929607	0.4414043	0.02146919	0.0522496
KTN	0.2398545	0	0.7048632	1.433665
KTQ	2.100285	0.08220971	0.2734227	1.34148
KTK	0.1446034	0.05864204	0.2183349	0.03251626
KTR	0.2752887	0.706791	0.2466312	0.3444098
KTH	0.2385013	0.1329182	0.9187393	0.4089427
KCA	0.01266552	0	0.04808215	0.06636661
KCV	0	0	0	0
KCL	0	0	0	0
KCI	0	0	0	0
KCF	0.09390993	0	0	0
KCW	0	0	0	0
KCM	0	0.05146852	0	0.06630764
KCP	0	0	0.04307795	0.00240345
KCD	0	0	0	0
KCE	0	0	0.2865214	0.1936202
KCG	0	0.01133627	0.0215335	0.06269398
KCS	0	0	0	0
KCT	0	0	0.01699842	0
KCC	0	0	0	0
KCY	0	0	0	0
KCN	0	0	0	0
KCQ	0	0	0	0
KCK	0	0	0	0
KCR	0.7307971	0.3405938	0.7394115	0.5909106
KCH	0	0	0	0
KYA	0.07579572	0.1563311	0.06359307	0.1210513
KYV	0.07892394	0.1039913	0.1022716	0.2985861
KYL	0.04578638	0.5043531	0.4579695	0.05809201
KYI	0.523563	0.004962607	0.06248708	0.05754592
KYF	0	0	0	0
KYW	0.8548123	0	0.9228296	0.08448015
KYM	0	0	0	0
KYP	0	0.03523483	0.04008599	0
KYD	0	0	0	0
KYE	0.7301648	0.2095221	0.160993	0
KYG	0.206492	0.3514135	0.280641	0.06320493
KYS	0.01184461	0.04086181	0.0155075	0.227641
KYT	0.03930848	0.000639307	0.000628797	0.005555207
KYC	0.2472806	0.9429793	0.3760677	1.174805
KYY	0	0	0	0
KYN	0	0.03007133	0.06120791	0.04480888
KYQ	0	0.04309374	0.1692473	0
KYK	0.06746084	0.1354896	0.1023324	0.07563949
KYR	0.6210384	0.4876409	0.4588283	0.3417551
KYH	1.039313	0.4762288	0.03706163	0.5244278
KNA	0.5012391	0.3483435	0.1894433	0.126781
KNV	0.02251058	0.02640847	0.3925843	0.05308911
KNL	0.1480468	0.07610607	0.381212	0.2218091
KNI	0.01303146	0.2350292	0.08781429	0.2161522
KNF	0	0.00359383	0	0.09062904
KNW	0	0	0	0
KNM	0.001912223	0.07858662	0.1423111	0.02657379
KNP	0.4804106	0.02010658	0.2865048	0.1383207
KND	0.00527326	0.000858076	0.02570491	0.03924202
KNE	0.04363468	0.002494943	0.03154371	0
KNG	0.1017317	0.02936563	0.1722669	0.04804151
KNS	0	0	0	0
KNT	1.388594	0.5368977	0.6213902	1.558025
KNC	0	0	0	0
KNY	0.01220564	0.06232428	0.03183493	0.08077326
KNN	0.0291857	0.01065309	0.1412564	0
KNQ	0	0	0	0
KNK	0.4196849	0.1736999	0.4776376	0.004064907
KNR	0.4809713	1.038007	1.10652	1.221436
KNH	0	0	0	0
KQA	0.02745525	0.01352859	0.0383023	0.02928006
KQV	0.03001158	0.5591192	0.1977451	0.00192495
KQL	0.007117934	0.03275894	0.02445123	0.05133631
KQI	0	0	0	0
KQF	0.08850628	0.02517465	0.02051553	0
KQW	0	0	0	0
KQM	0	0	0	0
KQP	1.439616	0.3146708	1.702293	0.1615621
KQD	1.863697	0.9452575	0.8770781	0.6548058
KQE	0.4096006	0.01656415	0	0.01987746
KQG	0.2813978	2.088624	1.060386	1.137099
KQS	0	0	0	0
KQT	0.01989325	0.350711	0.1648578	0.1232569
KQC	0	0	0	0
KQY	0.1472309	0.0496636	0.2235559	0.03498415
KQN	0	0	0	0
KQQ	0.7513229	0.09822115	0.1615289	0
KQK	0.03149952	0.1881683	0.5477715	0.5961432
KQR	0.3546055	0.5543209	0.8689646	0.4788255
KQH	0.4990061	0.2446212	0.4827951	0.5615519
KKA	0.1703054	0.06771921	0.3608079	0.5678992
KKV	0.5447983	0.1610239	0.2080382	0.21558
KKL	0.04091064	0.1027798	0.1194838	0.1504607
KKI	0.0835496	0.2112113	0.2131385	0.0365574
KKF	0.1061012	0.3971491	0.2438852	0.2592871
KKW	0.1978129	0.3204976	0.1792905	0.09228617
KKM	0.07399069	0.121212	0.2072515	0.1397921
KKP	0.2540022	0.6184016	0.8044599	0.3085928
KKD	0.1047195	0.2641796	0.2143579	0.2089127
KKE	0.1599528	0.1880022	0.1188045	0.1862465
KKG	0.8913078	0.558029	0.3695959	0.3975322
KKS	0.4747481	0.1926373	0.7366652	0.6542717
KKT	0.5994318	0.4650935	1.341189	1.371195
KKC	0.06262995	0.01546286	0	0.04042354
KKY	0.1707062	0.4993085	0.9325035	0.1454927
KKN	0.6283752	1.384234	0.5553722	1.131977
KKQ	0.1263776	0.3279709	0.4149433	0.4811403
KKK	0.5999365	0.4515315	0.8408809	0.707316
KKR	0.4666574	1.123346	0.4858484	0.5997383
KKH	0	0.2400421	0.1519672	0.01497999
KRA	0.3787387	0.9330539	0.8357354	0.272913
KRV	2.542254	1.224004	0.8133169	0.5693287
KRL	0.9968462	0.4730467	0.225185	1.070757
KRI	0.0865461	0.2393821	0.2141366	0.09882199
KRF	0.02074349	0.6893582	0.2836207	0.1522967
KRW	0.2084368	0.1207467	1.086937	1.044744
KRM	0.9656869	0.278733	0.5308881	1.062542
KRP	1.799363	0.6893361	0.5824371	0.8594069
KRD	0.7079488	1.240392	0.7994673	0.9796718
KRE	0.454204	0.337832	0.265276	0.1871626
KRG	0.196444	0.3149629	0.3271686	0.3145309
KRS	1.407166	1.004874	1.946283	0.4681748
KRT	1.593606	0.7141558	1.229193	0.7477494
KRC	0.1855498	0.1414563	0.03619972	0.6780747
KRY	0.06082947	0.6752833	0.3081064	0.3091089
KRN	0.8352483	1.003684	0.2723306	0.1397578
KRQ	1.556454	0.5265749	1.488751	2.782168
KRK	0.08283884	0.9713969	0.9791964	0.8823988
KRR	0.9097458	0.7741758	1.409297	0.3208369
KRH	0.6282334	1.657807	1.995426	0.7498986
KHA	0.08267145	1.824954	1.078496	4.040855
KHV	0.1707879	0.8508262	0.5941654	0.425267
KHL	0.2536131	0.005180964	0.1843108	0.3746413
KHI	0.1200009	0.5880573	0.1269629	1.100664
KHF	1.862597	0.1788359	0.7543886	2.124058
KHW	0	0	0	0
KHM	0	0	0	0
KHP	0.2886628	0.1671744	1.238968	0.503515
KHD	0	0	0	0
KHE	1.843243	1.333636	1.65397	1.374128
KHG	0	0.1892654	0.1010136	0.4718006
KHS	0.05351318	0.01178101	1.785452	0.5543659
KHT	0.4097306	0.2495331	0.5557497	0.1528444
KHC	0	0	0	0
KHY	0	0	0	0
KHN	1.496436	1.965208	3.310464	0.3089261
KHQ	0	0	0.05647296	0
KHK	0.3448527	1.107395	1.030012	0.2807716
KHR	3.177667	0.298277	0.1851779	0.002536332
KHH	2.232036	0.1548006	0.3579231	0.7942233
RAA	0.05277118	0.1210947	0.1400321	0.1213191
RAV	0.000761658	0.01832764	0.004774238	0.000937621
RAL	0.01980713	0.001150083	0.01401156	0.009285129
RAI	0	0.002989764	0.004226172	0.01740812
RAF	0	0.008046681	0	0
RAW	0.2916599	0.2504042	0.08581935	0
RAM	0.9967624	0.2344577	0.001357326	0.6609746
RAP	0.1974143	0.4579647	0.1623376	0.2321326
RAD	0.02592526	0.06490249	0.06385328	0.07445651
RAE	0.05641107	0.1354851	0.1821274	0.004756268
RAG	0.03803283	0.1592073	0.04221571	0.02903771
RAS	0.2267134	0.1786071	0.06682803	0.2681029
RAT	0.003057992	0.2602466	0	0.000625783
RAC	0	0	0	0
RAY	0.08494498	0.3056347	0.05119247	0.003201671
RAN	0.07467504	0.1517837	0.2369067	0.09968429
RAQ	0.02410432	0.02555106	0.1411142	0.01167496
RAK	0.0597063	0.08818797	0.1399947	0.1041714
RAR	0.0402113	0.2943943	0.08035415	0.2904819
RAH	0	0	0	0
RVA	0.156611	0.1935378	0.03789445	0.09104025
RVV	0.05153497	0.05731482	0.07677104	0.04350968
RVL	0.01703783	0.02014375	0.00888769	0.01250884
RVI	0.2855169	0.04337835	0.2579831	0.02534302
RVF	0.1418037	0.164291	0.1049307	0.03321534
RVW	0.000939384	0.04956885	0.2522889	0
RVM	0.001930831	0.07623836	0.1239561	0.1918612
RVP	0.2115078	0.2805422	0.2085341	0.003875605
RVD	0.03878396	0.005924831	0.00518651	0.0291685
RVE	0	0.003180419	0.01058008	0.006339578
RVG	0.03436648	0.04582619	0.0239826	0.1373542
RVS	0.2835665	0.07902604	0.01371246	0.1216034
RVT	0.01340971	0.1322998	0.002176874	0.01047996
RVC	0.3410552	0	0.006007725	0
RVY	0.04547352	0.03382973	0.2318965	0.03587944
RVN	0.1391311	0.2023125	0.07004533	0.0116045
RVQ	0.004829334	0.04153694	0.003892143	0.01797971
RVK	0.0244278	0.02922288	0.01547675	0.07422503
RVR	0.2465879	0.2749074	0.2134666	0.03606933
RVH	0	0.04456038	0.05693118	0.07417898
RLA	0.04632315	0.02811273	0.09081078	0.09197403
RLV	0.01058626	0.005313088	0.0105072	0.1111127
RLL	0.1504631	0.03744951	0.04689568	0.04799378
RLI	0.003323317	0.003140518	0.002743227	0.04094739
RLF	0	0	0.005213127	0
RLW	0.06685036	0.000853833	0.003940468	0.004195514
RLM	0	0.08252899	0.04976819	0.002750748
RLP	0.1474548	0.3097716	0.1093896	0.006460976
RLD	0.01599307	0.1248344	0.1202816	0.08344022
RLE	0.0152574	0.01004537	0.005886324	0
RLG	0.03472964	0.05528323	0.03260113	0.00359526
RLS	0.009583283	0.02998569	0.06711551	0.03635851
RLT	0.01406881	0	0.01094946	0.03095119
RLC	0.1216306	0.02925391	0.03040034	0.08559418
RLY	0.04602	0.008046961	0.04894675	0.008239255
RLN	0.002892089	0.002603909	0.03648729	0.06849471
RLQ	0.01795072	0.04377172	0.05586379	0.01582232
RLK	0.01952975	0.01652077	0.005054081	0.01794228
RLR	0.06903417	0.03581307	0.0437895	0.0143911
RLH	0.04510455	0.6968987	0.04385522	0.02586247
RIA	0.06233781	0.2856935	0.0343395	0.083301
RIV	0.009041383	0.01361022	0.01930921	0.0292688
RIL	0.01073279	0.04642609	0.04895214	0.05303895
RII	0.00630091	0.006813706	0.008406109	0.01604162
RIF	0.03345229	0.01195403	0.02622076	0.1357375
RIW	0	0	0.01574836	0.005539345
RIM	0.02867248	0	0.004908599	0.04407313
RIP	0.02263764	0.03779538	0.004447593	0.01150818
RID	0.05214987	0	0.001540791	0.02396212
RIE	0.03681745	0	0.02895312	0.000973079
RIG	0.008601715	0.1655937	0.1727139	0.1291735
RIS	0.004476523	0.04070769	0.02268679	0.01920988
RIT	0.1478328	0.0984541	0.365776	0.2507314
RIC	0.0377452	0.0338121	0.2205274	0
RIY	0	0.02738594	0.01639403	0.008891736
RIN	0.05456099	0.05447742	0.009669205	0.02264807
RIQ	0.0379874	0.09401017	0.08545122	0
RIK	0.01226743	0.1252219	0.02912485	0.05398263
RIR	0.1108533	0.02565094	0.04949014	0.04560962
RIH	0.01835914	0.04294708	0	0.01984198
RFA	0	0.006386722	0.04472853	0.02937061
RFV	0.05356082	0.006716571	0	0
RFL	0.002581279	0.02035388	0.00170738	0.01566487
RFI	0.01798799	0.01093759	0.02457001	0.005318812
RFF	0.07529677	0.0238728	0.008749745	0.1507212
RFW	0	0	0	0
RFM	0.1821173	0	0.01093789	0
RFP	0.02272833	0.03095767	0.06282832	0.09992583
RFD	0.2145663	0.08063795	0.1290184	0.06499051
RFE	0.009812082	0	0.009794499	0.005324708
RFG	0.1992287	0.03953775	0.1128127	0.03793676
RFS	0.01501063	0.05990602	0.01632155	0.01204085
RFT	0.04943559	0.06495579	0	0
RFC	0	0	0	0
RFY	0	0	0.01393064	0
RFN	0.02611251	0.1023548	0.007859787	0.1785438
RFQ	0.01276367	0	0.06378592	0
RFK	0.1352486	0.2380344	0.05870808	0.1159097
RFR	0.006123185	0.007899001	0.02218145	0.01417471
RFH	0.1717445	0.03811648	0.2674126	0.04782756
RWA	0	0	0	0
RWV	0.05602423	0.009921216	0.08225231	0
RWL	0.4037625	0.1970671	0.1376435	0.1332803
RWI	0	0	0	0.03045322
RWF	0	0	0	0
RWW	0	0.09832691	0	0
RWM	0.2755779	0.5479244	0.4146841	0
RWP	0	0	0	0
RWD	0	0.1139233	0.1805374	0.07973078
RWE	0	0	0.0959518	0
RWG	0	0	0.2683475	0.435459
RWS	0	0	0	0
RWT	0	0	0	0
RWC	0	0	0	0
RWY	0	0	0	0
RWN	0.1782647	0.07564239	1.038542	0.1795484
RWQ	0.04632403	0.06163087	0.06582406	0
RWK	0	0.03008961	0.03774773	0.03092817
RWR	0.3503015	0.01434472	0.5523369	0.6876247
RWH	0	0	0	0
RMA	0.03964977	0.2187521	0.07487475	0.03747893
RMV	0.01092379	0	0.1189408	0.06375188
RML	0	0	0.001213608	0.04846612
RMI	0.3772564	0.3896296	0.38314	0.6063344
RMF	0	0	0	0
RMW	0	0.05032801	0	0
RMM	0.1934823	0.3054303	0.2266465	0.06599502
RMP	0	0	0	0
RMD	0.04955109	0	0	0
RME	0.000813497	0	0.03674408	0
RMG	0.0288325	0.2524422	0.2253087	0.1030113
RMS	0	0	0.0216902	0.01268151
RMT	0.03010962	0	0.04930621	0.05832023
RMC	0	0	0	0.0631735
RMY	0	0.06351312	0	0
RMN	0.00762208	0.008174277	0	0
RMQ	0.4351027	0.06073818	0.6776186	0.8546473
RMK	0.1730285	0	0.08043899	0.1106256
RMR	0.05271421	0.002033264	0.01951017	0.007734431
RMH	0	0	0	0
RPA	0.004482831	0.01983054	0.001305917	0
RPV	0.0339819	0.002562465	0.001906398	0.01759766
RPL	0.09468087	0.09621754	0.01899623	0.03968179
RPI	0.03300554	0.03284649	0.02333734	0.1372091
RPF	0.002398588	0	0.002730152	0
RPW	0	0	0	0
RPM	0	0	0	0
RPP	0.016694	0.01129589	0.009370751	0.01443873
RPD	0.001464225	0.000832346	0	0.000584027
RPE	0.008179858	0.01181602	0.005637404	0.005788971
RPG	0.03737178	0.1379119	0.02069348	0.0273874
RPS	0.0619793	0.2737188	0.02867015	0.06133893
RPT	0	0	0	0.1281357
RPC	0	0	0	0
RPY	0	0	0	0
RPN	0.04306753	0.05861931	0.008530429	0
RPQ	0.05492224	0.1032587	0.03902476	0.06798994
RPK	0.008657738	0.02653072	0.01800976	0
RPR	0.1095813	0.008660938	0.04943804	0.00155219
RPH	0.03701975	0.01050609	0	0.01516715
RDA	0.1329336	0.03371186	0.2221759	0.02481873
RDV	0.004131989	0	0.000800824	0.002033581
RDL	0.01446973	0.135878	0.03718685	0.1134097
RDI	0.2489793	0.000560846	0.1255232	0.09975705
RDF	0.03448233	0.2319959	0.1024343	0.05221532
RDW	0	0.1058222	0	0.01255208
RDM	0.1705772	0.01359031	0.01692426	0.001213528
RDP	0.09290805	0	0.003084333	0
RDD	0	0	0.02020896	0.02831874
RDE	0.07329553	0.06289061	0.04762454	0.001247595
RDG	0.4366738	0.2207745	0.3060323	0.4826917
RDS	0.07974166	0.2515811	0.1078137	0.09123821
RDT	0.05614098	0.03339025	0.04805022	0.04331762
RDC	0	0	0	0
RDY	0.1438932	0.1059468	0.1432037	0.2519684
RDN	0	0.01200912	0	0
RDQ	0.04574637	0.0948852	0.02682888	0.04068275
RDK	0.5930893	0.2765576	0.1283752	0.2147775
RDR	0.05218843	0.1018331	0.02899811	0.01517467
RDH	0	0.1901712	0.05269184	0.238953
REA	0.0616693	0.06714773	0.01787215	0.006111223
REV	0.0134547	0.01092209	0.007933679	0.006710791
REL	0.000567337	0.0215861	0.04702679	0.01577276
REI	0.1505527	0.1108006	0.114778	0.04050148
REF	0.01393326	0.002202895	0.02349343	0.01350276
REW	0	0.02146669	0.01003322	0
REM	0	0	0	0.03511797
REP	0.07547089	0	0.001259426	0
RED	0.111251	0.01232017	0.01606564	0.2623098
REE	0.009985147	0	0.04355349	0.01102377
REG	0.16326	0.03768515	0.03417305	0.1830362
RES	0	0.001460669	0	0.00620005
RET	0.01670907	0.06621477	0.08511441	0.000745733
REC	0	0	0	0
REY	0.3706612	0.1897939	0.3335503	0.02603427
REN	0.002032843	0.02631662	0.3181392	0.1997701
REQ	0.00875758	0.00262555	0.004766079	0
REK	0.04056119	0.1455417	0.005861615	0.03494065
RER	0.1082189	0.06412037	0.2081289	0.00429461
REH	0.08243523	0.05965075	0.06974393	0.02993137
RGA	0.1367927	0.0654275	0.1377576	0.01580299
RGV	0.2803989	0.2601549	0.02558093	0.04133106
RGL	0.006170847	0.3163205	0.08037276	0.0319154
RGI	0.360227	0.03399879	0.2103836	0
RGF	0.06838012	0.01894953	0.06042286	0.004088843
RGW	0.05749269	0.1532779	0.05958058	0.004099733
RGM	0.2117093	0.3976141	0.5789741	0.3605228
RGP	0.02820059	0.2889218	0.1250388	0.05777639
RGD	0.409453	0.2027469	0.2271311	0.0610243
RGE	0.2801187	0.1373349	0.07222092	0.007966595
RGG	0.4270514	0.424298	0.2594098	0.5143172
RGS	0.08241465	0.19742	0.05313078	0.9410509
RGT	0.2437806	0.3411644	0.2020499	0.2059148
RGC	0	0	0	0
RGY	0	0	0	0
RGN	0.000993098	0.008501263	0.03213448	0.04856291
RGQ	0.338935	0.1655427	0.2691775	0.3550393
RGK	0.08749618	0.1179682	0.2380351	0.1814334
RGR	0.2068132	0.5832852	0.4041215	0.149483
RGH	0.01196335	0.02566177	0.02053764	0.5632594
RSA	1.071217	0.5364419	0.2502301	0.2792339
RSV	0.3786467	0.1066451	0.1793778	0.1214614
RSL	0.3184716	0.4331959	0.3569587	0.2762099
RSI	0.07907319	0.2746037	0.3733106	0
RSF	0.006201081	0	0	0.03225247
RSW	0.002954563	0.1876782	0	0.0267531
RSM	0.1767066	0.1386259	0.2359401	0.08651998
RSP	0.936433	0.7845101	0.6649444	0.1083384
RSD	0.02897115	0.03922124	0.02357735	0.00237991
RSE	0.2418795	0.3022638	0.02236623	0.01197559
RSG	0.6216593	0.09378007	0.1039967	0.3490555
RSS	0.0291465	0.43692	0.0415806	0.6196207
RST	0.3741633	0.6182442	0.2820591	0.4950094
RSC	0	0	0	1.782122
RSY	0.02040292	0.04116231	0.01209802	0.05228543
RSN	0.2775953	1.666401	0.2241761	0.3346649
RSQ	0.7692484	0.1864833	0.7705129	0.02740769
RSK	0.8522155	0.8253053	1.050608	1.064382
RSR	0.2144862	0.1333788	0.05675916	0.1663915
RSH	0.5802628	0.4815218	0.7833098	0.3580987
RTA	0.5121108	0.0215949	0.2827702	0.34502
RTV	0.1410849	0.01718586	0.1180895	0.02107685
RTL	0.05546533	0.1044766	0.3353223	0.3443642
RTI	1.068906	0.2157857	0.768226	0.02688712
RTF	0.03156487	0.2300066	0.06746071	0.7278897
RTW	0.5852512	0.3744718	0.3666046	0.1994291
RTM	0	0	0	0
RTP	0.1783286	0.6267681	0.5920498	0.03808796
RTD	0.2763024	1.4163	0.672708	0
RTE	0.07405541	0.1832776	0.2823472	1.847906
RTG	1.21568	0.9827231	0.5485792	0.9666087
RTS	0.04449116	0.004217906	0.02604127	0.02778513
RTT	0.03731288	0.2562598	0.08300796	0.3430628
RTC	0	0	0	0
RTY	1.187603	0.002667034	0.06048938	1.472801
RTN	0.5560585	0.4110834	0.2843231	0.5305716
RTQ	0.0027173	0.002557428	0	0.2415719
RTK	0.09995358	0.7619644	0.1598803	0.1336906
RTR	0.37112	0.4102197	0.2018236	0.1032503
RTH	0.5612044	0.1660784	0.6368443	1.107037
RCA	0	0.05628616	0	0
RCV	0.6205858	0.02742611	0.1850107	0
RCL	0.2201388	0.00635822	0.0421028	0.05027565
RCI	0	0	0	0
RCF	0	0	0	0
RCW	0	0	0.03153597	0
RCM	0.2800515	0	0	0
RCP	0	0	0	0
RCD	0	0	0	0
RCE	0	0	0	0
RCG	0.09702948	0.1289204	0.5705013	0.205055
RCS	0	0.01408955	0	0.03177892
RCT	0	0	0	0
RCC	0	0	0	0
RCY	0.1453128	0	0.2916776	0.100864
RCN	0	0	0	0
RCQ	0	0	0.03511869	0
RCK	0	0	0	0
RCR	0	2.084347	0.3524073	0.1493154
RCH	0	0	0	0
RYA	0.5343831	0.1475346	0.5113141	0.6223685
RYV	0.05170901	0.02403742	0.06974973	0.0236022
RYL	0.1173678	0.2418764	0.1240461	0.1192323
RYI	0.04892887	0.05819141	0.1577634	0.06308445
RYF	0.004676261	0.2249922	0.009773561	0.2235911
RYW	0.5769601	0.05752581	0.2764649	0.2931435
RYM	0	0	0	0
RYP	0.163217	1.090159	0.7709041	0.001235413
RYD	0.03473664	0	0.03254659	0.1305057
RYE	0.2018014	0.3654364	0.117362	0.09957933
RYG	1.176214	0.400484	0.6236186	0.7018794
RYS	0.0416843	0.1210363	0.2379029	0.119895
RYT	0.02795334	0.01452217	0.03711614	0.06607478
RYC	0	0	0	0
RYY	0	0	0	0.003559791
RYN	0.05887005	0	0.01519265	0.02991052
RYQ	0.06704354	0.07113903	0.03135074	0
RYK	1.06817	0.7778531	0.5637881	0.4888205
RYR	0.002311117	0.07996468	0.01739174	0.3283793
RYH	0.04235215	0.1132985	0	0.09697778
RNA	0.3968871	1.436276	1.063564	0.3835122
RNV	0.1113115	0.6113915	0.1606306	0.01135044
RNL	1.204797	0.6099291	0.2798356	0.327386
RNI	0.001831958	0.0058593	0	0
RNF	0.03308689	0.4084245	0.2014619	0.02917368
RNW	0.1004792	0	0	0
RNM	0.3629172	0.08766574	0.101716	0.3266822
RNP	0.0310709	0.4123663	0.136087	0.3054161
RND	0.2180568	0.08081445	0.6224995	0.3361411
RNE	0.05469144	0.2446424	0.07404392	0.1364839
RNG	0.1202667	0.2461102	0.2082031	0.3690238
RNS	0.2383883	0.7180763	0.2750708	0.5337062
RNT	0.07311271	0.2135407	1.160131	0.01333349
RNC	0	0	0	0
RNY	0.341691	0.08781592	0.1707416	0.2679007
RNN	0.06572312	0.1279181	0.1629348	0.1007228
RNQ	0.1953167	0.5050434	0.3023788	0.4201209
RNK	0.04784723	0.1181274	0.1178598	0.2976287
RNR	0.1097379	0.9915584	0.2751797	0.02540893
RNH	1.108861	0	0.4494156	0.06068685
RQA	0.1964057	0.01874816	0.1251929	0.008600467
RQV	0.03959502	0.1602431	0.1096273	0.09479438
RQL	0.07989361	0.2098482	0.4233193	0.1174956
RQI	0.1688325	0.1318831	0.08873685	0.1591824
RQF	0.1037774	0.8639041	0.6982099	0.1128286
RQW	0	0	0	0
RQM	0.3574728	0.421556	0.07187194	0.1799103
RQP	0.01926524	0.3593618	0.5916271	0.1033859
RQD	0.7194022	0.7513014	0.444051	0.05316681
RQE	0.8017755	0.548926	0.515592	0.7518175
RQG	0.3310415	1.019947	1.196605	0.8269047
RQS	0.0472653	0.1494439	0.1851783	0.05934587
RQT	1.784776	0.2093561	0.2765867	0.08997847
RQC	0	0	0	0
RQY	0.1021843	0.1750066	0.3306766	0.3076243
RQN	0.4608095	0.33994	1.006609	0.04450653
RQQ	0.1281884	0.207266	0.03095597	0.1709026
RQK	0.1387007	1.318365	0.3696617	0.4225379
RQR	0.1743864	0.6221182	0.429389	0.2835011
RQH	1.391015	1.450957	0.2094985	0.613653
RKA	0.4726919	0.6637207	0.4642406	0.1454612
RKV	0.1366213	0.2942799	0.5084328	0.3267299
RKL	0.08122625	0.1502139	0.1025748	0.06236115
RKI	0.08468708	0.2026169	0.1614981	0.03106581
RKF	0.08850212	0.4552807	0.2560206	0.8943827
RKW	0	0	0	0
RKM	0.05438986	0.1013744	0.119395	0.1040827
RKP	0.6601759	0.7432716	0.5825078	0.4483701
RKD	1.159934	0.6768894	0.7215914	0.1233767
RKE	0.04865744	0.02684325	0.3028493	0.148013
RKG	0.3893578	1.138354	0.66851	0.6524693
RKS	0.2760688	0.6363054	0.376683	0.1157266
RKT	0.294022	0.203064	0.1544485	0.05389568
RKC	0	0	0	0
RKY	0.2892493	0.3917297	0.5842678	0.3003831
RKN	0.1488291	0.611474	0.4765651	0.2037941
RKQ	0.8162022	0.04804561	0.6372569	0.614696
RKK	0.4175438	0.6224918	0.6015753	0.2789026
RKR	0.4764599	0.2929183	1.187488	0.331941
RKH	0.2569114	0.5054847	1.014428	0.4464774
RRA	0.8390412	0.8386518	0.5915617	0.1658185
RRV	0.4406208	0.5316373	0.862434	0.3628756
RRL	0.4176808	0.2742919	0.4801438	0.3351529
RRI	0.452976	1.968222	2.136808	0.1010131
RRF	0.2334282	0.3834003	0.3953618	0.6593592
RRW	0	0	0	0
RRM	0.07873897	0.3889767	0.05247514	1.347041
RRP	0.6550791	0.4189558	0.3143072	0.2584284
RRD	1.921448	0.9235712	0.4017047	0.3753946
RRE	1.635032	0.6806012	0.7726972	0.5692706
RRG	1.272471	1.440587	1.089712	1.387174
RRS	1.622244	0.9512472	0.4404747	1.507286
RRT	0.601932	0.691174	0.6023628	0.5428579
RRC	2.233618	0.3253624	1.401699	0.46539
RRY	0.07835706	0.01889703	0.02105131	0.001889975
RRN	1.150007	0.6812083	0.7117723	0.563948
RRQ	1.255083	0.6867538	0.581535	1.043691
RRK	0.9516516	0.8472672	2.080381	0.9476252
RRR	1.297795	0.9793382	0.6992534	0.2621528
RRH	1.312623	1.374169	1.080781	1.305549
RHA	0.3529914	0	0	0
RHV	0	0	0	0
RHL	0.383414	0.2288475	0.2171199	0.05520749
RHI	0	0	0	0
RHF	0.1421914	0	0.04583113	0
RHW	0.470493	1.246458	0.6707156	1.989206
RHM	0.06114329	0.3018705	0.1273052	0.008691437
RHP	2.212657	4.214928	1.346367	0.9835326
RHD	0.02754448	0.4850529	0.09583866	0.02361384
RHE	0.3100338	0	0	0
RHG	0.1645483	0.1032275	0.1898974	0.220003
RHS	0.6470084	0.06288359	0.1845517	0.2304631
RHT	1.03454	0.06441179	0.5251194	0.8304859
RHC	0	0	0	0
RHY	0.1655701	0	0	0
RHN	0.06062537	0.06195205	0.04754212	0
RHQ	0	0	0	0
RHK	1.470912	1.011195	1.417577	0.06074653
RHR	0.1255928	0.9036685	0.9872738	1.292209
RHH	0.01584229	0	0	0
HAA	0.005992954	0	0	0
HAV	0.03404651	0.02415223	0.18366	0.02931272
HAL	0.007901138	0	0.007215183	0
HAI	0.01246615	0	0.01149043	0.04550618
HAF	0.2111909	0.1558677	0	0
HAW	0	0	0	0
HAM	0	0	0	0
HAP	0.1222437	0.02478259	0.06849588	0.05095244
HAD	0	0	0	0
HAE	0.1515488	0	0	0
HAG	0	0	0	0
HAS	0.01495559	0.04778253	0.02053063	0.0472369
HAT	0.1777073	0.2724839	0.0200705	0.09962538
HAC	0.01399452	0	0.02562402	0
HAY	0	0	0	0
HAN	0	0	0	0
HAQ	0	0	0	0
HAK	0.03859365	0.1024625	0.008254974	0.0221713
HAR	0.0492085	0.283103	0.03990627	0.1983567
HAH	0.05329734	0	0	0.04332504
HVA	0.1165836	0	0.1967925	0.1404628
HVV	0.19164	0.000677606	0.001309333	0.01349738
HVL	0	0.001092309	0.001885901	0
HVI	0.03964544	0.08112279	0	0.003388854
HVF	0	0	0	0
HVW	0	0	0	0
HVM	0	0.008491158	0	0
HVP	0.09539945	0.3878604	0.1784889	0.1182495
HVD	0.01148841	0	0.1696708	0.01782334
HVE	0	0.005537657	0	0
HVG	0	0	0	0.01517164
HVS	0.05731369	0.006350803	0.06292449	0.04579737
HVT	0.01214081	0.003780901	0.2074699	0
HVC	0	0	0	0
HVY	0	0.01166305	0.01152839	0.1584215
HVN	0.5155764	0.5705994	0.183499	0.03174956
HVQ	0.2209023	0.1554992	0.03817187	0.1423443
HVK	0	0.05182505	0	0
HVR	0.04289314	0.1016509	0.6749554	0.009284992
HVH	0	0	0	0
HLA	0.03352835	0.01984662	0.002045415	0.05378449
HLV	0	0.006073249	0.02376639	0
HLL	0.0480615	0	0.02967433	0.004861626
HLI	0.005866108	0.009928031	0.007868523	0.003399906
HLF	0	0	0	0
HLW	0	0	0	0
HLM	0	0	0	0.008720111
HLP	0	0	0	0
HLD	0.01561011	0.00549376	0.005571347	0.0976604
HLE	0	0	0	0.07900292
HLG	0.0109759	0.01660565	0.04081221	0.01351943
HLS	0.005561798	0	0	0
HLT	0	0	0	0.03874517
HLC	0	0	0	0
HLY	0	0	0	0
HLN	0.08358657	0.01750785	0.02400845	0.06898014
HLQ	0.03374143	0	0	0
HLK	0.3252251	0.02277175	0.2582697	0.06201648
HLR	0.2262718	0.02295883	0.0216338	0.5017499
HLH	0	0	0	0
HIA	0.1051458	0.1800693	0.2221256	0
HIV	0	0.002584825	0	0.007643931
HIL	0.01314944	0	0.02932129	0.1386255
HII	0	0.03225337	0.01156394	0.009421403
HIF	0	0	0.04886925	0
HIW	0	0	0	0
HIM	0	0	0	0
HIP	0.000880722	0	0.01178595	0.002345312
HID	0	0	0.08714786	0
HIE	0	0	0.006732216	0
HIG	0.005826637	0	0	0
HIS	0	0.008627653	0	0
HIT	0	0	0.04650235	0
HIC	0	0	0	0.02814208
HIY	0	0.1067916	0.04095481	0
HIN	0	0	0	0
HIQ	0	0	0	0
HIK	0.007225305	0	0.01981846	0.3724824
HIR	0	0.08390681	0.08809002	0
HIH	0	0	0	0
HFA	0	0.02889738	0	0.05863674
HFV	0	0	0	0
HFL	0	0	0	0
HFI	0	0	0	0
HFF	0	0	0	0
HFW	0	0	0	0.01714909
HFM	0	0	0	0
HFP	0.2147727	0.1195627	0	0
HFD	0	0	0	0
HFE	0.05486924	0.02262553	0	0
HFG	0.0527974	0	0.05236403	0
HFS	0.2570017	0	0	0.2088913
HFT	0.02440031	0	0.01708073	0
HFC	0	0.001023632	0	0.006948864
HFY	0	0	0	0
HFN	0	0	0	0
HFQ	0	0	0	0
HFK	0.01799394	0.002588182	0.01199234	0.01176145
HFR	0.01212762	0	0.01025893	0
HFH	0	0	0	0
HWA	0	0	0	0
HWV	0	0.07480596	0	0
HWL	0.01947887	0.1673999	0.2504119	0
HWI	0	0	0	0
HWF	0.4124045	0	0.1361209	0
HWW	0	0	0	0
HWM	0	0	0	0
HWP	0	0	0	0
HWD	0.06271848	0	0	0
HWE	0.1419941	0.328942	0.009481156	0.07504775
HWG	0	0	0	0
HWS	0	0	0	0
HWT	0	0	0	0
HWC	0	0	0	0
HWY	0	0	0	0
HWN	0	0	0	0
HWQ	0	0	0	0
HWK	0	0	0	0
HWR	0.2003722	1.047769	0.9683753	2.655502
HWH	0	0.0599808	0.04444936	0
HMA	0	0	0	0
HMV	0	0.1122105	0.255236	0
HML	0	0	0	0
HMI	0	0	0	0
HMF	0.0257495	0.04287076	0.01023755	0
HMW	0	0	0	0
HMM	0	0	0	0
HMP	0	0.06442948	0.03452303	0
HMD	0	0.06880011	0	0.09517293
HME	0	0	0	0
HMG	0.01452336	0.3570059	0.04227905	0
HMS	0	0	0	0.06640855
HMT	0.05046521	0.09656888	0.005093473	0.05223222
HMC	0	0	0	0
HMY	0	0	0	0
HMN	0	0	0	0.09770951
HMQ	0.04698406	0	0	0.1509643
HMK	0	0	0	0
HMR	0	0	0	0.07505549
HMH	0	0	0	0
HPA	0	0.2070266	0.01695017	0
HPV	0.03018063	0.116204	0.01871869	0.1008726
HPL	0.01415953	0.01840427	0	0
HPI	0	0	0	0
HPF	0	0.001444066	0.07723239	0.05554732
HPW	0	0	0	0
HPM	0	0	0.00549936	0.0118685
HPP	0.08072399	0.08939437	0.1424766	0.2479509
HPD	0	0	0.04579458	0
HPE	0.005660801	0	0.008504475	0
HPG	0.04829569	0.150911	0.07935891	0.164644
HPS	0	0	0.09448647	0
HPT	0	0	0	0
HPC	0	0	0	0
HPY	0.04105808	0.05383369	0.001357472	0.02387467
HPN	0.02542846	0.03350561	0	0.04731296
HPQ	0	0	0	0
HPK	0.09261744	0.05111535	0.1084956	0.04122223
HPR	0.1245037	0.001269591	0.03939458	0
HPH	0.00738569	0.004409472	0.008234936	0.006017942
HDA	0	0	0	0
HDV	0.4971011	0.008246585	0.07868442	0.01121557
HDL	0	0.01659486	0.01289197	0
HDI	0	0	0	0
HDF	0	0	0	0
HDW	0	0	0	0
HDM	0	0	0.02386207	0
HDP	0.1266569	0.304572	0.04070748	0.2613987
HDD	0	0	0	0
HDE	0	0	0	0
HDG	0.1660908	0	0.001593226	0.06162594
HDS	0.2409335	0	0.1281409	0.5036732
HDT	0	0	0.001961562	0.003364792
HDC	0	0	0	0
HDY	0	0	0	0.2804988
HDN	0	0	0	0
HDQ	0	0	0	0
HDK	0	0	0	0.03676601
HDR	0	0.001070627	0	0.001382483
HDH	0	0	0	0
HEA	0.004355015	0	0	0
HEV	0.006587837	0.03067514	0.03234966	0.03792715
HEL	0	0.008510062	0.001051371	0
HEI	0	0	0	0
HEF	0.3900837	0.2884098	0.1605657	0.2009907
HEW	0	0	0.2744805	0
HEM	0.7183666	0.2261652	0.6045445	0.0576184
HEP	0.09288777	0	0	0
HED	0	0.005412634	0	0
HEE	0.0106396	0.004127664	0.002772515	0.002259236
HEG	0	0	0	0
HES	0	0	0	0
HET	0	0	0	0
HEC	0	0	0	0
HEY	0	0	0	0
HEN	0.01244764	0.002028055	0	0
HEQ	0	0	0	0
HEK	0	0.00824601	0	0
HER	0.09286388	0.6968088	0.08223128	0.02917572
HEH	0	0.04655208	0	0.0427661
HGA	0.05403719	0.1257048	0.1200122	0.1261101
HGV	0	0	0	0
HGL	0.06845082	0.01500192	0.01857946	0.008628632
HGI	0	0	0	0
HGF	0.04722289	0.008121585	0.05636696	0
HGW	0	0	0	0
HGM	0	0	0	0
HGP	0	0	0	0
HGD	0.008808157	0.01457649	0.03667559	0.1317971
HGE	0.02114413	0.09347899	0.0455126	0
HGG	0.2766232	0.009063885	0.2462696	0.1160733
HGS	0.005106248	0.4629581	0.09687036	0.01065368
HGT	0	0	0	0.008978635
HGC	0.006072279	0	0	0.07285824
HGY	0.4256757	0.3975687	0.0501256	2.104048
HGN	0	0.03912747	0.006595309	0.04426404
HGQ	0.01834802	0.1551611	0.4697458	0.1680805
HGK	0.03808913	0.1368812	0.05641504	0.2620735
HGR	0.1022507	0.1523415	0.0225219	0.02800742
HGH	0.1022449	0	0.03987184	0.1599128
HSA	0.02485352	0	0.007845157	0.5010638
HSV	0	0	0	0
HSL	0	0	0	0.002234691
HSI	0	0	0	0
HSF	0	0	0	0
HSW	0	0	0	0
HSM	0.04373046	0	0	0
HSP	0	0	0	0
HSD	0	0	0	0
HSE	0.2816166	0.08458823	0.130612	0.2141581
HSG	0.1190499	0.01288712	0.003744508	0.01188216
HSS	0.2136989	0.3706889	0.0485585	0.1052875
HST	0	0	0	0
HSC	0	0	0	0
HSY	0.6102894	0	0	0
HSN	0	0.02405902	0.09509247	0
HSQ	0.02520334	0.02578573	0	0
HSK	0.06192953	0.000774703	0.1621506	0.001092162
HSR	0.03396028	0.03221665	0.1516522	0
HSH	0.0487872	0.3839577	3.491399	1.862597
HTA	0.007491962	0.0579681	0.05458118	0
HTV	0.007225364	0.05369573	0.01112344	0.03963714
HTL	0.2174016	0.4706328	0.2855264	0.01747676
HTI	0.3663052	0.2017278	0.003545819	0
HTF	0	0	0	0
HTW	0	0	0	0
HTM	0	0	0	0
HTP	0.1519064	0.07793991	0.1349926	0.05159723
HTD	0.8225549	0.1552789	0.02326178	0.5099112
HTE	0	0	0	0.08200938
HTG	0.1950867	0.03960809	0.127606	0.4223099
HTS	0.04015768	0.02615145	0.01252047	0.002811983
HTT	0	0	0	0.002087179
HTC	0	0	0	0
HTY	0.009901083	0.1006068	0	0.1649436
HTN	0.01129571	0	0	0
HTQ	0	0	0	0
HTK	1.650003	0.03009485	0.05774854	0.2366688
HTR	0.01214614	0.001984028	0.02541311	0.1955595
HTH	0	0	0	0
HCA	0	0	0	0
HCV	0	0.2948082	0.1954865	0
HCL	0	0	0	0
HCI	0	0	0	0
HCF	0	0	0	0
HCW	0	0	0	0
HCM	0	0	0	0
HCP	0	0	0.02281749	0
HCD	0	0	0	0
HCE	0	0	0	0
HCG	0	0.06217399	0.3128467	0.03467282
HCS	0	0	0	0.09600389
HCT	0.08518682	0.09474091	0	0
HCC	0	0	0	0
HCY	0	0	0	0
HCN	0.08735875	0.009592662	0.05535084	0
HCQ	0	0	0	0
HCK	0	0	0	0
HCR	0	0	0	0
HCH	0	0	0	0
HYA	0.06947377	0.08041404	0.03401344	0
HYV	0.03305607	0.4702404	0.260884	0
HYL	0	0.01110868	0.02370049	0.0116563
HYI	0	0	0	0
HYF	0	0	0	0
HYW	0	0	0	0
HYM	0	0	0	0
HYP	0	0	0	0
HYD	0	0	0	0
HYE	0.03519244	0	0.01610218	0.04706207
HYG	0.2851454	0.2071142	0.0470552	0
HYS	0	0	0	0
HYT	0	0	0	0
HYC	0	0	0	0
HYY	0.6704476	0.2116792	0.2191476	0.7181867
HYN	0	0	0	0
HYQ	0	0	0	0
HYK	0	0	0	0
HYR	0.4140933	0.06007022	0.3854686	0.4618815
HYH	0	0	0	0
HNA	0	0.6216151	0.2953381	0
HNV	0	0	0.8823322	0.1990974
HNL	0.1187396	0.03819191	0	0.006263244
HNI	0.2484283	0	0	0
HNF	0	0	0	0
HNW	0	0	0	0
HNM	1.140673	0	0	0
HNP	0.002627041	1.191142	0.848221	0.003576157
HND	2.003367	0.03599158	0.2798134	0.01800296
HNE	0	0	0.02474927	0
HNG	1.007018	0.6055578	0.7800391	0
HNS	0.1378162	1.825108	0.5432444	0.8063723
HNT	0	0.306786	0.1618013	0.07817498
HNC	0	0	0	0
HNY	0	0	0	0
HNN	0	0	0	0
HNQ	0	0	0	0
HNK	0	0	0	0
HNR	1.290117	0	0	0.4669508
HNH	0.6414557	0.369535	0.1834625	1.003189
HQA	0.2035288	0	0.06753764	0.2066151
HQV	0.1636403	0.2530326	0.08126051	0.02893913
HQL	0.03530551	0	0.005289937	0.05764274
HQI	0	0	0	1.089779
HQF	0	0	0.08982247	0.2165613
HQW	0	0	0	0
HQM	0	0.03658049	0.008546397	0
HQP	0	0	0	0
HQD	0	0	0	0.08287209
HQE	0.2586549	0.361254	0.07088126	0.09742448
HQG	0.5348794	0.1448974	0.4965445	0
HQS	0	0	0	0
HQT	0	0	0	0.01827015
HQC	0	0	0	0
HQY	0	0	0	0
HQN	0	0	0	0.1033174
HQQ	0	0	0	0
HQK	0	1.672605	0.4739334	0.1755378
HQR	0.8554187	0.0250811	0.3534842	1.149366
HQH	0	0	0	0
HKA	0.427638	0.2893006	1.144563	0.2593604
HKV	0.6751492	0.9228593	0.525898	0.3932025
HKL	0.4900688	1.022557	0.4382401	0.008359449
HKI	0.09044042	0.4936588	0.3824991	0.1225243
HKF	0.1079769	0.07695447	0.2697616	0.4726496
HKW	0.001677402	0.2612616	0.1085521	0.3022195
HKM	0.3332182	0.6413436	1.051407	0.8841984
HKP	0.04184824	0.1966328	0.0238163	0
HKD	0.1535978	0.366473	0.1848611	0.01560884
HKE	0.08317719	0.1767076	0.02940597	0.1289164
HKG	0.2686846	0.1977237	0.3355887	0.2821408
HKS	0.7447048	1.080082	0.7124186	0.3852728
HKT	0.2446751	0.1454243	0.006078877	0
HKC	0	0	0	0
HKY	0	0.1562141	0.1789187	0.5557555
HKN	0.7298321	0.6135052	0.8567111	3.17304
HKQ	0.2562905	1.109629	0.6460841	0.0700668
HKK	0.9827412	0.559599	0.9223416	0.2093198
HKR	0.666309	0.2962397	0.8703976	0.6951541
HKH	0	0	0	0
HRA	0.3441275	0.3626628	0.05467794	0.6890072
HRV	0.4431216	1.743913	0.0982498	2.888401
HRL	0.4469721	0.5891536	0.9692986	0.3296848
HRI	0	0	0	0.3214193
HRF	0.06127864	0.05741094	0.2207089	0
HRW	0.02501679	0.1376311	1.793585	0.2971997
HRM	0	0	0	0
HRP	0.006497804	0.003342201	0.002326737	0.00851277
HRD	0	0.0090851	0.03443488	0.0517568
HRE	0	0	0	0
HRG	3.392608	2.187021	1.291824	0.3870405
HRS	0.2412824	0.1367119	0	0.3198901
HRT	0	0	0	0
HRC	0	0	0	0
HRY	1.509493	1.425749	0.3612605	1.005459
HRN	2.468369	0.2124136	0	0
HRQ	0.1904486	0.6050774	0.7154967	0.1858813
HRK	0.1649253	0.229706	0.1041191	0.04733277
HRR	0.1217115	0.2123882	0.02628229	0.02186064
HRH	0.7991972	1.291049	0.8510728	0.3355381
HHA	0.1493539	0.02842467	0.465411	0.1862876
HHV	1.739659	1.210097	0.3785192	1.051728
HHL	0	0.005669077	0	0.008075069
HHI	0.002907187	0.08253133	0.05232184	0.01808782
HHF	0	0	0	0
HHW	0	0	0	0
HHM	0	0.232586	0.03834419	0.9965215
HHP	0.3581082	0	0	0
HHD	0	0	0	0
HHE	0.2604475	0.1312663	0	0
HHG	0	0	0	0
HHS	0.6114712	0.1203577	0.8732889	0.1134427
HHT	0	0	0	0
HHC	0	0	0	0
HHY	0	0	0	0
HHN	0	0.3802479	0.6262341	0.6256647
HHQ	0	0	0	0
HHK	1.654826	1.019398	1.141906	0.3253238
HHR	0	0	0	0
HHH	0	0	0	0
