# Supplementary material for: Prediction of RNA-binding amino acids from protein and RNA sequences
Source: BMC Bioinformatics. 2011 Nov 30;12(Suppl 13):S7. doi: 10.1186/1471-2105-12-S13-S7 (PMC3278847; doi:10.1186/1471-2105-12-S13-S7)
Supplement: Additional file 5 — The RNA feature of the 312 RNA sequences The RNA feature computed for the 312 RNA sequences by equation (3) [file 1471-2105-12-S13-S7-S5.txt]

**************************************************************************
**
** Additional File 5. The RNA feature computed for 312 RNA sequences.
**
** The RNA feature was computed by equation (3).
**
** File format:
** >PDB ID : chain ID
** R_A  R_U  R_G  R_C  
**  
** Example:
** >1A34:B
** 5.5 0  0 0
**
**************************************************************************


>1A34:B
5.5	0	0	0	
>1A34:C
0	5.5	0	0	
>1A9N:Q
2.29167	3.41667	3.20833	3.58333	
>1APG:D
0.5	0	1	0	
>1AQ3:R
2.47368	3.21053	2	2.31579	
>1ASY:R
6.16	7.81333	12.37333	11.65333	
>1AV6:B
3.33333	0	0.16667	0	
>1B23:R
7.35135	7.67568	9.48649	12.98649	
>1B2M:C
0	1	0.5	0	
>1B7F:P
0	6.08333	0.41667	0	
>1BMV:M
2.36364	1.09091	1.18182	1.36364	
>1C0A:B
4.41558	8.77922	12.15584	13.64935	
>1C9S:W
11.4	5.6	11	0	
>1CVJ:M
6	0	0	0	
>1CX0:B
6.34722	5.68056	12.68056	11.79167	
>1DDL:D
0	4	0	0	
>1DDL:E
0	1.5	0	0	
>1DFU:M
2.94737	0.94737	4.42105	1.68421	
>1DFU:N
0.89474	2.42105	6.31579	0.36842	
>1DI2:C
0	0	2.1	3.4	
>1DK1:B
3.31579	5.47368	10.33333	9.87719	
>1DUL:B
8	1.55102	8.36735	7.08163	
>1E7K:C
2.27273	2.59091	3.90909	2.72727	
>1EC6:C
2.05	1.95	0.9	5.6	
>1EFW:C
3.60274	9.26027	11.80822	12.32877	
>1EUY:B
8.45946	6.67568	9.16216	13.2027	
>1EXD:B
7.73973	7.19178	9.56164	12.50685	
>1F7U:B
9.44737	6.14474	12.60526	10.30263	
>1F8V:R
2.48	10.52	0	0	
>1FEU:B
0.78947	3.15789	5.78947	0.26316	
>1FEU:C
3.85714	0.95238	4.33333	1.85714	
>1FFY:T
7.72	7.21333	11.57333	11.49333	
>1FJG:A
158.88108	116.93627	266.38371	219.29895	
>1FXL:B
0.55556	4.44444	0	0	
>1G1X:D
5.26829	2.73171	11.56098	1.43902	
>1G1X:E
3.27273	5.13636	5.79545	8.29545	
>1G2E:B
1.8	3.7	0	0	
>1G59:B
6.4	6.64	11.85333	13.10667	
>1GAX:C
8.14667	5.36	9.68	14.81333	
>1GTF:W
5.4	11.8	10.8	0	
>1GTN:W
5.30357	0	11.60714	11.58929	
>1GTR:B
7.72973	7.75676	8.33784	13.67568	
>1H2C:R
1	0.33333	0.66667	0	
>1H38:F
1.16667	1.33333	2.5	1.5	
>1H3E:B
8.10465	8.84884	10.72093	15.82558	
>1H4Q:T
6.38961	6.28571	12.41558	13.90909	
>1HYS:E
6.69565	2.43478	1.95652	0.91304	
>1I5L:U
0	2	0	0	
>1I6U:C
2.51351	3.37838	6.08108	7.02703	
>1J1U:B
7.46753	6.46753	11.50649	13.55844	
>1JBR:C
3.16667	1.38889	2.61111	2.33333	
>1JBR:D
4.09677	0.80645	6.29032	4.80645	
>1JBS:C
4.13793	1.31034	5.7931	3.75862	
>1JBT:C
4.13793	0.75862	6.34483	3.75862	
>1JID:B
3.37931	1.34483	5.58621	4.68966	
>1JJ2:0
373.84805	269.37303	446.20226	372.07666	
>1JJ2:9
11.46721	8.43443	19.20492	22.39344	
>1K8W:B
1	3.27273	3.13636	4.09091	
>1KNZ:W
0.6	0.2	0.4	1.8	
>1KQ2:R
0.14286	2.85714	1	0	
>1L9A:B
15.28906	10.90625	21.76562	16.53906	
>1LNG:B
11.03093	5.47423	17.07216	15.42268	
>1M5O:B
9.15217	10.67391	16.1413	10.53261	
>1M8W:C
1.5	2.625	0.375	0	
>1M8W:D
1.42857	2.28571	0.28571	0	
>1M8W:E
0.875	0.875	1.375	1.375	
>1M8W:F
0.85714	0.57143	1.28571	1.28571	
>1M8Y:C
2.5	1.9	0.4	0.7	
>1MJI:C
4.35294	2.20588	3.88235	7.05882	
>1MMS:C
9.2069	5.55172	6.53448	8.2069	
>1MSW:R
1.6	0	2.3	1.6	
>1MZP:B
6.09091	4.18182	7.10909	10.61818	
>1N1H:B
0.83333	0.83333	0.83333	1	
>1N35:B
0	0	3	0	
>1N35:C
0.5	0.5	0.5	4	
>1N38:B
0	0	0.5	1	
>1NB7:E
0	2.5	0	0	
>1O0B:B
7.82667	7.86667	8.50667	13.8	
>1OOA:C
3.31034	4.7931	5.44828	1.44828	
>1PGL:3
0.16667	1.33333	0.33333	1.66667	
>1PVO:G
0	0.5	0	1	
>1Q2R:E
2.2	2.4	2.55	3.35	
>1QA6:C
9.86207	7.37931	6.75862	5.5	
>1QVG:3
1	0	0	1	
>1R3E:C
2.35294	1.76471	2	2.88235	
>1R9F:B
2.71429	4.14286	2.04762	2.09524	
>1R9F:C
1.61905	4	2.66667	2.71429	
>1RLG:C
3.44	1.88	5.12	2.56	
>1RMV:B
1.66667	0	0.33333	0	
>1RPU:C
1.52381	3.28571	3	3.19048	
>1S03:A
5.19149	5.46809	5	8.34043	
>1S76:R
1.44444	0	2.11111	1.44444	
>1S77:R
2.3	0	1.9	1.3	
>1SDS:D
1.13333	1.73333	4.93333	0.2	
>1SER:T
7.79787	8.91489	12.74468	18.04255	
>1SI3:B
0.55556	2.11111	0.66667	1.66667	
>1SJ3:R
6.43421	7.72368	13.01316	11.32895	
>1TFW:E
1.33333	0.5	1.41667	3.25	
>1TFW:H
1.23077	0.46154	1.30769	4	
>1TFW:F
1.33333	0	1.41667	3.75	
>1TFW:J
1.38462	0.53846	1.61538	3.46154	
>1TTT:D
9.88158	8.32895	9.68421	10.60526	
>1U1Y:R
1.94118	0.52941	3.41176	3.11765	
>1URN:P
1.80952	4.33333	2	2.85714	
>1UTD:0
1	1.5	1	0	
>1UTF:0
1.2	1.2	0.6	0	
>1UVI:D
0	1.66667	0	1.83333	
>1UVJ:D
0	2.14286	0	1.85714	
>1UVL:B
0	1.2	0	1.8	
>1VFG:C
5.97333	7.48	10.84	13.70667	
>1WMQ:C
0.57143	2.71429	0.71429	0	
>1WNE:B
0.25	0.375	1.875	2	
>1WNE:C
0	0	0.6	2.4	
>1WPU:C
0.57143	2.28571	1.14286	0	
>1WSU:E
1.6087	1.6087	3.78261	5	
>1XOK:A
4.06667	3.5	2.5	5.43333	
>1XOK:B
1	0.77778	2.22222	1	
>1YHQ:0
372.40623	269.08145	448.10712	371.9052	
>1YHQ:9
12.06557	9.30328	18.60656	21.52459	
>1YIT:0
371.68789	269.08145	448.82546	371.9052	
>1YTU:C
1.5	0	1.33333	0.66667	
>1YTU:D
0	1	0.5	1	
>1YTY:C
0	3.88889	0.77778	0.33333	
>1YVP:C
1	0.9	1.9	1.7	
>1YVP:D
1.1	0.9	1.1	2.4	
>1YYK:C
0.91667	1.25	2.33333	2	
>1YYW:E
2.25	4.25	0	0	
>1YZ9:C
0.63636	1.18182	2	2.18182	
>1ZBH:F
1.4	2.2	3.8	3.1	
>1ZBI:C
1.25	2.33333	0.75	2.16667	
>1ZDH:R
2.47368	2.63158	2	2.89474	
>1ZDJ:R
1.125	0.5	0.375	2.5	
>1ZE2:C
1.45455	2.40909	4.04545	3.59091	
>1ZHO:B
3.86842	3.55263	4.02632	8.05263	
>1ZJW:B
7.82667	7.85333	8.52	13.8	
>1ZSE:R
3.9	2.3	2	2.3	
>2A1R:C
2	0	0	0	
>2A8V:D
0	0	0	2	
>2A8V:E
0	0	0	3.5	
>2AB4:B
1.3	2.25	3.7	3.25	
>2ANN:B
2.92	0.88	4	5.2	
>2ANR:B
3.88	0.96	3.92	4.24	
>2ASB:B
2.72727	1.27273	1.09091	0.90909	
>2ATW:B
3	1.33333	1.16667	1	
>2AZ0:C
1.38889	1.77778	2.72222	3.61111	
>2AZX:C
8.01333	8.21333	11.69333	10.08	
>2B3J:E
3.5	1.625	1.5625	1.8125	
>2BBV:N
1.2	3.2	0	1.1	
>2BGG:Q
1.375	2.125	0.625	0.375	
>2BGG:P
0.625	0.375	1.375	2.125	
>2BH2:C
3.40541	4.27027	5.27027	6.05405	
>2BS0:R
3.1	3.1	2	2.3	
>2BTE:B
7.75904	5.79518	12.89157	15.55422	
>2BX2:R
1.26667	5.06667	1.33333	0.33333	
>2C50:R
3.05263	2.63158	2	2.31579	
>2C51:R
2.47368	2.63158	2.57895	2.31579	
>2CSX:C
5.90667	6.46667	11.21333	14.41333	
>2CT8:C
5.98649	6.55405	11.36486	13.59459	
>2DLC:Y
7.89474	5.96053	12.72368	11.92105	
>2DR5:B
1.53125	2.8125	5.5625	6.59375	
>2DR7:B
1.48485	2.72727	5.39394	7.39394	
>2DR9:B
1.44118	2.64706	5.23529	8.17647	
>2DRB:B
2.4	2.57143	5.08571	7.94286	
>2DU3:D
4.12676	7.14085	11.90141	12.83099	
>2E9R:A
0.22222	0.33333	1.66667	2.77778	
>2E9R:B
0	0	1	2.5	
>2E9T:B
0.25	0.125	1.5	2.625	
>2E9T:C
0	1	0.85714	2.14286	
>2E9Z:C
1	0	0.85714	2.14286	
>2EC0:B
0.125	0.25	1.5	2.625	
>2EZ6:C
3.10714	5.25	3.42857	2.71429	
>2F8K:B
2.5625	3.5625	1.375	1	
>2F8S:C
1.77273	5.90909	1.77273	2.04545	
>2FK6:R
10.44304	8.67089	12.78481	8.10127	
>2FMT:C
9.05195	5.74026	9.06494	15.14286	
>2G8F:B
1.66667	0.16667	0.5	1.16667	
>2GIC:R
0	23	0	0	
>2GJW:E
2.89474	1.47368	2.21053	3.42105	
>2GJW:F
2.25	0.83333	1.83333	1.58333	
>2GJW:H
0.14286	0.57143	1.57143	1.71429	
>2GXB:E
0	0.14286	2.14286	1.71429	
>2HVY:E
9.06154	6.76923	9.46154	7.70769	
>2HW8:B
3.77778	2.63889	3.97222	8.11111	
>2HYI:F
0	3.5	0	0	
>2I82:E
2.80952	2.47619	1.38095	4.33333	
>2I91:C
0.625	0.5	0.125	3.25	
>2I91:D
2.26667	3.06667	1.2	1.46667	
>2IPY:C
4.8	3.73333	3.9	3.06667	
>2IX1:B
7	0	0	0	
>2IZM:R
2.15789	2.63158	2	3.21053	
>2IZN:R
2.15789	3.21053	3.21053	1.42105	
>2J00:W
7.21053	8.51316	11.28947	11.48684	
>2J00:V
8.44156	5.74026	9.67532	15.14286	
>2J01:A
296.50915	206.97632	502.95766	387.55687	
>2J01:B
10.64754	9.37705	26.42623	15.04918	
>2J0S:E
0	8	0	0	
>2JEA:C
12.94286	0	4.02857	1.02857	
>2JLU:C
3	1.41667	0.16667	1.91667	
>2JLW:C
3.23077	1.53846	0.23077	2	
>2NUE:C
2.95652	6.02174	6.65217	7.86957	
>2NUF:C
2.10714	3.32143	5.35714	3.71429	
>2NUG:C
0.90909	2	1.63636	1.45455	
>2NUG:E
0.09091	1.81818	1.90909	2.18182	
>2NVQ:R
2.3	0.2	2.7	0.3	
>2O5I:H
0.125	0.625	4.5	3.25	
>2O5I:Z
2.14286	0	3.64286	1.71429	
>2OIH:B
6.52	6.81333	13.18667	11.48	
>2OZB:C
3.60606	3.84848	5.81818	3.72727	
>2PJP:B
1.21739	1.78261	3.47826	5.52174	
>2PXB:B
7.06122	2.46939	8.44898	7.02041	
>2PXD:B
7.06122	3.36735	7.55102	7.02041	
>2PXE:B
7.06122	2.5102	8.40816	7.02041	
>2PXF:B
7.06122	3.36735	6.73469	7.83673	
>2PXK:B
7.06122	2.5102	7.59184	7.83673	
>2PXL:B
7.3617	3.51064	6.97872	6.14894	
>2PXP:B
7.06122	2.42857	7.55102	7.95918	
>2PXQ:B
7.06122	2.42857	8.40816	7.10204	
>2PXT:B
7.06122	1.53061	9.38776	7.02041	
>2PXU:B
7.06122	1.53061	8.44898	7.95918	
>2PXV:B
7.06122	2.46939	7.63265	7.83673	
>2PY9:E
1.5	1.5	0	3.5	
>2Q66:X
3	0	0	0	
>2QEX:0
353.69986	256.73413	426.23882	349.8272	
>2QK9:B
1.72222	2.55556	1.38889	3.83333	
>2QKB:C
1.95	2.7	1.8	4.05	
>2QUX:C
2.04	3.4	3.8	3.76	
>2R7R:X
0.71429	0.57143	0.85714	1.85714	
>2R7T:X
1.375	0.5	0.75	1.875	
>2R7V:X
0	2.5	0.5	0.5	
>2R8S:R
23.06289	20.30818	19.87421	16.75472	
>2RFK:E
3.30769	1.76923	2.23077	6.19231	
>2RFK:D
1.57143	0.2381	4.42857	4.7619	
>2UUA:X
2.5	0.33333	0.16667	0.5	
>2V3C:M
10.75	5.25	17.52083	14.97917	
>2VOD:C
0.57143	3.42857	0	0	
>2VON:C
1.14286	2.85714	0	0	
>2VOP:B
0.2	2.8	0	0	
>2VPL:B
6.5625	3.52083	5.0625	9.35417	
>2VQE:X
3	0.5	0	0	
>2Z2Q:R
0.75	4.25	0	1.5	
>2ZH1:B
2.48485	2.72727	5.39394	6.39394	
>2ZH2:B
2.41176	2.64706	5.23529	7.20588	
>2ZH3:B
2.44118	2.64706	5.23529	7.17647	
>2ZH4:B
1.44118	2.64706	6.23529	7.17647	
>2ZH5:B
1.44118	3.64706	5.23529	7.17647	
>2ZH7:B
1.48485	2.72727	6.39394	6.39394	
>2ZH8:B
1.44118	2.64706	6.20588	7.20588	
>2ZH9:B
1.48485	3.72727	5.39394	6.39394	
>2ZI0:C
1.33333	5.85714	1.7619	2.04762	
>2ZJR:X
354.67257	280.10243	455.07639	350.64861	
>2ZJR:Y
13.78862	8.68293	21.42276	18.10569	
>2ZUE:B
6.03846	5	12.20513	16.25641	
>2ZZM:B
8.22727	7.64773	11.56818	17.05682	
>2ZZN:C
7.01333	6.64	9.02667	15.32	
>3BOY:D
1.5	8.36364	1.63636	0	
>3BSB:C
1	3.22222	0.77778	0	
>3BSN:T
0	0.11111	2.55556	2.33333	
>3BSN:P
0	0.125	2.875	1.5	
>3BSX:C
2.72727	3	0.27273	0	
>3BT7:C
2.26316	1.84211	2.05263	3.84211	
>3BX2:C
2.11111	2.66667	0.22222	0	
>3BX3:C
2.25	2	0.25	0	
>3CC2:0
371.56073	269.98939	448.67191	371.77797	
>3CC7:0
372.27882	270.84023	447.95381	370.92713	
>3CCE:0
373.14608	269.12213	447.95381	371.77797	
>3CCJ:0
372.27882	270.85631	447.95381	370.91105	
>3CCL:0
372.27882	269.12213	447.95381	372.64523	
>3CCM:0
372.27882	270.88265	447.06055	371.77797	
>3CCQ:0
371.42764	270.84057	447.95381	371.77797	
>3CCR:0
371.42764	269.98939	447.95381	372.62915	
>3CCS:0
373.12795	269.98939	447.10469	371.77797	
>3CCU:0
372.27882	269.98939	447.10469	372.6271	
>3CCV:0
373.17379	269.98939	447.05884	371.77797	
>3CPW:0
374.56605	269.18207	445.48426	372.26762	
>3CUL:D
8.45652	10.38043	14.5	13.16304	
>3D2S:E
0	1.66667	1.16667	0.66667	
>3DH3:E
2.27273	2.45455	4.59091	2.18182	
>3E2E:R
0.57143	0.85714	2.57143	0	
>3EGZ:B
10.24615	6.61538	4.30769	11.83077	
>3EPH:E
6.65217	10.07246	11.07246	7.2029	
>3EQT:D
0	0	2	2.5	
>3F1E:A
160.77246	116.8623	266.51672	218.84852	
>3F1E:V
10.18519	1.74074	1.96296	0.11111	
>3F1F:A
307.85556	218.16413	522.22218	399.25812	
>3F1F:B
10.85484	9.51613	26.70968	15.41935	
>3F73:H
2.2	3.15	0.95	4.2	
>3FOZ:C
6.37838	9.66216	11.59459	9.86486	
>3FOZ:D
5.21739	8.68116	11.42029	9.68116	
>3FTE:D
1.59091	2.95455	4.5	2.45455	
>3G9Y:C
2	0.66667	0.83333	0	
>3GIB:H
5	0	0	0	
>3HAX:F
3.14286	2.21429	0.57143	1.57143	
>3HAX:E
8.34921	5.93651	9.7619	7.95238	
>3HHN:C
20.52555	14.11679	17.07299	17.28467	
>3HJW:D
5.56897	4.32759	8.10345	11.5	
>3HJW:E
0.15385	3.23077	2.69231	0.92308	
>3HK2:D
2.31579	2.31579	1	4.36842	
>3HL2:E
8.53333	11.32222	12.44444	13.2	
>3HO1:Y
0.91667	1.58333	1	3	
>3ICE:G
0	6.5	0	0	
>3IEV:D
1.41667	2.5	0	2.58333	
>3K49:B
3.1	1.7	0.4	0.3	
>3K5Q:B
2.22222	2	0.22222	0.55556	
>3K5Y:B
1.77778	1.33333	0.66667	1.22222	
>3K5Z:B
2.22222	1.33333	0.22222	1.22222	
>3K61:B
2.44444	1.33333	0.22222	1	
>3K62:B
0.77778	2.55556	0.66667	1	
>3K64:B
0.77778	2.88889	0.66667	0.66667	
>5MSF:R
2.11111	0.5	3.94444	2.94444	
>6MSF:R
1.21429	1.28571	3.21429	1.78571	
>6MSF:S
0.8	1.2	2.2	1.3	
>7MSF:R
1.57143	0.07143	3.64286	2.21429	
