# Supplementary material for: Prediction of RNA-binding amino acids from protein and RNA sequences
Source: BMC Bioinformatics. 2011 Nov 30;12(Suppl 13):S7. doi: 10.1186/1471-2105-12-S13-S7 (PMC3278847; doi:10.1186/1471-2105-12-S13-S7)
Supplement: Additional file 6 — Prediction results with the PRI727 dataset Prediction of RNA-binding amino acids in the PRI727 dataset [file 1471-2105-12-S13-S7-S6.txt]

***************************************************************************************************************
**
** Additional File 6. The prediction result with the PRI727 dataset. 
**
** File format:
** >PDB ID | protein chain ID | RNA chain ID
** [ACTUAL]: actual binding data (+: binding, -: non-binding)  
** [PREDIC]: predicted binding data (+: binding, -: non-binding) 
**  
** Example: 
** >2X1A|A|B 
** [ACTUAL]----------+-+------------------------------------------------------------------------------------  
** [PREDIC]--++-----+--+------------+-----+-+------+++++-+---------------+----++--++--+--++++-+-------------
**
***************************************************************************************************************


>2X1A|A|B|PDBID|PROTEIN CHAIN|RNA CHAIN
[ACTUAL]----------+-+------------------------------------------------------------------------------------
[PREDIC]--++-----+--+------------+-----+-+------+++++-+---------------+----++--++--+--++++-+-------------
>2X1F|A|B|PDBID|PROTEIN CHAIN|RNA CHAIN
[ACTUAL]-----------------------------------------------------------------------------------------++-----
[PREDIC]-++-----+--+------------+-----+-+------+++++-+---------------+----++-+++--+--++++-+-------------
>2XD0|A|G|PDBID|PROTEIN CHAIN|RNA CHAIN
[ACTUAL]------------------+++-+-----+---------------------------+-----+---+--------------------------------------------------------------------------------------------------------
[PREDIC]-------++--+---------------------------------+------++++-------+-++--+-+--------------+----------------+-----+++--++-----+-+-----++-++-++-----+---+------------------------
>2XD0|A|H|PDBID|PROTEIN CHAIN|RNA CHAIN
[ACTUAL]--+--------------------------++---------------------+-------------------+-----++-------------------+---------+--+-+++----+-------------------------------------------------
[PREDIC]-------++--+---------------------------------+------++++-------+-++--+-+--------------+----------------+-----+++--++-----+-+-----++-++-++-----+---+------------------------
>2XD0|B|H|PDBID|PROTEIN CHAIN|RNA CHAIN
[ACTUAL]------------------+++-+---------------------------------+----++-+-----------------------------------------------------------------------+----------------------------------
[PREDIC]-------++--+---------------------------------+------++++-------+-++--+-+--------------+----------------+-----+++--++-----+-+-----++-++-++-----+---+------------------------
>2XD0|B|I|PDBID|PROTEIN CHAIN|RNA CHAIN
[ACTUAL]--+--------------------------++---------------------+-------------------+-----++-------------------+---------+--+-+-+----+-------------------------------------------------
[PREDIC]-------++--+---------------------------------+------++++-------+-++--+-+--------------+----------------+-----+++--++-----+-+-----++-++-++-----+---+------------------------
>2XD0|B|W|PDBID|PROTEIN CHAIN|RNA CHAIN
[ACTUAL]-------------------------------------------------------------------------------------------------------+-------------------------------------------------------------------
[PREDIC]-------++--+---------------------------------+------++++-------+-++--+-+--------------+----------------+-----+++--++-----+-+-----++-++-++-----+---+------------------------
>2XD0|E|G|PDBID|PROTEIN CHAIN|RNA CHAIN
[ACTUAL]--+---------------------------+---------------------+-------------------+-----++-------------------+---------+--+-+++----+-------------------------------------------------
[PREDIC]-------++--+---------------------------------+------++++-------+-++--+-+--------------+----------------+-----+++--++-----+-+-----++-++-++-----+---+------------------------
>2XD0|E|I|PDBID|PROTEIN CHAIN|RNA CHAIN
[ACTUAL]------------------+++-+-----+---------------------------------+-++------------------------------------------------------------+---------------+----------------------------
[PREDIC]-------++--+---------------------------------+------++++-------+-++--+-+--------------+----------------+-----+++--++-----+-+-----++-++-++-----+---+------------------------
>2XD0|X|U|PDBID|PROTEIN CHAIN|RNA CHAIN
[ACTUAL]------------------+++-+-----+---------------------------+-------+-----------------------------------------------------------------------------+----------------------------
[PREDIC]-------++--+---------------------------------+------++++-------+-++--+-+--------------+----------------+-----+++--++-----+-+-----++-++-++-----+---+------------------------
>2XD0|X|V|PDBID|PROTEIN CHAIN|RNA CHAIN
[ACTUAL]--+---------------------------+---------------------+-------------------+----+++-------------------+------------+-+++----+-------------------------------------------------
[PREDIC]-------++--+---------------------------------+------++++-------+-++--+-+--------------+----------------+-----+++--++-----+-+-----++-++-++-----+---+------------------------
>2XD0|Y|I|PDBID|PROTEIN CHAIN|RNA CHAIN
[ACTUAL]-------------------------------------------------------------------------------------------------------+-------------------------------------------------------------------
[PREDIC]-------++--+---------------------------------+------++++-------+-++--+-+--------------+----------------+-----+++--++-----+-+-----++-++-++-----+---+------------------------
>2XD0|Y|V|PDBID|PROTEIN CHAIN|RNA CHAIN
[ACTUAL]------------------+++-+-----+---------------------------+----++++++--------------------------------------------------------------------------------------------------------
[PREDIC]-------++--+---------------------------------+------++++-------+-++--+-+--------------+----------------+-----+++--++-----+-+-----++-++-++-----+---+------------------------
>2XD0|Y|W|PDBID|PROTEIN CHAIN|RNA CHAIN
[ACTUAL]--+---------------------------+-----------------------------------------+-----++-------------------+---------+--+-+-+----+-------------------------------------------------
[PREDIC]-------++--+---------------------------------+------++++-------+-++--+-+--------------+----------------+-----+++--++-----+-+-----++-++-++-----+---+------------------------
>2XD0|Z|U|PDBID|PROTEIN CHAIN|RNA CHAIN
[ACTUAL]-++---------------------------+---------------------+--------------------+----++-------------------+-+------------+------+-------------------------------------------------
[PREDIC]-------++--+---------------------------------+------++++-------+-++--+-+--------------+----------------+-----+++--++-----+-+-----++-++-++-----+---+------------------------
>2XD0|Z|W|PDBID|PROTEIN CHAIN|RNA CHAIN
[ACTUAL]------------------+++-+-----+---------------------------+-------+-+-----------------------------------------------------------+---------------+----------------------------
[PREDIC]-------++--+---------------------------------+------++++-------+-++--+-+--------------+----------------+-----+++--++-----+-+-----++-++-++-----+---+------------------------
>2XDB|A|G|PDBID|PROTEIN CHAIN|RNA CHAIN
[ACTUAL]------------------+++-+---------------------------------+----++++++-------------------+----------------------------------------------+-------------------------------------
[PREDIC]-------++--+------------------------------+--+------++++-----+-+-++--+-+--------------+----------------+-----+++--++-----+-+-----++-++-++-----+---+------------------------
>2XGJ|A|C|PDBID|PROTEIN CHAIN|RNA CHAIN
[ACTUAL]------------------------------------------------------------------------------------------------------------------------------------------+-------------------------------------+-------------------------------+---------------------------------------------------------------------------------------------------------------------------------------------+-+------------------------------------------------------------+------------------------+-+-----------------------------------------------------------------------------------------------------------------------------------------------------------------------------------------------------------------------------------------------------------------------------------------------------------------------------------------------------------------------------------------------------------------------------------------------------------------------------------------------------------------------------------------------------------------------------------------
[PREDIC]-------------------------------------------------------------------------------------------------------------------------------------------------------------------------------------------+---------------------------------------------------------------------------------------------------------------------+------------+-----+---------------------------+---------------+--------------------------------------------+---------------------------------+----------------------------------------------------------------------------------------------------------------------------------------------------------------------------------------------------------------------------------------------------------------+------------------+----+----------------------------------------------------------------+-----------------------------------------------------------------------------------------------------------------------------------------------------------------------------------------++--+--------------------------
>2XGJ|B|D|PDBID|PROTEIN CHAIN|RNA CHAIN
[ACTUAL]------------------------------------------------------------------------------------------------------------------------------------------+---------------------------------------------------------------------+---------------------------------------------------------------------------------------------------------------------------------------------+-+------------------------------------------------------------+------------------------+-------------------------------------------------------------------------------------------------------------------------------------------------------------------------------------------------------------------------------------------------------------------------------------------------------------------------------------------------------------------------------------------------------------------------------------------------------------------------------------------------------------------------------------------+---+-------------------------------------------
[PREDIC]-------------------------------------------------------------------------------------------------------------------------------------------------------------------------------------------+---------------------------------------------------------------------------------------------------------------------+------------+-----+---------------------------+---------------+--------------------------------------------+---------------------------------+----------------------------------------------------------------------------------------------------------------------------------------------------------------------------------------------------------------------------------------------------------------+------------------+----+----------------------------------------------------------------+-----------------------------------------------------------------------------------------------------------------------------------------------------------------------------------------++--+--------------------------
>2XLI|A|B|PDBID|PROTEIN CHAIN|RNA CHAIN
[ACTUAL]--------------------------------+------------------------------------------------------------------------+-+----------+---+-----------------------------+------------------------+-------------
[PREDIC]---------+--------------------+-----------------------+-+---+-+-+----+-+--------------------------+--++--+-+-+-+--+--++--++--------------------+----+-+-+---+--+----------------------++-------
>2XLJ|A|B|PDBID|PROTEIN CHAIN|RNA CHAIN
[ACTUAL]--------------------------------+------------------------------------------------------------------------+-+---+-----++--+++----------------------------+---+----------------------------------
[PREDIC]---------+--------------------+-----------------------+-+---+-+-+----+-+--------------------------+--++--+-+-+-+--+--++--++--------------------+----+-+-+---+--+----------------------++-------
>2XLK|A|C|PDBID|PROTEIN CHAIN|RNA CHAIN
[ACTUAL]--------------------------------+------------------------------------------------------------------------+-+-+-------++--+++----------------------------+---+----------------------------------
[PREDIC]---------+--------------------+-----------------------+-+---+-+-+----+-+--------------------------+--++--+-+-+-+--+--++--++--------------------+----+-+-+---+--+----------------------++-------
>2XLK|B|D|PDBID|PROTEIN CHAIN|RNA CHAIN
[ACTUAL]--------------------------------+------------------------------------------------------------------------+-+-+----+--++--+++----------------------------+---+----------------------------------
[PREDIC]---------+--------------------+-----------------------+-+---+-+-+----+-+--------------------------+--++--+-+-+-+--+--++--++--------------------+----+-+-+---+--+----------------------++-------
>2XNR|A|C|PDBID|PROTEIN CHAIN|RNA CHAIN
[ACTUAL]-----------------------------------------------------+-+---------------------------------+++++---
[PREDIC]----------------+-++-+++----+---+---+-+--+----+-+--+----+---------------------------++-----++----
>2XZO|A|D|PDBID|PROTEIN CHAIN|RNA CHAIN
[ACTUAL]------------------------+----+----------------------------------------------------------------------------------------------------------------------------------------------------------------------------------------------------------+----------------------++-------------------------------------------------------------------+------------------------------------------------------+------------------------------------------------------------------------------------------++--------------------------------++---------------------------+-+------------------------+--------------------------------------------------------------
[PREDIC]---------------------------------------------------------+----------------------------------------------------------------------------------------------------------------------------------+------------+-------------+-------------------------------------------------------------------------------------------+-------------------------------+-----------------------+---------------------+-------------------+-------------------------+-----------------+---------++---------++--------------------------------+--------------++--+-------------------------------+------+--+-------+-++----------------------------------------------
>3A6P|A|D|PDBID|PROTEIN CHAIN|RNA CHAIN
[ACTUAL]-------------------------------------------------------------------------------------------------------------------------------------------------------------------------------------------------------------------------------------------------------------------------------------------------------------------------------------------------------------------------------------------------------------------------------------------------------------------------------------------------------------------------------------------------------------------------------------------------------------------------------------------------------------------------------------------------------------------------------------------------------------+----------------------------------------------------------------------------------------------------------------------------------------------------------------------------------------------------------------------------------------------------------------------------------------------------------------------------------------------------------------+---------------------------------------------------------------------------------------------------------------------
[PREDIC]-----------------------------------------------------------------------------------------------------------------------------------------------------------------------------------+--------------+----------------------------------------------------------------------------------------------------------------------------------------------------------------------------+---------------------------+----------------+--------------------------+----------------------------------+---------------------------------------------------------------------------------------------------------------------------------------------------------------------------------------------------------------------------------------------------------------------------------------------------------------------------------------------------------------------------------------------------------------------------------------------------------------------------------------------------------------------------------------------------------------------------------------------------------------------------------------------------------------------------------------------------------------------------------------------------------
>3A6P|A|E|PDBID|PROTEIN CHAIN|RNA CHAIN
[ACTUAL]-------------------------------------------------------------------------------------------------------------------------------------------------------------------------------------------------------------------------------------------------------------------------------------------------------------------------------------------------------------------------------------------------------------------------------------------------------++---+--+------------------------------------------------------------------------------------------------------------------------------------------------------------------------------------------------++--------------------------------------------------------------------+------+--------------------------------------------------------------------------------------------------------------------------------------------------------------------------------------------------------------------------------------------------------------------------------------------------------------------------------------+---------------------------------------------------------------------------------------------------------------------------------------------------------------
[PREDIC]-----------------------------------------------------------------------------------------------------------------------------------------------------------------------------------+--------------+----------------------------------------------------------------------------------------------------------------------------------------------------------------------------+---------------------------+----------------+--------------------------+----------------------------------+---------------------------------------------------------------------------------------------------------------------------------------------------------------------------------------------------------------------------------------------------------------------------------------------------------------------------------------------------------------------------------------------------------------------------------------------------------------------------------------------------------------------------------------------------------------------------------------------------------------------------------------------------------------------------------------------------------------------------------------------------------
>3A6P|C|E|PDBID|PROTEIN CHAIN|RNA CHAIN
[ACTUAL]-----------------------------------------------------------------------------------------------------------------------------------+------------------------------------------------------------------------------------
[PREDIC]-----------------+--+-+++--+-+-+----+------------------+---+-+-------------++-++-+--------+---+--++------+---+-----------+--+----+-+-+-----+++--+++---++++-+--+-------------+-+-----------------------+-----------------
>3A6P|F|J|PDBID|PROTEIN CHAIN|RNA CHAIN
[ACTUAL]------------------------------------------------------------------------------------------------------------------------------------------------------------------------------------------------------------------------------------------------------------------------------------------------------------------------------------------------------------------------------------------------------------------------------------------------------------------------------------------------------------------------------------------------------------------------------------------------------------------+---------------------------------------------++---------------------------------------------------------------------------+------------------------------------------------------------------------------------------------------------------------------------------------------------------------------------------------------------------------------------------------------------------------------------------------------------------------------------------------------------------------------------------------------------------------------------------------------------------------------------------------------
[PREDIC]-----------------------------------------------------------------------------------------------------------------------------------------------------------------------------------+--------------+----------------------------------------------------------------------------------------------------------------------------------------------------------------------------+---------------------------+----------------+--------------------------+----------------------------------+---------------------------------------------------------------------------------------------------------------------------------------------------------------------------------------------------------------------------------------------------------------------------------------------------------------------------------------------------------------------------------------------------------------------------------------------------------------------------------------------------------------------------------------------------------------------------------------------------------------------------------------------------------------------------------------------------------------------------------------------------------
>3A6P|H|J|PDBID|PROTEIN CHAIN|RNA CHAIN
[ACTUAL]-----------------------------------------------------------------------------------------------------------------------------------+------------------------------------------------------------------------------------
[PREDIC]-----------------+--+-+++--+-+-+----+------------------+---+-+-------------++-++-+--------+---+--++------+---+-----------+--+----+-+-+-----+++--+++---++++-+--+-------------+-+-----------------------+-----------------
>3ADB|A|C|PDBID|PROTEIN CHAIN|RNA CHAIN
[ACTUAL]-----------------------------------------------------------------------------------------------------+-----------------------------------------------------------------------------------------+---------+---+---+---+-----+---------++------+---------------------
[PREDIC]------+----------------+++-+++--+---+---------+---+------+-++-----++-++--+---+--------+-++++-+++--+--+++++-----+-+-+-+---++-+++--+--+---++-+-+-----++++--------------------+----+++---+------+--------++--+--++--+++-++++++++--+-----++---++-----------------------
>3ADB|B|D|PDBID|PROTEIN CHAIN|RNA CHAIN
[ACTUAL]-----------------------------------------------------------------+-----------------------+++--+------------------------------------------------+---+++++----------------------------------------------+--+---+---+-------------------++------++--------------------
[PREDIC]------+----------------+++-+++--+---+---------+---+------+-++-----++-++--+---+--------+-++++-+++--+--+++++-----+-+-+-+---++-+++--+--+---++-+-+-----++++--------------------+----+++---+------+--------++--+--++--+++-++++++++--+-----++---++-----------------------
>3ADC|A|C|PDBID|PROTEIN CHAIN|RNA CHAIN
[ACTUAL]-----------------------------------------------------------------------------------------+++--+------------------------------------------------+----++-+-------------------------------------------------+---+---+---+-----+---------++---+--+---------------------
[PREDIC]------+----------------+++-+++--+---+---------+---+------+-++-----++-++--+---+--------+-++++-+++--+--+++++-----+-+-+-+---++-+++--+--+---++-+-+-----++++--------------------+----+++---+------+--------++--+--++--+++-++++++++--+-----++---++-----------------------
>3ADC|B|D|PDBID|PROTEIN CHAIN|RNA CHAIN
[ACTUAL]-----------------------------------------------------------------------------------------+++--+------------------------------------------------+---+++++-----------------------------------------------------+-----------------------+-------+---------------------
[PREDIC]------+----------------+++-+++--+---+---------+---+------+-++-----++-++--+---+--------+-++++-+++--+--+++++-----+-+-+-+---++-+++--+--+---++-+-+-----++++--------------------+----+++---+------+--------++--+--++--+++-++++++++--+-----++---++-----------------------
>3ADD|A|C|PDBID|PROTEIN CHAIN|RNA CHAIN
[ACTUAL]-----------------------------------------------------------------------------------------------------+----------------------------------------------+------------------------------------------+---------+---+---+---+-----+---------++------+---------------------
[PREDIC]------+----------------+++-+++--+---+---------+---+------+-++-----++-++--+---+--------+-++++-+++--+--+++++-----+-+-+-+---++-+++--+--+---++-+-+-----++++--------------------+----+++---+------+--------++--+--++--+++-++++++++--+-----++---++-----------------------
>3ADD|B|D|PDBID|PROTEIN CHAIN|RNA CHAIN
[ACTUAL]-----------------------------------------------------------------+-----------------------+++--+------------------------------------------------+---+++++-----------------------------------------------------+------------------------+----------------------------
[PREDIC]------+----------------+++-+++--+---+---------+---+------+-++-----++-++--+---+--------+-++++-+++--+--+++++-----+-+-+-+---++-+++--+--+---++-+-+-----++++--------------------+----+++---+------+--------++--+--++--+++-++++++++--+-----++---++-----------------------
>3ADL|A|B|PDBID|PROTEIN CHAIN|RNA CHAIN
[ACTUAL]-------------------------------------------++-------------------------------------------
[PREDIC]------------+-++------+---++-++--+---++--+--++-------+--+-----++++++-++++++-+---+-+----+
>3ADL|A|C|PDBID|PROTEIN CHAIN|RNA CHAIN
[ACTUAL]------------------------------------------------------------------+---------------------
[PREDIC]------------+-++------+---++-++--+---++--+--++-------+--+-----++++++-++++++-+---+-+----+
>3AEV|B|C|PDBID|PROTEIN CHAIN|RNA CHAIN
[ACTUAL]-------------------------------------------+-------+---+------------+-+--------------------------------------------------------------------++----++-+-+------------+---------------------------------+---------------------
[PREDIC]--------------------------------+----------+------++++++++-+++-+-+-------------+-+---------+---------++----+----------------------+-++---+-+++---++++-+---------------+-----++--+----+----+--+-+-+++-+++--++--+------------
>3AF6|A|B|PDBID|PROTEIN CHAIN|RNA CHAIN
[ACTUAL]---------------------------------------------------------------------+-------------------------------------------------------------------------------------------------------------------------------------------------------------------------------------------------------------------------------------------------------------------+-----+--------------------+---------------------------+--------------------------------------------------------------------------------------------------------------------------------------------------------------------------------------------------------------------------------------------------------------------------
[PREDIC]----------------------------------------------------------------------+------------------------------------------------------------------------+------------------------------------+--+-----+-------+------------+---------+----++-+---------------------------------------------------------------------------------+-----------------------------------++-----------+------------------------------------------------------------------------------------------------------------------------------------------------------------------+----+-----------------------------------------------------+--------------------------------------------------------++--+--------
>3AF6|A|C|PDBID|PROTEIN CHAIN|RNA CHAIN
[ACTUAL]--------------------------------------------------------------------------------------------------------------------------------------------------------------------------------------------------------------------------------------------------------------------------------------------------------------------------------------------------------------------------------------------------------------------------------------------------------------------------------------------------------------------------------------------------------------------------------------------------------------------------------------------------------------+------------
[PREDIC]----------------------------------------------------------------------+------------------------------------------------------------------------+------------------------------------+--+-----+-------+------------+---------+----++-+---------------------------------------------------------------------------------+-----------------------------------++-----------+------------------------------------------------------------------------------------------------------------------------------------------------------------------+----+-----------------------------------------------------+--------------------------------------------------------++--+--------
>3AGV|A|S|PDBID|PROTEIN CHAIN|RNA CHAIN
[ACTUAL]-------------------------------------------------------------------------------------------------------+++-+---------------------------------------------------------+---------------------------------------------
[PREDIC]---------------------------------------------------+---+-------++-----------------+--+--+--------++--+-+-------------++----+------------+------------------+--------------+-+-----++-------------------------------
>3AGV|B|U|PDBID|PROTEIN CHAIN|RNA CHAIN
[ACTUAL]-------------------------------------------------------------------------------------------------------+-+-+---------------------------------------------------------+---------------------------------------------
[PREDIC]---------------------------------------------------+---+-------++-----------------+--+--+--------++--+-+-------------++----+------------+------------------+--------------+-+-----++-------------------------------
>3AKZ|A|E|PDBID|PROTEIN CHAIN|RNA CHAIN
[ACTUAL]-------------------------------+---------------------------------++-------------------------------------------------------------------------------------------------------------------+--------------+-------------------++--+---+-------------------------+----------------------------------+---------------------+----+-----------------------------------------------------++-+---+-------------------------------------------------------------------------+------+-+-----------------------------
[PREDIC]-------------------------+-----+----------------------------------------------------------------------------------------------+--+-+--------------------------+----+--+-----------------------+-+------------+---+--+--+--+------------------------------+-++---++--+------++----------+-------------------------++--++-----+--------+-----------+----------+-------+---------+-+-+-----------------+----+---------------------+---+----------+----+---+++------+-----+--+-------------+---+--+-----+++
>3AKZ|B|E|PDBID|PROTEIN CHAIN|RNA CHAIN
[ACTUAL]-----------------------------------------------------------------------------------------------------------------------------------------------------------------------------------------------------------------------------------------------------------------------------------------------------------------------------------------------------------------------------------------------------------------------------------------------------------------------------------------------------+-
[PREDIC]-------------------------+-----+----------------------------------------------------------------------------------------------+--+-+--------------------------+----+--+-----------------------+-+------------+---+--+--+--+------------------------------+-++---++--+------++----------+-------------------------++--++-----+--------+-----------+----------+-------+---------+-+-+-----------------+----+---------------------+---+----------+----+---+++------+-----+--+-------------+---+--+-----+++
>3AKZ|B|F|PDBID|PROTEIN CHAIN|RNA CHAIN
[ACTUAL]-------------------------------+---------------------------------++--+-------------------------------------------------------------------------------------------------------+----------------++--------------------------+--++--+---------------------------------------------------------+--+----+----------------+++--+---+-------+-----------------------------------------++-+-----------------------------------------------------------------------------+------+-+-----------------------------
[PREDIC]-------------------------+-----+----------------------------------------------------------------------------------------------+--+-+--------------------------+----+--+-----------------------+-+------------+---+--+--+--+------------------------------+-++---++--+------++----------+-------------------------++--++-----+--------+-----------+----------+-------+---------+-+-+-----------------+----+---------------------+---+----------+----+---+++------+-----+--+-------------+---+--+-----+++
>3AKZ|B|G|PDBID|PROTEIN CHAIN|RNA CHAIN
[ACTUAL]---------------------------------------------------------------------------------------------------------------------------------------------------------------------------------------------------------------------------------------------------------------------------------------------------------------------------------------------------------------------------------------------------------------------------+---------------------------------------------------------------------------
[PREDIC]-------------------------+-----+----------------------------------------------------------------------------------------------+--+-+--------------------------+----+--+-----------------------+-+------------+---+--+--+--+------------------------------+-++---++--+------++----------+-------------------------++--++-----+--------+-----------+----------+-------+---------+-+-+-----------------+----+---------------------+---+----------+----+---+++------+-----+--+-------------+---+--+-----+++
>3AKZ|C|G|PDBID|PROTEIN CHAIN|RNA CHAIN
[ACTUAL]-------------------------------+----------------------------------+--+-------------------------------------------------------------------------------------------------------+----------------++-----+--------------------+--+-----------------------------+----------------------------------+----+---------------------+-----------+-----------------------------------------++-+-----------------------------------------------------------------------------+------+-+--+--------------------------
[PREDIC]-------------------------+-----+----------------------------------------------------------------------------------------------+--+-+--------------------------+----+--+-----------------------+-+------------+---+--+--+--+------------------------------+-++---++--+------++----------+-------------------------++--++-----+--------+-----------+----------+-------+---------+-+-+-----------------+----+---------------------+---+----------+----+---+++------+-----+--+-------------+---+--+-----+++
>3AKZ|D|H|PDBID|PROTEIN CHAIN|RNA CHAIN
[ACTUAL]-----------------------------------------------------------------+-----------------------------------------------------------------------------------------------------------------------------------+--------------------+--+---+-------------------------+--------------------------------------------------------++---+-----------+--+---------------------------------------+-+-----------------------------------------------------------------------------+--------+--+--------------------------
[PREDIC]-------------------------+-----+----------------------------------------------------------------------------------------------+--+-+--------------------------+----+--+-----------------------+-+------------+---+--+--+--+------------------------------+-++---++--+------++----------+-------------------------++--++-----+--------+-----------+----------+-------+---------+-+-+-----------------+----+---------------------+---+----------+----+---+++------+-----+--+-------------+---+--+-----+++
>3AM1|A|B|PDBID|PROTEIN CHAIN|RNA CHAIN
[ACTUAL]----------------------------------------------------------------------------------+++--+------------------------------------------------+----++++-------------------------------------------+--+--+---+---+---------------------------------------------------------
[PREDIC]----------------+++-+++--+---+---------+---+------+-++-----++-++--+---+--------+-++++-+++--+--+++++++---+-+-+-+---++-+++--+--+---++-+-+-----++++--------------------+----+++---+------+--------++--+--++--+++-++++++++--+-----+++--++--------------------+++--------
>3HSB|A|X|PDBID|PROTEIN CHAIN|RNA CHAIN
[ACTUAL]-------------------------------++-+-----------------------------++------------
[PREDIC]---------+-+-+---+-+--+++-+----+--+-+-+---------------+-----++--++---+--------
>3HSB|B|X|PDBID|PROTEIN CHAIN|RNA CHAIN
[ACTUAL]-------------------------------+----+---------------------------++------------
[PREDIC]---------+-+-+---+-+--+++-+----+--+-+-+---------------+-----++--++---+--------
>3HSB|C|X|PDBID|PROTEIN CHAIN|RNA CHAIN
[ACTUAL]-------------------------------++-+-+---------------------------++------------
[PREDIC]---------+-+-+---+-+--+++-+----+--+-+-+---------------+-----++--++---+--------
>3HSB|D|X|PDBID|PROTEIN CHAIN|RNA CHAIN
[ACTUAL]--------------------------------+--------------------------------+------------
[PREDIC]---------+-+-+---+-+--+++-+----+--+-+-+---------------+-----++--++---+--------
>3HSB|F|X|PDBID|PROTEIN CHAIN|RNA CHAIN
[ACTUAL]-------------------------------+----------------------------------------------
[PREDIC]---------+-+-+---+-+--+++-+----+--+-+-+---------------+-----++--++---+--------
>3I56|1|0|PDBID|PROTEIN CHAIN|RNA CHAIN
[ACTUAL]-+-+-++-+++++++---+-++---+++-++-+--+--------+++--+++-++--
[PREDIC]++++-+++++++++++--+-+++--++++++++++++----++++++--++++++--
>3I56|2|0|PDBID|PROTEIN CHAIN|RNA CHAIN
[ACTUAL]-+++-+--+++----------------+--+-------+-+-++---+--
[PREDIC]-+++++-++++--+-++++++---+--++-++---++-+-+++++--+--
>3I56|3|0|PDBID|PROTEIN CHAIN|RNA CHAIN
[ACTUAL]++------++----+-+----------++++---+--++--++--+++--+-++-----+-+++---+-------++--+-+-+-+----+-
[PREDIC]++--++-+++--+-+-+---------+++++--++--+++-++--++++++-++-----+-++++--+-+---+-++--+-+-+-+----+-
>3I56|A|0|PDBID|PROTEIN CHAIN|RNA CHAIN
[ACTUAL]-+++--++++++-+++-++-+++--+---------------------+----+---------------------------------------------------------+++----+-++++-------------------+---+----------------+++-+-+++++-+-+-----+++--+-+-++-+--+-----+-+++----++--++-----+-+++-++-+++----
[PREDIC]-+++--++++++++++-++-+++-+++----+---------------+-+-++------------+--------------------------------------------+++-++-+-++++--+-+-------------++-+-++--------------++++-+-++++++++++-+-++++-++-++++++--++----+++++-++-++-+++---+++-+++-+++++++---
>3I56|B|0|PDBID|PROTEIN CHAIN|RNA CHAIN
[ACTUAL]--+-++-+++++--+-+++-+----+--+----------------+----+----------------------------------+-+------+++--+-+---------++-+--+++---------------------+---------------++----+-------------------------------------------+++++----++---+++++++-++-++++-+++-+++-++++-+--++-+----+++++++-------------++---+-------------+--+---+----+---+-+---------------+-+-
[PREDIC]--+-++-+++++--+-+++++-+--+-++----------------++---+--------+-------------------------+-+----+-+++--+-----------++-+--+++---------------------+-----------+--+++----+-+--+--------------------------+----------++++++++--++---+++++++-++-++++-+++-+++-+++++++-+++++-++++++++++------------++-+-+-----------+++--+--++----+---+-+---+-----------++++
>3I56|C|0|PDBID|PROTEIN CHAIN|RNA CHAIN
[ACTUAL]--------------------------+--------+-++-++-++++-+---+-++---+---+-+--+---++-+++---+-++-++-+--++-++---+-+-++++------------------+---------------------++-------------------+--+++-++---+-+-++-----------------++-------+-++-+--+--+---------------------
[PREDIC]--------------------------+--------+-++-+++++++++---+-++---+--++++--+---++-++++--+-++-++-+--+++++++-+-++++++---++-------------+---------------------+++----------------+-+--++++++++++++++++-+----------++--++-------+-++-++-+--+--------------------+
>3I56|D|0|PDBID|PROTEIN CHAIN|RNA CHAIN
[ACTUAL]--------------------+---+------------------------------++---+-----------+------------------------+-+++---+-+---------------------+---------+----------------+--------------------
[PREDIC]------------+-------+---+------------------------------++---------------+---+--------------------+-+++-+-+-+---------------------+-+-+--+--++---++---+---++++--------------------
>3I56|D|9|PDBID|PROTEIN CHAIN|RNA CHAIN
[ACTUAL]------------+----------------------------------++-------------------------+-+------------------------------------------------------------+--+----+---+---+++---------------------
[PREDIC]------------+--+-+--+---+----------------------+---+-+-++---+---+-------+-+-+-+------------------+-+++-+-+-+-----------+---------+-+-+--++-++-+++++--+---++++--------------------
>3I56|E|0|PDBID|PROTEIN CHAIN|RNA CHAIN
[ACTUAL]--------------------------------------------------------+---+---+--++--+----------+----------------------------++--------------------------+---+------+-------+-------------------
[PREDIC]----------------------------+---+-----------------------+---++--+--++--+----------+-------+--------------------++--+---+-------------------+---+------+--+----+------------+--+---
>3I56|F|0|PDBID|PROTEIN CHAIN|RNA CHAIN
[ACTUAL]---------------------------------+++--+---+------------+-------------------------------------++-------------------------
[PREDIC]------------------------------++-+++--++--+------------+----------------------------------+-+++------------------------+
>3I56|G|0|PDBID|PROTEIN CHAIN|RNA CHAIN
[ACTUAL]---------------+----------------------------------------------+++-------------------------------------------------------------------------------------------------------------------------------------------------------------------------------------------------------------------------------------------------------------------------------------------
[PREDIC]---------------+---------------------------------++-----------+++---+-----------------------------------------------------------------------------------------------------------------------------------------------------------------------------------+---------------------------------------------------------------------------------------------------
>3I56|H|0|PDBID|PROTEIN CHAIN|RNA CHAIN
[ACTUAL]---+-----+---+---++-++------------+---+---------------------+--+--------------------------++--+---+-+--------------+++--+--------------------------------++-+++++-+-----------
[PREDIC]---+-----++--+---++-++----------+-+-+++---------------------+--+---------+------------+---+++-+---+-+---+---------++++--++-------------------------------++-+++++-+-----------
>3I56|H|9|PDBID|PROTEIN CHAIN|RNA CHAIN
[ACTUAL]-------------------------------------------------------+----------------------------------------------------------------------------------------------------------------------
[PREDIC]---+----+++--+--++++++------++--+-+-+++---------------------+--+----+-+-+++-----------+---+++-+---+-++--+--+-++++--+++++++------+-----+--------------+---++-+++++-+-+---------
>3I56|I|0|PDBID|PROTEIN CHAIN|RNA CHAIN
[ACTUAL]----------------------------------------------------------------------+------------------+--------------------+-----------+---+--+--------------------------------
[PREDIC]----------------------------------------------------------------------+------------+++---+------------------+-+-------+--++--++--+---------------+----------------
>3I56|J|0|PDBID|PROTEIN CHAIN|RNA CHAIN
[ACTUAL]-------------------++--+----------------------+--------+---+------++----++-----+-+-+++---++-+-+---+---+------------------------+-----------------
[PREDIC]-------------------++--+------------------+---+-+--+---++-++---++++++++-++-----+++-+++--+++++++---+--++-------------+--+-------+-----------------
>3I56|K|0|PDBID|PROTEIN CHAIN|RNA CHAIN
[ACTUAL]+-------+-+-+--++------------+--++-+++--++++-----------+---------+----------++--+-----+-----+---------------------------------------
[PREDIC]+--+----+++-++-++---------+--+--++++++-+++++-+-+---+-+-+--+++---++--------++++--++-++-+-+---+-----------+----+----+----+--+--+------
>3I56|L|0|PDBID|PROTEIN CHAIN|RNA CHAIN
[ACTUAL]-+-+-++-++-++---+--+-+++++++--+++-++-+++-+-----++-++++--+--------+----++-----------------------------------+--+-++-------------+----+--------------------------------
[PREDIC]+++++++-+++++---++++++++++++--+++-++-+++-++----+++++++-++--+-----+----++------------------+----------------+--++++-+----------++--+-+--+-------------+---------------
>3I56|M|0|PDBID|PROTEIN CHAIN|RNA CHAIN
[ACTUAL]+---+---+---+------------------+---+--+--+--+--+-+++--+++----------++++-+--+++-+++++++-+++-++++-+-+----+---+--+----+-----+-+--+-------+--+----------------+-++-++------+--+----+-++-++-+++++----++
[PREDIC]+-+-+-+-+---++----------+------+---+--+--+--+--+-+++--++++-----+---++++-++++++-+++++++-+++-++++-+-+----+--++--+----+--+--+-++++-------+-++----+--+--------+-++-++------+--+--+-+-+++++++++++++--+-
>3I56|N|0|PDBID|PROTEIN CHAIN|RNA CHAIN
[ACTUAL]-----+++-----+----+------+--+--------------------------------------------------------------------------------------------------------------------------------------------------------------
[PREDIC]-+-+-+++----+++--++-++++-++-++-+-+---++++-+-+-+------+-+++--+------------------------------+---------------++-+--++-----------------+--------+----+------+-----++---------------+----------
>3I56|N|9|PDBID|PROTEIN CHAIN|RNA CHAIN
[ACTUAL]-+-+--+----++-+--++-+--+---------+----+++-+-+-+------+-+-+--+-----------------+-----------------------------+--+-++--------------------------+----+------------++--------------------------
[PREDIC]-+-+-+++---++++--+++++++-++-++-+-+---++++++-+-+------+++++--+-+-++-----------++-+-+--------+-+-------------+++++-++-----------------++-------+-+--+------+-----++---------------+----------
>3I56|O|0|PDBID|PROTEIN CHAIN|RNA CHAIN
[ACTUAL]--+++----------++--+--------+------+-++---+-+-----+------------+--+---------------++--------------------------+-+--+
[PREDIC]-++++----------++--++-------+---+--+-+++--+-+--+--++-----------+--+++-------------+++-------------------------+++--+
>3I56|P|0|PDBID|PROTEIN CHAIN|RNA CHAIN
[ACTUAL]-+-+---++--------++++--+----+--------+---+----------+--+-+++-+-+-+-----+--++-++-+++-+--+---+--+-+--+--+------+---------++--+----+-+--++--------------
[PREDIC]++++---++------+-++++-++---++--------+---+----------+--+-+++-+-+-+++++-++++++++++++++++++--+-++-+--+--+---+--+---+--++-++--+-+-++-+--++----+---------
>3I56|Q|0|PDBID|PROTEIN CHAIN|RNA CHAIN
[ACTUAL]--++++-+-+-+-++-+----+++--------------+-------+---+----+--+++------+-+-------+----++----------++
[PREDIC]+-++++---+++-++++--+-+++----+---------+-+-+---++++++---+--+++----+++-++-+----+-++-++---+------++
>3I56|Q|9|PDBID|PROTEIN CHAIN|RNA CHAIN
[ACTUAL]-------------------+----------------------------------------------------------------------------
[PREDIC]---++----+++-+++++-+++++---++---------+-+-+--+++++++---+--++++----++-++-+----+-++-++---+------++
>3I56|R|0|PDBID|PROTEIN CHAIN|RNA CHAIN
[ACTUAL]-+-+++-----------+-+----+-+--+------+-------------------------+-++--++----+-+--++--+----------+------------------+--++--------+-+++-+-++-++----------------
[PREDIC]-+-+++-----------+-+-++-+-+--+------+-----------------------++++++--++-+--+-+--++-+++++-------+---+--+-----------+--+++---++--+-++++++++-++----------------
>3I56|S|0|PDBID|PROTEIN CHAIN|RNA CHAIN
[ACTUAL]-----------+-+-------+-+----------+------------------+--+-----++---+-----------------
[PREDIC]-+-------+-+++---+---+-+-------+-++----------------+-+++++++--++---+-----------------
>3I56|T|0|PDBID|PROTEIN CHAIN|RNA CHAIN
[ACTUAL]-+++-++++---++---+--+---+-------+-----+--+-++---------+------------+-------------++------+----++-+-------+-----+------+-
[PREDIC]-+++-+++++-+++-+-+--++--+-+-----+--+--++-+-++-------+++------------+-+----------+++------+---+++-+-------+-+---+------+-
>3I56|U|0|PDBID|PROTEIN CHAIN|RNA CHAIN
[ACTUAL]-----------------+---------------++--------+-----+----------------
[PREDIC]---+-----------+-+----++--------+++--++----+-----+-----+----------
>3I56|V|0|PDBID|PROTEIN CHAIN|RNA CHAIN
[ACTUAL]-+-------+------------------------+---------+-----++------+---+--------
[PREDIC]++-----+-+-------------------+----+-------+-++----++---+--+---+--------
>3I56|W|0|PDBID|PROTEIN CHAIN|RNA CHAIN
[ACTUAL]-------+---+--+---++--+-+--+--+--------+------+---------------------+-----+--------------------------------+--------++---++-+--++------------------------+
[PREDIC]-------++--+-++---++--+-+-++-++--------+-+++--+--+------------------+-----+--------------------------------+----+-+-+++--++-+--+++---+--+----------------+
>3I56|W|9|PDBID|PROTEIN CHAIN|RNA CHAIN
[ACTUAL]-------+-----------------------------------------+------------------------------------------------------------------------------++--++--------------------
[PREDIC]-------+++-+-+++--++-++-+-+++++-------++++++--+-++--------+---------+-+--++--------------------------------+----+++-+++--++-++-+++--+---+--+-------------+
>3I56|X|0|PDBID|PROTEIN CHAIN|RNA CHAIN
[ACTUAL]---------------+--+-+-+----++-----+-----+--------++----++------+----++----------------------
[PREDIC]--------+--+---++-+-+-++-+-++-----+-++-++--------++--+-++----+-+-+--++-+-+------------------
>3I56|Y|0|PDBID|PROTEIN CHAIN|RNA CHAIN
[ACTUAL]-------------------------------------------------------------------------------------------------------------------+---++-+--+-+--+++--++++---++++-+++--+-+-+-+++----+++-++-+--++-+-------+-----------------+--++-++++-------------------+-------
[PREDIC]---------------------------------------------------------------------------------------------------------+---------+---++++--+++-++++-+++++---++++-+++--+-+++-+++----+++-++++--++++-+-----+-+---------------+--++-++++-+-----------+--+--+-------
>3I56|Z|0|PDBID|PROTEIN CHAIN|RNA CHAIN
[ACTUAL]-----------------------------------+----++-+--+----------------------+--+--+------+---------------------------------
[PREDIC]------+--+-----------------+---+-+-++---++-+--+----------------------+--++-+------+------------------------+--------
>3IAB|A|R|PDBID|PROTEIN CHAIN|RNA CHAIN
[ACTUAL]-------------------------------------------------------+---++---------------------------++--+-------------------------------------+--+------------------------
[PREDIC]----------+---------------+---------------+-+-+---+----++--++--+------+------------+----+--------------+---+-+---+------++--+--------+------------------------
>3IAB|B|R|PDBID|PROTEIN CHAIN|RNA CHAIN
[ACTUAL]-------------------+-+-----------++++-+---+--++-+------------------+-+---------------+---------+--------------------------------++-+--------
[PREDIC]-----+-+++-+++-+++-+-+---+-+-------+----+----++-+---++-+++-+++------+++-++--------++----------++-------------------------+----+++----------+
>3IEM|A|G|PDBID|PROTEIN CHAIN|RNA CHAIN
[ACTUAL]-------------------------------------------------------------------------------------------------------------------------------------------------------------------------------------------------------------------------------+--+-----------------------------------------------------------------------------------------------------------------+-------------------------------------+----------------------------------------------------
[PREDIC]----------------+-------+--------+-------------------------------------------------+-------------------------------------------+---------+--+--+-----------+--+++---------------------------+-++---------------------+--+---------+----------++-+--+-----------+---------------------------+---------------------------++++--+---------------+------------------------------------+----+------+------------------------------------------------
>3IEM|A|J|PDBID|PROTEIN CHAIN|RNA CHAIN
[ACTUAL]------------------------+----------------------------------------------------------------------------------------------------------------------------------------------------------------------------------------------------------------------------------------------------------------------------------------------------------------------------------------------------------------------------------------------------------------+-+---
[PREDIC]----------------+-------+--------+-------------------------------------------------+-------------------------------------------+---------+--+--+-----------+--+++---------------------------+-++---------------------+--+---------+----------++-+--+-----------+---------------------------+---------------------------++++--+---------------+------------------------------------+----+------+------------------------------------------------
>3IEM|A|L|PDBID|PROTEIN CHAIN|RNA CHAIN
[ACTUAL]---------------------------------------------------------------------------------------------------------------------------------------------------------------------------------------------------------------------------------------------------+------------------------------------+-----+------------------------------------------------------------------------------------------------------------------------------------------------
[PREDIC]----------------+-------+--------+-------------------------------------------------+-------------------------------------------+---------+--+--+-----------+--+++---------------------------+-++---------------------+--+---------+----------++-+--+-----------+---------------------------+---------------------------++++--+---------------+------------------------------------+----+------+------------------------------------------------
>3IEM|B|H|PDBID|PROTEIN CHAIN|RNA CHAIN
[ACTUAL]-+----------------------+--------------------+-+-----------------------------------------------------------------------------------------------------------------------------------------------------------------------------------------------------------------------------------------------------------------------------------------------------------------------------------------------------------------------------------------------
[PREDIC]----------------+-------+--------+-------------------------------------------------+-------------------------------------------+---------+--+--+-----------+--+++---------------------------+-++---------------------+--+---------+----------++-+--+-----------+---------------------------+---------------------------++++--+---------------+------------------------------------+----+------+------------------------------------------------
>3IEM|B|K|PDBID|PROTEIN CHAIN|RNA CHAIN
[ACTUAL]---------------------------------+-------------------------------------------------------------------------------------------------------------------------------------------------------------------------------------------------------------------------------------------------------------------------------------------------------------------------------------------------------------------------------------------------------------
[PREDIC]----------------+-------+--------+-------------------------------------------------+-------------------------------------------+---------+--+--+-----------+--+++---------------------------+-++---------------------+--+---------+----------++-+--+-----------+---------------------------+---------------------------++++--+---------------+------------------------------------+----+------+------------------------------------------------
>3IEM|B|L|PDBID|PROTEIN CHAIN|RNA CHAIN
[ACTUAL]----------------------------------------------------------------------------------------------------------------------------------------------------------------------------------------------------------------------------------------------------------------------------------------------------+-+----------------------------------------------------------------------------------------------------------------------------------------
[PREDIC]----------------+-------+--------+-------------------------------------------------+-------------------------------------------+---------+--+--+-----------+--+++---------------------------+-++---------------------+--+---------+----------++-+--+-----------+---------------------------+---------------------------++++--+---------------+------------------------------------+----+------+------------------------------------------------
>3IEM|C|O|PDBID|PROTEIN CHAIN|RNA CHAIN
[ACTUAL]-----------------------------------------------------------------------------------------------+---+-------------------------------------------------------------------------------------------------------------------------------------------------------------------------------------------------------------------------------------------------------------------------------------------------------------------------------------------
[PREDIC]----------------+-------+--------+-------------------------------------------------+-------------------------------------------+---------+--+--+-----------+--+++---------------------------+-++---------------------+--+---------+----------++-+--+-----------+---------------------------+---------------------------++++--+---------------+------------------------------------+----+------+------------------------------------------------
>3IEM|D|I|PDBID|PROTEIN CHAIN|RNA CHAIN
[ACTUAL]-----------------------------------------------------------------------------------------------+--------------------------------------------------------------------------------------------+--------------------------------------------------------------------------------------------------------------------------------------------------------------------------------------------++----------------------------------------------------
[PREDIC]----------------+-------+--------+-------------------------------------------------+-------------------------------------------+---------+--+--+-----------+--+++---------------------------+-++---------------------+--+---------+----------++-+--+-----------+---------------------------+---------------------------++++--+---------------+------------------------------------+----+------+------------------------------------------------
>3KFU|A|L|PDBID|PROTEIN CHAIN|RNA CHAIN
[ACTUAL]--------------------------+----------------+-------------------------+-----+----------------+-+--+---+-+--+---+-----------------------------------------------------------------------------------------------------------------------------------------------------------------------------------------------------------------------------------------------------------------------------------------------------------------------
[PREDIC]----------+------------+-++--+------+--+---+-----------------------+-+---------------------------------+------------+-++-+-+-----------++---+-------------------++-------------------------------------------------------------------------------------------+-------------------------------------------------+-+---------++-+--+------------+------------+--++-+----------------------------------+---+------------+--------+--+----
>3KFU|B|N|PDBID|PROTEIN CHAIN|RNA CHAIN
[ACTUAL]-----------------------+-++----------------+-------------------------+-----+------------------+--+---+-+--+---+-----------------------------------------------------------------------------------------------------------------------------------------------------------------------------------------------------------------------------------------------------------------------------------------------------------------------
[PREDIC]----------+------------+-++--+------+--+---+-----------------------+-+---------------------------------+------------+-++-+-+-----------++---+-------------------++-------------------------------------------------------------------------------------------+-------------------------------------------------+-+---------++-+--+------------+------------+--++-+----------------------------------+---+------------+--------+--+----
>3KFU|C|K|PDBID|PROTEIN CHAIN|RNA CHAIN
[ACTUAL]-----------------------+-------------------+-------------------------+-----+----------------+-+--+---+-+--+---+-----------------------------------------------------------------------------------------------------------------------------------------------------------------------------------------------------------------------------------------------------------------------------------------------------------------------
[PREDIC]----------+------------+-++--+------+--+---+-----------------------+-+---------------------------------+------------+-++-+-+-----------++---+-------------------++-------------------------------------------------------------------------------------------+-------------------------------------------------+-+---------++-+--+------------+------------+--++-+----------------------------------+---+------------+--------+--+----
>3KFU|D|M|PDBID|PROTEIN CHAIN|RNA CHAIN
[ACTUAL]-----------------------+-++--+-------------+-------------------------+-----+------------------+--+---+-+--+---+-----------------------------------------------------------------------------------------------------------------------------------------------------------------------------------------------------------------------------------------------------------------------------------------------------------------------
[PREDIC]----------+------------+-++--+------+--+---+-----------------------+-+---------------------------------+------------+-++-+-+-----------++---+-------------------++-------------------------------------------------------------------------------------------+-------------------------------------------------+-+---------++-+--+------------+------------+--++-+----------------------------------+---+------------+--------+--+----
>3KFU|E|M|PDBID|PROTEIN CHAIN|RNA CHAIN
[ACTUAL]---------------------------------------------------------------------------------------------------------------------------------------------------------------------------------------------------------------------------------------------------------------------------------------------------------------------------------------------------------------+-+---------------------------------------------------------------------------------------------------------------------
[PREDIC]--------------------------------------------------------------------------+---++-----------------------------+------------------++-----+----+---+---------------++--+-+-----------+--+-+--------------------------------------------+---+------------+----++----++-------------------------+----+-------------++---+----------------------+---------+----+----+------+-+----+-+-----------------------------++-------------------------------------------------------------------------
>3KFU|F|L|PDBID|PROTEIN CHAIN|RNA CHAIN
[ACTUAL]----------------------------------------------------------------------------------+-+----------------------------------------+------------+--------------------+---+----------------+----------------------------------------------------------------------------------------------------------------------------+---------------------------------+-------------------------------------++-----------------
[PREDIC]----------+-----+-------+----------+----------------+-------+-----------+----+----+-+---------------++-+---+-++-+-++-------------+-+------+--------------+-----+----------------------------------+---------------------+------+++----+---------------++-------+--------------------+-------+--------------------+------+--+--+-------------+--------------++--------+--------------+-----+--+--------------
>3KFU|F|M|PDBID|PROTEIN CHAIN|RNA CHAIN
[ACTUAL]-----------------------------------------------------------------------------------------------+------------------------------------------------------------------------------------------------------------------------------------------------------------------------------------------------------------------------------------------------------------------------------------------------------------
[PREDIC]----------+-----+-------+----------+----------------+-------+-----------+----+----+-+---------------++-+---+-++-+-++-------------+-+------+--------------+-----+----------------------------------+---------------------+------+++----+---------------++-------+--------------------+-------+--------------------+------+--+--+-------------+--------------++--------+--------------+-----+--+--------------
>3KFU|H|N|PDBID|PROTEIN CHAIN|RNA CHAIN
[ACTUAL]---------------------------------------------------------------------------------------------------------------------------------------------------------------------------------------------------------------------------------------------------------------------------------------------------------------------------------------------------------------+-+---------------------------------------------------------------------------------------------------------------------
[PREDIC]--------------------------------------------------------------------------+---++-----------------------------+------------------++-----+----+---+---------------++--+-+-----------+--+-+--------------------------------------------+---+------------+----++----++-------------------------+----+-------------++---+----------------------+---------+----+----+------+-+----+-+-----------------------------++-------------------------------------------------------------------------
>3KFU|I|K|PDBID|PROTEIN CHAIN|RNA CHAIN
[ACTUAL]--------------------------------------------------------------------------------+-------------------------------------------++------------+--------------------+---+---------------++--------------------------------------------------------------------------------+-----------------------------------------------------------------------------+-+-----------------------------------++-----------------
[PREDIC]----------+-----+-------+----------+----------------+-------+-----------+----+----+-+---------------++-+---+-++-+-++-------------+-+------+--------------+-----+----------------------------------+---------------------+------+++----+---------------++-------+--------------------+-------+--------------------+------+--+--+-------------+--------------++--------+--------------+-----+--+--------------
>3KLV|A|B|PDBID|PROTEIN CHAIN|RNA CHAIN
[ACTUAL]------------------------------------------------------------------------------------------------------------+-----++-----------+-----------------------------------+----------------------------+----------------------+----------------------------------------------------------------------------------+++-------------------------------------------------------------------------------------------------------------------------------------------------------------------------------
[PREDIC]----------------------------------------------------------+-------------------------------------------------------+------------+----------------------------------------------------------------+-------------+--------+++---------------------------------------------------------+---------------------++++-++-------------------------------+-+--------------------------+--------------------------------------------------------++--+-------------+--------------------+--+------------
>3KLV|A|C|PDBID|PROTEIN CHAIN|RNA CHAIN
[ACTUAL]---------------------------------------------------------------------------------------------------------------------------------------------------------------------------------------------------------------------------------------------------------------------------------------------------------------+---------------------------------+--------------------------------------------------------------------------------+---+--+--------------------------------------------------
[PREDIC]----------------------------------------------------------+-------------------------------------------------------+------------+----------------------------------------------------------------+-------------+--------+++---------------------------------------------------------+---------------------++++-++-------------------------------+-+--------------------------+--------------------------------------------------------++--+-------------+--------------------+--+------------
>3KMQ|A|B|PDBID|PROTEIN CHAIN|RNA CHAIN
[ACTUAL]------------------------------------------------------------------------------------------------------------+--+---------------+----------------------------------------------------------------+------------------------+----------------------------------------------------------------------------------++-+-------------------------------+--------------------------------------------------------------------------------------------------------------------------------------------
[PREDIC]----------------------------------------------------------+-------------------------------------------------------+------------+----------------------------------------------------------------+-------------+--------+++-------------------------------------------------------------------------------++++-++-------------------------------+-+--------------------------+--------------------------------------------------------++--+-------------+--------------------+--+------------
>3KMQ|A|C|PDBID|PROTEIN CHAIN|RNA CHAIN
[ACTUAL]-----------------------------------------------------------------------------------------------------------------------------------------------------------------------------------------------------------------------------------------------------------------------------------------------------------------------------------------------+-+------------------------------------------------------------------------------------+--+--------------------------------------------------
[PREDIC]----------------------------------------------------------+-------------------------------------------------------+------------+----------------------------------------------------------------+-------------+--------+++-------------------------------------------------------------------------------++++-++-------------------------------+-+--------------------------+--------------------------------------------------------++--+-------------+--------------------+--+------------
>3KMS|A|B|PDBID|PROTEIN CHAIN|RNA CHAIN
[ACTUAL]------------------------------------------------------------------------------------------------------------+-----+------------+----------------------------------------------------------------+----------------------+-----------------------------------------------------------------------------------++----------------------------------+--------------------------------------------------------------------------------------------------------------------------------------------
[PREDIC]----------------------------------------------------------+-------------------------------------------------------+------------+----------------------------------------------------------------+-------------+--------+++-------------------------------------------------------------------------------++++-++-------------------------------+-+--------------------------+--------------------------------------------------------++--+-------------+--------------------+--+------------
>3KMS|A|C|PDBID|PROTEIN CHAIN|RNA CHAIN
[ACTUAL]-----------------------------------------------------------------------------------------------------------------------------------------------------------------------------------------------------------------------------------------------------------------------------------------------------------------------------------------------+-+------------------------------------------------------------------------------------+--+--------------------------------------------------
[PREDIC]----------------------------------------------------------+-------------------------------------------------------+------------+----------------------------------------------------------------+-------------+--------+++-------------------------------------------------------------------------------++++-++-------------------------------+-+--------------------------+--------------------------------------------------------++--+-------------+--------------------+--+------------
>3KNA|A|B|PDBID|PROTEIN CHAIN|RNA CHAIN
[ACTUAL]------------------------------------------------------------------------------------------------------------+------+-----------+----------------------------------------------------------------+----------------------+-----------------------------------------------------------------------------------+---+-------------------------------+--------------------------------------------------------------------------------------------------------------------------------------------
[PREDIC]------------------------------------------------------------------------------------------------------------------+------------+----------------------------------------------------------------+-------------+--------+++---------------------------------------------------------+---------------------++++-++-------------------------------+-+--------------------------+--------------------------------------------------------++--+-------------+--------------------+--+------------
>3KNA|A|C|PDBID|PROTEIN CHAIN|RNA CHAIN
[ACTUAL]-----------------------------------------------------------------------------------------------------------------------------------------------------------------------------------------------------------------------------------------------------------------------------------------------------------------------------------------------+-+---------------------------------------------------------------------------------------+--------------------------------------------------
[PREDIC]------------------------------------------------------------------------------------------------------------------+------------+----------------------------------------------------------------+-------------+--------+++---------------------------------------------------------+---------------------++++-++-------------------------------+-+--------------------------+--------------------------------------------------------++--+-------------+--------------------+--+------------
>3KNH|B|A|PDBID|PROTEIN CHAIN|RNA CHAIN
[ACTUAL]-----------------------------------------------------------------------------------------------+--+----+----------------------------+----------+------------------------------+---------------------------------------------------------------------------------
[PREDIC]-----+------------+-++--+++-+++----+---+-----+------+-----++---++------++++-----------+----+---++-+-+-++-++--++--+---------------+---+--+-++---+-+---++++---+--+-------++-----+--++----------++++----------+----+-------+--------++---+-+-+---------------------
>3KNH|C|A|PDBID|PROTEIN CHAIN|RNA CHAIN
[ACTUAL]-+-++------------------------------------------------------------------------------------------------------------------------------------------------------+----+-+---------+--++++----------+-+-+++--+----------------------------------------
[PREDIC]+++++-----+++-+++++-+-+++++++++------+---------+-----+----+-----------++------++++--+--+-+--+----+---+----++-+-+-+----+---+--++---++--+---++------+--++--+++----++++-++--+-++-+++++++--+--+--++++-+-+-+-+----------++--+----+++--+++++++-+-+---
>3KNH|D|A|PDBID|PROTEIN CHAIN|RNA CHAIN
[ACTUAL]-+------++--++-------+-++----+-----+-+--+++-++-----+------+-++--++-----++---+-----------------------------------+-++-----+-----------+--+---+---------------------------------------------------------------+---+
[PREDIC]-++---++++--+++-++---+--+++-++-+-+++-++++++-+++-++-+++--+-+-+++-++-----+++-++---+-++++--+-+-------++--+--++-+---+++--++--+--+-+-+-++-+--+++-+---------++++-------------+------------+-++--+---+-------------+---+
>3KNH|E|A|PDBID|PROTEIN CHAIN|RNA CHAIN
[ACTUAL]-------------+---++----++---------------------+---------+---+------------------------------------+----------------------++--+-+--+--+-----------------------------
[PREDIC]-------------+++-++++++++-++++----+-++-+---+--++-+-+---++++++++++--+----+-------+-+-+-++---+--++-++---++--+------------+++-++++--+------+--++-+-+----+-++---------
>3KNH|F|A|PDBID|PROTEIN CHAIN|RNA CHAIN
[ACTUAL]-+-+--------------------------------------------------------------------+-------------+--+-+---------
[PREDIC]-+++--+---+-+--+------+-----------++--+-------+--+---+-++++-----------+-++--+--+-+---++----+---------
>3KNH|G|A|PDBID|PROTEIN CHAIN|RNA CHAIN
[ACTUAL]---------+-----------------+++--+---+---+----------------------------------+-----+------------+------+-----------+-+----------------------------------------
[PREDIC]-+++-+-+-++-+--------------+++-++++++-+-+--+------+-++-----+--+--------+---+-++-++-+++-+-----+++++-+-+--++--+-+-+++-+-+--+--------++---+++----+----+--------
>3KNH|G|Y|PDBID|PROTEIN CHAIN|RNA CHAIN
[ACTUAL]---------------------------------------------------------------------------------+------------------------------------------------------------++------------
[PREDIC]-++----+-+-----------------++--++++++-+-+--+------+-+---------+--------+---+-++--+-+++-+-----++-++---+--++--+-+-+++-+-+--+--------+------+------------------
>3KNH|H|A|PDBID|PROTEIN CHAIN|RNA CHAIN
[ACTUAL]--+----+--+--++--+--+--------+--------------------------------------------+--------------+---+--+---------------+-++---------------+------
[PREDIC]--++---+--++-+++-+-+++-------+------+---+----+---+-+-+-+-+++-+-++-+++++++++-++--+--++-++-+++-+-+++--++-++-------+++++----+---+---++------+
>3KNH|I|A|PDBID|PROTEIN CHAIN|RNA CHAIN
[ACTUAL]--+-+-+-+++----+---+-----------------+-----------------------+----++-++++-------------------+---------++-----++++-+--+--+--++---
[PREDIC]+++++-+-+++++--+---+--+-+-+-+-+--+-+-+---+-----+--+------+--++-++++++++++----+----+---------+-+-+--+--++--+--+++++++++-++--+++++
>3KNH|I|X|PDBID|PROTEIN CHAIN|RNA CHAIN
[ACTUAL]------------------------------------------------------------------------------------------------------------------------------++
[PREDIC]---+--+-++++---+---+--------+-+----+-+---+-----+--+------+--++--+++++++-+----+----+---------+-+-+------+--+--++++--+++-++--+++++
>3KNH|J|A|PDBID|PROTEIN CHAIN|RNA CHAIN
[ACTUAL]------+----------------------------+--+--+--++-+--+--++-+--+-----+-+-------------------------------------
[PREDIC]----+-+-+--++---+-+--+-----+++--+--++-+-++++++-+--+++-+++-++---+-+++++--+-----+++-++--+-+-+++---+-+-----+
>3KNH|K|A|PDBID|PROTEIN CHAIN|RNA CHAIN
[ACTUAL]-------------------------++--------+--+--+-+-+--------+------------------------------------------------------------++--+-++------
[PREDIC]--++-++++-+++--+++++-+---+++--+---+++++-++++++---++++++++++-++-------++---+-----+---++++-++----+----++-+-+------++-++++++++-+++--
>3KNH|K|Y|PDBID|PROTEIN CHAIN|RNA CHAIN
[ACTUAL]-----------------------------------------------------+---------------------------------------------------------------------------
[PREDIC]------+++-+++--+-+-+-+---+++--+---++----++-++----++-+++++++-++-------+----+-----+---++++-++----+-------+---------+-+++++-++--+---
>3KNH|L|A|PDBID|PROTEIN CHAIN|RNA CHAIN
[ACTUAL]--+-----+--++---+-------+--+-++-----------+---+-+-+--------------+--++------------+----++----+---------------++++++-+--++-----------
[PREDIC]++++++--++++++++++++--+-++-+-++++----++-++++++++-++--+-+-+++++-+-+--++----+-------++++-++--+-+++--+-++----++-+++++++++++++++--+----+
>3KNH|M|A|PDBID|PROTEIN CHAIN|RNA CHAIN
[ACTUAL]------------++----------+---+--------------+--------------------------------+----------+--+------++-+-++-+-++-+---+-+---------
[PREDIC]-++----+-+++++-+----+-+++++-+-+---++---++--+-+--------+-+-+-----+-+---+-+---+-+++++--+++++++++++-++-++++++-++++-++++---++---++
>3KNH|M|X|PDBID|PROTEIN CHAIN|RNA CHAIN
[ACTUAL]----------------------------------------------------------------------------------------------------------------------+-------
[PREDIC]-+--------++++-+----+-+--++-+-+---++---+---+-+--------+-+-+-----+-----+-----+-+++-+--++++++-+++--++-++-+++-++++--+++---++-----
>3KNH|N|A|PDBID|PROTEIN CHAIN|RNA CHAIN
[ACTUAL]---+----+-----+-+-+--++--------+--+---------++-----------+-++
[PREDIC]-+++---++++++++-+++-++++-+++++++-++-----+-+-++--++-+----++-++
>3KNH|O|A|PDBID|PROTEIN CHAIN|RNA CHAIN
[ACTUAL]----+--+---------------+---+------+------+-----++-++-+-------------+---+-----------------
[PREDIC]-------+++------+---++++++-+------+-++--++-+-++++-++++-----++++++--++--+-+--+------+---+-
>3KNH|P|A|PDBID|PROTEIN CHAIN|RNA CHAIN
[ACTUAL]----++-+--+++---++------+--+--+-----------------------------+-----+-+-----+-----++------
[PREDIC]--+-++-+-+++++++++----+-++++++++-++--++++++++----+---++++++-+-+-+-+++-++--+----+++--+---
>3KNH|Q|A|PDBID|PROTEIN CHAIN|RNA CHAIN
[ACTUAL]-----------+----++------+--------+----+++-------------------+-++--++------------------+----+--+-+--------
[PREDIC]-+++-------+++++++-----+++--+----+--+++++++-+++--+----------++++-+++++++--+--++-+-+---++--+++++++-+++-++-
>3KNH|R|A|PDBID|PROTEIN CHAIN|RNA CHAIN
[ACTUAL]-------------------------------------------------+--+-------+--+------++-+------+-------
[PREDIC]-++++++++++-+++++++++-+++--++--++++++---++---+--++-++++++++++-++---+++++++-----+++++--+-
>3KNH|S|A|PDBID|PROTEIN CHAIN|RNA CHAIN
[ACTUAL]---+-+-----------------------------+---------------++-+---------------------++---------------
[PREDIC]-+++-++-----++---+----+-+-+++--++++++++--++--+-----++++++-+---++++-+++--+--++++++-++++---++++
>3KNH|T|A|PDBID|PROTEIN CHAIN|RNA CHAIN
[ACTUAL]-------------++---+-+++-----+-+---+---+--------------------++------+-----+-----++-+-----+------------++-+-
[PREDIC]+-+++++++-+--++++++++++-+++-+++++++-+++--+--+--+--+--+--++-++--++--++++-+++-+++++++-+++-++------++-++++++-
>3KNH|U|A|PDBID|PROTEIN CHAIN|RNA CHAIN
[ACTUAL]--++--++-+-+----+--++--+---
[PREDIC]-+++-+++++++++++++++++-++++
>3KNI|0|A|PDBID|PROTEIN CHAIN|RNA CHAIN
[ACTUAL]-++----+++-+-++-+-++---++-+-+---+++---+-+--+--------------------------------+--------
[PREDIC]++++++-++++++++++-++-++++++++--+++++--+-++++++++++---++----------------+++--++---+--+
>3KNI|0|B|PDBID|PROTEIN CHAIN|RNA CHAIN
[ACTUAL]-----------------------------------------------------------------------+-------------
[PREDIC]---+----+-++++-++-++--+++++-+--+-++---+-++-+-++------+++---------------+-+--+--+-+---
>3KNI|1|A|PDBID|PROTEIN CHAIN|RNA CHAIN
[ACTUAL]--+------++----+-+-++---++--------+---+++++-+----+----------+--------------+----------------------
[PREDIC]++++---+++++---+--++++++++----+++++++++++++-+-++-+++-+----+-+--+++-++-----------+---------++------
>3KNI|2|A|PDBID|PROTEIN CHAIN|RNA CHAIN
[ACTUAL]-++----------+------------------------------------+---+------+------+---
[PREDIC]++--++++------+------+++-+--++---------+--++-++++-++-+++-++--------+++--
>3KNI|3|A|PDBID|PROTEIN CHAIN|RNA CHAIN
[ACTUAL]---------++--+--+-----------++-----------+---+--+-----------
[PREDIC]+++++----++++-+-+--+---+----+++++--------+-+-+--+--+--+----+
>3KNI|5|A|PDBID|PROTEIN CHAIN|RNA CHAIN
[ACTUAL]---+--+++++++-++-+++++--------------------+--------+--------
[PREDIC]-+++++-++++++-++--++++++-+-------------+--+-------++--++----
>3KNI|6|A|PDBID|PROTEIN CHAIN|RNA CHAIN
[ACTUAL]-----------------------+-----+---------------+--------
[PREDIC]++++-+-+--------+++++-++++++++--+-+-++++++-+++------+-
>3KNI|7|A|PDBID|PROTEIN CHAIN|RNA CHAIN
[ACTUAL]--++++--++++---+----+-----------+++++-+++--------
[PREDIC]+++++++++++++++++++++-++++++++-++++++++++-+---+++
>3KNI|8|A|PDBID|PROTEIN CHAIN|RNA CHAIN
[ACTUAL]-+++-+++--+++-+-++--------++++----+---+------++----+-------------
[PREDIC]+++++++++++++-+++++-+--+-++++++-+++++-++-+++-++----+----+------+-
>3KNI|9|A|PDBID|PROTEIN CHAIN|RNA CHAIN
[ACTUAL]----+++-------+--++++--+------+-+--+-
[PREDIC]++++++-++-+-+-+-+++--+-------+-+++++-
>3KNI|C|A|PDBID|PROTEIN CHAIN|RNA CHAIN
[ACTUAL]------------------------------------+-----+--++------------------------------------------------------------------------------------------------------------------------------------------------------------------------++------------
[PREDIC]--+-+++-+----+----+--------+--------+--++-+-+-+-----+++-++-++-----++-+++-+-----+-----------------------------------------+---++-+++-+-++--+--++-----+--------++-+-+-++++++-++++--+------+-----+--------++---++++--++-+-+++++++-+----+
>3KNI|D|A|PDBID|PROTEIN CHAIN|RNA CHAIN
[ACTUAL]--------++---+-----------------------++---+-++--++---+-+--+++++--------------------+---+---------+++-+---------------------------------------------+--+--+-++++-+----------+------+---+---------------+-++---+++++-+-+---+-+-++++-+---+-+--++-+--++---------++++-++++-++------------
[PREDIC]+--++++-++++++--+-----+-++-++-++--+--+++++++++++++-+-++++++++++--+-++-++-----+-----+-++++-+----+--+--++------------------------------+--+-----+----+++++-+-+++++++-+-+-+-+++---+-++++-++-+-----------++++++-++++++++++--++++-+++--+--++-++++-+++-+++-+--++++++++++++++++++++-----+++
>3KNI|E|A|PDBID|PROTEIN CHAIN|RNA CHAIN
[ACTUAL]-------+----------------------------+------+---+------------+--+---------------+----------------------------+++++-+--++---+---+++--++-++++-++-++++--++-----++-+------+-++---------------+-+--------------+----
[PREDIC]-++--+-++++++--+--++-----------+--+++++++++----+-+--++++++-+++-++++-++-----+--++-+--+-----------+---+-+-++++++++--+--+++++++++++++-++-++++++++++++-+++++++++++++---+--------------------+-+--+-++-----+--+---+
>3KNI|F|A|PDBID|PROTEIN CHAIN|RNA CHAIN
[ACTUAL]----------------------------------+--+--+--+++-+-----+---+-+-++---++-----++------++-----------+----+--++-+-+--------------------------++-------------------------------+----------+----+--------------------+-----
[PREDIC]++----------++++++----------------+--+-++-++++++++++++-+++++++++++++++++-++++++-----+-----+---+-++++--++-+++--------+++--------------+--+-----------+-+------+--+--+++-++--+---------+-+---+-----------+--+++-----
>3KNI|G|A|PDBID|PROTEIN CHAIN|RNA CHAIN
[ACTUAL]-----------------------------------+---+------------------------------+----------------------------------------------------+-+-----------------------------+--------------------------
[PREDIC]-+-++--+++-----+-----+--+-+--+--+--+---++-----+---+--++--------++++---++-+++-++-+-++------+-+-++-+-------------------+----++-+-+-+-++--+----------------++-+------------------------+-
>3KNI|G|B|PDBID|PROTEIN CHAIN|RNA CHAIN
[ACTUAL]-----------------------------------------------------------------++--+----------------------+-++--------------------------------------------------------------------------------------
[PREDIC]---+---+++-----+-+---+--+-+-+---+--+---++-----+---+--++--+-------++----+-+++-++++-+--+----+-+-++-+-------------+----------++-+-+-+-+---+----------------++-+--------------------------
>3KNI|H|A|PDBID|PROTEIN CHAIN|RNA CHAIN
[ACTUAL]-------------------------------------------------------------++--------------------------------------------+-++---------------------------+---+-------------------------------------
[PREDIC]-++--+------+----+----+-+-+--------------+--------++-++--++++++--+--++---++-+----+++++----------+---+--+-----+++--------------+-++-+-+--+++++++---+----++---++-----+-------+---+---+
>3KNI|I|A|PDBID|PROTEIN CHAIN|RNA CHAIN
[ACTUAL]----------+------------+--------+--------+----------------------------------------------------------------------------------------------------------
[PREDIC]++--------+-----+----+-++-+++---+--------++------+-+-+-++---++----+--------------+----+--+-------------++--+-+--+----+----------------------+-------
>3KNI|N|A|PDBID|PROTEIN CHAIN|RNA CHAIN
[ACTUAL]---+-------------------++--+------+-+------+------------------+-+------+---+---+--+-----+-------+--+-+---+--+--+-+--------------------------
[PREDIC]++++---+---------------++--++--++-+++++--++-+--+-+--------+-+++-++--++--++++++-++-++----+----+--+--++--+++--+++++++--++-+-+---++-++--+-++--+
>3KNI|O|A|PDBID|PROTEIN CHAIN|RNA CHAIN
[ACTUAL]+----++---------------+----++-++---------+-+----------------------+--+-------+--------------------------------------------
[PREDIC]+--+-++-+----++-++--+-++-++++++++--------+-++---+---+-----+----+-+---++-+-+--+-+++-----+-+--+++++--++-----+---------------
>3KNI|P|A|PDBID|PROTEIN CHAIN|RNA CHAIN
[ACTUAL]------+-----+-++-+--+---+-+----+--+----++----+---+--+-++--++-----+---+--++---------------+-------------+-----------+---------------++-----------------
[PREDIC]-+----+-+++-++++++-++++++++-++-++-++++++++++-+++++++++++++--+-++++++++--++--+-+++--+-----+-----------+-+--++--+-+---------------+-+++--++--+---------+
>3KNI|Q|A|PDBID|PROTEIN CHAIN|RNA CHAIN
[ACTUAL]-----+-++-+-++++-----+-+----------------+--------------+------+---+------------+-++-+++-------------+-----------------+----+---+-------------
[PREDIC]+---++++++++++++-+++++---+---+-++-------+-+--+-++-++---+--+++++---+---+++--++--+-+++++++---------+--+---+----+-----+--++++++-+---+--++-------
>3KNI|Q|B|PDBID|PROTEIN CHAIN|RNA CHAIN
[ACTUAL]------------------+--------------------------------------------------------------------------------------------------------------------------
[PREDIC]-----+-+++++++-+-+--++---+-----++-------+------+--+----++-+++-+---+---+++--++--+-+-++-++---------+--+-----------------+--+++-+---+--++-------
>3KNI|R|A|PDBID|PROTEIN CHAIN|RNA CHAIN
[ACTUAL]-++-+-+---++-+-------+---++-------+-+----+--+---+-------+---+--+------------+------------+++--++---------++-----------
[PREDIC]+++++++++-+++++++----+++-+----++++++++-++++-++--+---+--++---+--+---+--------+----+---+++-+++++++------+++++----------+
>3KNI|S|A|PDBID|PROTEIN CHAIN|RNA CHAIN
[ACTUAL]-------------------------------------------------------------------------------------------+-------------++-----
[PREDIC]-+++--+-+++++-+++-+++++-+++--++--+-+-+-----+--+---------+-++++++--++--++---+------------++-++++-+--------+----+-
>3KNI|S|B|PDBID|PROTEIN CHAIN|RNA CHAIN
[ACTUAL]----------------+-------+-----++---+-+------+-+--+-----------++-------------------------------+-+---------------
[PREDIC]--+---+-+-+-+-+-+-+++-+-+----++--+-+-+-----+------------+-++++++--++--+----+------------++-++++-+-+------+------
>3KNI|T|A|PDBID|PROTEIN CHAIN|RNA CHAIN
[ACTUAL]---+------------------+-----------------------------++-+---+--------------------------------+-+-+--+------------------+---------------------------
[PREDIC]-+++-+----+++--+++----+--++-+-+++-++-++-+---------+-++++-+++-+-++-++-----+---------+-----++++++++++++--+---++-+++-+-+++---------+--------------+--
>3KNI|U|A|PDBID|PROTEIN CHAIN|RNA CHAIN
[ACTUAL]--++++---+++----------+++--------+-++-------+----+-+++++-------------+----+++------+-------+-+------------------------
[PREDIC]+++++++--+++++++--+--+-+++-++++-++-+----+++++-++++++++++-++-++-+--++-++++++++++-++-++---+-++++--+---+--+------+-------
>3KNI|V|A|PDBID|PROTEIN CHAIN|RNA CHAIN
[ACTUAL]--------+-----------------------------------------------------------+----+-+-+--+--+-++++------------
[PREDIC]+----++++++++--++-+-+--+----------------++-++--++---++-----------++-+----+-+++-+++++++++++--+------+-
>3KNI|W|A|PDBID|PROTEIN CHAIN|RNA CHAIN
[ACTUAL]----++-+--+-+-++-------------------------+--+---+----------+++--------------++-----+---+--------+++--------------
[PREDIC]-+++++-+--+++-++-+------+-+--++-++--++--++--+---+--++------+++-+-------+----++-++-++---+++++----+++-++-----------
>3KNI|X|A|PDBID|PROTEIN CHAIN|RNA CHAIN
[ACTUAL]-------------+-+-------------------+-------+----------+--+---+-+----+--++-+--+------------------
[PREDIC]-++----------+++++-+----++--+-+-+-++++-++--+---+-+--+-++-++++++++-+++-+++++++++--+---+++-+--+---
>3KNI|Y|A|PDBID|PROTEIN CHAIN|RNA CHAIN
[ACTUAL]---+----+---------+--------------++---------++-------+---------------++------------++-------------------------
[PREDIC]++++-+-+++++----++++++++-+-++---+++-------+--++--+-+-++-+-----+----+-++-+-------++++++++--++-++-+-+-+--------+
>3KNI|Z|A|PDBID|PROTEIN CHAIN|RNA CHAIN
[ACTUAL]-------------------------------------------------------------------------------+----------------------------------------------------------------------------------------+-------------------------------------
[PREDIC]--+--+---+---+----++--+--++-+-++-+++-+----------++---++-------+--+-----+--+--+++++--+-+---------------+---+----+--------++----+----------------------------+------------------------------------------+-------
>3KNI|Z|B|PDBID|PROTEIN CHAIN|RNA CHAIN
[ACTUAL]---------+--------++-----+--+----+--------------------------------------+-----------+-+-----------------------------------------------------------------------------------------------------------------------
[PREDIC]-------+-+---+----++--+--++-++++-+++-+----------++-+-++-------+--+-----++-+--+++++-++-+---------------+---+----+-----++-++---------------------------------+------------------------------------------+-------
>3KNK|0|A|PDBID|PROTEIN CHAIN|RNA CHAIN
[ACTUAL]-+-+---+--+--+--+-++---+----------+---+-+-++----------+---------------------+--------
[PREDIC]++++++-++++++++++-++-++++++++--+++++--+-++++++++++---++----------------+++--++---+--+
>3KNK|0|B|PDBID|PROTEIN CHAIN|RNA CHAIN
[ACTUAL]-----------------------------------------------------------------------+-------------
[PREDIC]---+----+-++++-++-++--+++++-+--+-++---+-++-+-++------+++---------------+-+--+--+-+---
>3KNK|1|A|PDBID|PROTEIN CHAIN|RNA CHAIN
[ACTUAL]--+------++----+-+++----+----+-+-+----+++++-+--+------------+-------+----------------------+------
[PREDIC]++++---+++++---+--++++++++----+++++++++++++-+-++-+++-+----+-+--+++-++-----------+---------++------
>3KNK|2|A|PDBID|PROTEIN CHAIN|RNA CHAIN
[ACTUAL]-++----------+-------------------------------+++--+--+----+--+----------
[PREDIC]++--++++------+------+++-+--++---------+--++-++++-++-+++-++--------+++--
>3KNK|3|A|PDBID|PROTEIN CHAIN|RNA CHAIN
[ACTUAL]----------+--+--+------+---------------------+--+-----------
[PREDIC]+++++----++++-+-+--+---+----+++++--------+-+-+--+--+--+----+
>3KNK|3|B|PDBID|PROTEIN CHAIN|RNA CHAIN
[ACTUAL]--------------+---------------------------------------------
[PREDIC]--+------+-+--+++-++-----+--++-++-+--------+-+--+--+--+-----
>3KNK|5|A|PDBID|PROTEIN CHAIN|RNA CHAIN
[ACTUAL]-+++-++++++++--+--++++--------------------+--------+--------
[PREDIC]-+++++-++++++-++--++++++-+-------------+--+-------++--++----
>3KNK|6|A|PDBID|PROTEIN CHAIN|RNA CHAIN
[ACTUAL]------------------+-+--+-----+------+-+------+--------
[PREDIC]++++-+-+--------+++++-++++++++--+-+-++++++-+++------+-
>3KNK|7|A|PDBID|PROTEIN CHAIN|RNA CHAIN
[ACTUAL]+-++++--++++-+-+--+-+------++---+++-+-++---------
[PREDIC]+++++++++++++++++++++-++++++++-++++++++++-+---+++
>3KNK|8|A|PDBID|PROTEIN CHAIN|RNA CHAIN
[ACTUAL]-+++++-+--+++-+---+-------+++++-------+--++--++------------------
[PREDIC]+++++++++++++-+++++-+--+-++++++-+++++-++-+++-++----+----+------+-
>3KNK|9|A|PDBID|PROTEIN CHAIN|RNA CHAIN
[ACTUAL]-+--+++-------+---++-+-+------+-+--+-
[PREDIC]++++++-++-+-+-+-+++--+-------+-+++++-
>3KNK|C|A|PDBID|PROTEIN CHAIN|RNA CHAIN
[ACTUAL]------------------------------------+---+-+-++-----------------------------------------------------------------------------------------------------------------------------+-------------------------------------------++------------
[PREDIC]--+-+++-+----+----+--------+--------+--++-+-+-+-----+++-++-++-----++-+++-+-----+-----------------------------------------+---++-+++-+-++--+--++-----+--------++-+-+-++++++-++++--+------+-----+--------++---++++--++-+-+++++++-+----+
>3KNK|D|A|PDBID|PROTEIN CHAIN|RNA CHAIN
[ACTUAL]---+-----+--++-----------------------+----+--+-+-+-+-+---++++++----+---------+-----+---++----------+-+-----------------------------------------------++--+-++-+-------------------+---+---------------+-++---+++++-+-----+-+-+++------+-+--++-+--++--------++++--++++-+--+----------
[PREDIC]+--++++-++++++--+-----+-++-++-++--+--+++++++++++++-+-++++++++++--+-++-++-----+-----+-++++-+----+--+--++------------------------------+--+-----+----+++++-+-+++++++-+-+-+-+++---+-++++-++-+-----------++++++-++++++++++--++++-+++--+--++-++++-+++-+++-+--++++++++++++++++++++-----+++
>3KNK|E|A|PDBID|PROTEIN CHAIN|RNA CHAIN
[ACTUAL]-------+--------------------------+-+------+---+---------+--+--+---------------+-+--------------------------+++++-+--+----+---++---++--+++-+++++++-++++--+-++--+---+-+-+----------------+---------------------
[PREDIC]-++--+-++++++--+--++-----------+--+++++++++----+-+--++++++-+++-++++-++-----+--++-+--+-----------+---+-+-++++++++--+--+++++++++++++-++-++++++++++++-+++++++++++++---+--------------------+-+--+-++-----+--+---+
>3KNK|F|A|PDBID|PROTEIN CHAIN|RNA CHAIN
[ACTUAL]---------------------------------++--+-++-++++-+-+--++---+-+------++-----++------++-----------+----+--+--+-+--------------------------+-+------------------------------++--------------+--------------------------
[PREDIC]++----------++++++----------------+--+-++-++++++++++++-+++++++++++++++++-++++++-----+-----+---+-++++--++-+++--------+++--------------+--+-----------+-+------+--+--+++-++--+---------+-+---+-----------+--+++-----
>3KNK|G|A|PDBID|PROTEIN CHAIN|RNA CHAIN
[ACTUAL]-----------------------------------+------+---------------------------+----------------------------------------------------+-------+---+----------------------------------------------
[PREDIC]-+-++--+++-----+-----+--+-+--+--+--+---++-----+---+--++--------++++---++-+++-++-+-++------+-+-++-+-------------------+----++-+-+-+-++--+----------------++-+------------------------+-
>3KNK|G|B|PDBID|PROTEIN CHAIN|RNA CHAIN
[ACTUAL]--------------------------+--------------------------------------+---+-+--------------------+-+---------------------------------------------------------------------------------------
[PREDIC]---+---+++-----+-+---+--+-+-+---+--+---++-----+---+--++--+-------++----+-+++-++++-+--+----+-+-++-+-------------+----------++-+-+-+-+---+----------------++-+--------------------------
>3KNK|H|A|PDBID|PROTEIN CHAIN|RNA CHAIN
[ACTUAL]-------------------------------------------------------------+---------------------------------------------+-+----------------------------+---+--------+-------+--------------------
[PREDIC]-++--+------+----+----+-+-+--------------+--------++-++--++++++--+--++---++-+----+++++----------+---+--+-----+++--------------+-++-+-+--+++++++---+----++---++-----+-------+---+---+
>3KNK|I|A|PDBID|PROTEIN CHAIN|RNA CHAIN
[ACTUAL]---------------------+-+---+-------------+----------------------------------------------------------------------------------------------------------
[PREDIC]++--------+-----+----+-++-+++---+--------++------+-+-+-++---++----+--------------+----+--+-------------++--+-+--+----+----------------------+-------
>3KNK|N|A|PDBID|PROTEIN CHAIN|RNA CHAIN
[ACTUAL]------------------------+--+--------+-------+-----------------+-++--+--+---+---+----------------+----+--+++----+-++--+----------------------
[PREDIC]++++---+---------------++--++--++-+++++--++-+--+-+--------+-+++-++--++--++++++-++-++----+----+--+--++--+++--+++++++--++-+-+---++-++--+-++--+
>3KNK|O|A|PDBID|PROTEIN CHAIN|RNA CHAIN
[ACTUAL]+-+-+----------------------++-++---------+-------------------------+-+----------------------------------------------------
[PREDIC]+--+-++-+----++-++--+-++-++++++++--------+-++---+---+-----+----+-+---++-+-+--+-+++-----+-+--+++++--++-----+---------------
>3KNK|P|A|PDBID|PROTEIN CHAIN|RNA CHAIN
[ACTUAL]--------------++++--+---+-+----++-++---+-----+------+-++---+---------+--++--+------+-------------------+-+-+----+--+--------------++------------------
[PREDIC]-+----+-+++-++++++-++++++++-++-++-++++++++++-+++++++++++++--+-++++++++--++--+-+++--+-----+-----------+-+--++--+-+---------------+-+++--++--+---------+
>3KNK|Q|A|PDBID|PROTEIN CHAIN|RNA CHAIN
[ACTUAL]-----+-++-+-++++-----+-----------------------+----------------+----------+-+-----+--+-++------------+-----------------+---++---+-------------
[PREDIC]+---++++++++++++-+++++---+---+-++-------+-+--+-++-++---+--+++++---+---+++--++--+-+++++++---------+--+---+----+-----+--++++++-+---+--++-------
>3KNK|R|A|PDBID|PROTEIN CHAIN|RNA CHAIN
[ACTUAL]-++-+-++-----++------+-+--+-------+-+----+-------+------+---+--+-------------------------+++--+--------++-+-----------
[PREDIC]+++++++++-+++++++----+++-+----++++++++-++++-++--+---+--++---+--+---+--------+----+---+++-+++++++------+++++----------+
>3KNK|S|A|PDBID|PROTEIN CHAIN|RNA CHAIN
[ACTUAL]------------+--+--+------------------------------------------------------------------------+--------------+-----
[PREDIC]-+++--+-+++++-+++-+++++-+++--++--+-+-+-----+--+---------+-++++++--++--++---+------------++-++++-+--------+----+-
>3KNK|S|B|PDBID|PROTEIN CHAIN|RNA CHAIN
[ACTUAL]----------------+------------------+-+------+-+---------------+-----------------------------+-+-----------------
[PREDIC]--+---+-+-+-+-+-+-+++-+-+----++--+-+-+-----+------------+-++++++--++--+----+------------++-++++-+-+------+------
>3KNK|T|A|PDBID|PROTEIN CHAIN|RNA CHAIN
[ACTUAL]--+-------------------+-------------------------------++---+--------------------------------+-++++-+------------+-----+---------------------------
[PREDIC]-+++-+----+++--+++----+--++-+-+++-++-++-+---------+-++++-+++-+-++-++-----+---------+-----++++++++++++--+---++-+++-+-+++---------+--------------+--
>3KNK|U|A|PDBID|PROTEIN CHAIN|RNA CHAIN
[ACTUAL]----++-----+-+-+------+-+-+-+++-+--++-------+-+--+-+++++-+-----------+-----++---+-----------++------------------------
[PREDIC]+++++++--+++++++--+--+-+++-++++-++-+----+++++-++++++++++-++-++-+--++-++++++++++-++-++---+-++++--+---+--+------+-------
>3KNK|V|A|PDBID|PROTEIN CHAIN|RNA CHAIN
[ACTUAL]-------------------------------------------------------------------------+-+-+--++-+++-++------------
[PREDIC]+----++++++++--++-+-+--+----------------++-++--++---++-----------++-+----+-+++-+++++++++++--+------+-
>3KNK|W|A|PDBID|PROTEIN CHAIN|RNA CHAIN
[ACTUAL]-------+--+-+-++-+----------------------++----------+------+-+---------------+----++---+++---+--+++--------------
[PREDIC]-+++++-+--+++-++-+------+-+--++-++--++--++--+---+--++------+++-+-------+----++-++-++---+++++----+++-++-----------
>3KNK|X|A|PDBID|PROTEIN CHAIN|RNA CHAIN
[ACTUAL]-------------+-+----------------+-+++---------------+-+--+---+-++---+--++-+---------------------
[PREDIC]-++----------+++++-+----++--+-+-+-++++-++--+---+-+--+-++-++++++++-+++-+++++++++--+---+++-+--+---
>3KNK|Y|A|PDBID|PROTEIN CHAIN|RNA CHAIN
[ACTUAL]-+----------------+-------------+-+---------+-+----------------------++---------------------------------------
[PREDIC]++++-+-+++++----++++++++-+-++---+++-------+--++--+-+-++-+-----+----+-++-+-------++++++++--++-++-+-+-+--------+
>3KNK|Z|A|PDBID|PROTEIN CHAIN|RNA CHAIN
[ACTUAL]-------------------------------------------------------------------------------+---------------------------------------------------------------------------------------+--------------------------------------
[PREDIC]--+--+---+---+----++--+--++-+-++-+++-+----------++---++-------+--+-----+--+--+++++--+-+---------------+---+----+--------++----+----------------------------+------------------------------------------+-------
>3KNK|Z|B|PDBID|PROTEIN CHAIN|RNA CHAIN
[ACTUAL]---------+--------+---------+-+-----------------------------------------+-----------+-------------------------------------------------------------------------------------------------------------------------
[PREDIC]-------+-+---+----++--+--++-++++-+++-+----------++-+-++-------+--+-----++-+--+++++-++-+---------------+---+----+-----++-++---------------------------------+------------------------------------------+-------
>3KOA|A|B|PDBID|PROTEIN CHAIN|RNA CHAIN
[ACTUAL]------------------------------------------------------------------------------------------------------------+------+-----------+----------------------------------------------------------------+----------------------++----------------------------------------------------------------------------------++----------------------------------+--------------------------------------------------------------------------------------------------------------------------------------------
[PREDIC]------------------------------------------------------------------------------------------------------------------+------------+----------------------------------------------------------------+-------------+--------+++---------------------------------------------------------+---------------------++++-++-------------------------------+-+--------------------------+--------------------------------------------------------++--+-------------+--------------------+--+------------
>3KOA|A|C|PDBID|PROTEIN CHAIN|RNA CHAIN
[ACTUAL]---------------------------------------------------------------------------------------------------------------------------------------------------------------------------------------------------------------------------------------------------------------------------------------------------------------+-------------------------------+-+--------------------------------------------------------------------------------+---+--+--------------------------------------------------
[PREDIC]------------------------------------------------------------------------------------------------------------------+------------+----------------------------------------------------------------+-------------+--------+++---------------------------------------------------------+---------------------++++-++-------------------------------+-+--------------------------+--------------------------------------------------------++--+-------------+--------------------+--+------------
>3KS8|A|F|PDBID|PROTEIN CHAIN|RNA CHAIN
[ACTUAL]-------------------------------------------------------------------------------------------------------------------+-+-----------------------------------------------------------------+
[PREDIC]-------+-----+-----+--+---------++-------------+-+++---------+------------+---------+--+------+-++--+--+-----------+------+-+++----------------+----+--+---+---------+-----------++---++
>3KS8|B|F|PDBID|PROTEIN CHAIN|RNA CHAIN
[ACTUAL]----------------------------------------------------------------------------------------------------------------------+---+--+---------------------------------------+------------------
[PREDIC]-------+-----+-----+--+---------++-------------+-+++---------+------------+---------+--+------+-++--+--+-----------+------+-+++----------------+----+--+---+---------+-----------++---++
>3KS8|C|E|PDBID|PROTEIN CHAIN|RNA CHAIN
[ACTUAL]-------------------------------------------------------------------------------------------------------------------+-+-----------------------------------------------------------------+
[PREDIC]-------------+-----+--+------------------------+-+++---------+------------+---------+--+------+-++--+--+-----------+------+-+++----------------+----+--+---+---------+------------+---+-
>3KS8|D|E|PDBID|PROTEIN CHAIN|RNA CHAIN
[ACTUAL]--------------------------------------------------------------------------------------------------------------------------+--+---------------------------------------+------------------
[PREDIC]-------------+-----+--+------------------------+-+++---------+------------+---------+--+------+-++--+--+-----------+------+-+++----------------+----+--+---+---------+------------+---+-
>3KS8|D|F|PDBID|PROTEIN CHAIN|RNA CHAIN
[ACTUAL]-------------------------------------------------------------------------------------------------------------------+--------------------------------------------------------------------
[PREDIC]-------+-----+-----+--+---------++-------------+-+++---------+------------+---------+--+------+-++--+--+-----------+------+-+++----------------+----+--+---+---------+-----------++---++
>3L25|A|C|PDBID|PROTEIN CHAIN|RNA CHAIN
[ACTUAL]------------------------------------------------------------+-------------------------------------------------------------------+
[PREDIC]-------------++----+---------+--+------+--+-----+-+---------+------+-+++--------------+-+-----------+---------+----------++----+-
>3L25|B|C|PDBID|PROTEIN CHAIN|RNA CHAIN
[ACTUAL]-------------------------------------------------------------------+--+-----------------------------+---------+------------------
[PREDIC]-------------++----+---------+--+------+--+-----+-+---------+------+-+++--------------+-+-----------+---------+----------++----+-
>3L25|B|F|PDBID|PROTEIN CHAIN|RNA CHAIN
[ACTUAL]--------------------------------------------------------------------------------------------------------------------------------+
[PREDIC]-------------++----+---------+--+------+--+-----+-+---------+------+-+++--------------+-+-----------+---------+----------++----+-
>3L25|D|F|PDBID|PROTEIN CHAIN|RNA CHAIN
[ACTUAL]------------------------------------------------------------+-------------------------------------------------------------------+
[PREDIC]-------------++----+---------+--+------+--+-----+-+---------+------+-+++--------------+-+-----------+---------+----------++----+-
>3L25|E|C|PDBID|PROTEIN CHAIN|RNA CHAIN
[ACTUAL]--------------------------------------------------------------------------------------------------------------------------------+
[PREDIC]-------------++----+---------+--+------+--+-----+-+---------+------+-+++--------------+-+-----------+---------+----------++----+-
>3L25|E|F|PDBID|PROTEIN CHAIN|RNA CHAIN
[ACTUAL]-------------------------------------------------------------------+--+-----------------------------+---------+------------------
[PREDIC]-------------++----+---------+--+------+--+-----+-+---------+------+-+++--------------+-+-----------+---------+----------++----+-
>3L26|A|C|PDBID|PROTEIN CHAIN|RNA CHAIN
[ACTUAL]------------------------------------------------------------+-------------------------------------------------------------------+
[PREDIC]-------------++----+---------+--+------+--+-----+-+---------+------+-+++--------------+-+-----------+---------+----------++----+-
>3L26|B|C|PDBID|PROTEIN CHAIN|RNA CHAIN
[ACTUAL]-------------------------------------------------------------------+--+-----------------------------+---------+------------------
[PREDIC]-------------++----+---------+--+------+--+-----+-+---------+------+-+++--------------+-+-----------+---------+----------++----+-
>3L3C|A|P|PDBID|PROTEIN CHAIN|RNA CHAIN
[ACTUAL]------+--+--+-----------------------------+--+-+-------------------------+-----+-+--+-----
[PREDIC]--+---+-++-++--+----+--------+-----+---+++++-+-+------------+--+---------+--+-++-+++++----
>3L3C|B|Q|PDBID|PROTEIN CHAIN|RNA CHAIN
[ACTUAL]---------+--+--+---------------------------+-+---------------------------+--+--+-+--+-----
[PREDIC]--+---+-++-++--+----+--------+-----+---+++++-+-+------------+--+---------+--+-++-+++++----
>3L3C|C|R|PDBID|PROTEIN CHAIN|RNA CHAIN
[ACTUAL]---------+--+--+--------------------------++-+---------------------------+-----+-+++++----
[PREDIC]--+---+-++-++--+----+--------+-----+---+++++-+-+------------+--+---------+--+-++-+++++----
>3L3C|D|S|PDBID|PROTEIN CHAIN|RNA CHAIN
[ACTUAL]---------+--+-----------------------------++-+---------------------------+--+--+----+-----
[PREDIC]--+---+-++-++--+----+--------+-----+---+++++-+-+------------+--+---------+--+-++-+++++----
>3LQX|A|B|PDBID|PROTEIN CHAIN|RNA CHAIN
[ACTUAL]--------------------------------------------------+--+++--+----------+---+---+++-------------------------
[PREDIC]+------------------------+---------------------+--+--++++-+-+-+------++-++---+++-------+-----------------
>3LRN|A|C|PDBID|PROTEIN CHAIN|RNA CHAIN
[ACTUAL]---------------------------+---------------------------+------------------------------------------------+----------------
[PREDIC]---+-------+-------+-+-----+--------------+-----+------++-+--+-++--------------------+------+---------+-+----------------
>3LRN|A|D|PDBID|PROTEIN CHAIN|RNA CHAIN
[ACTUAL]----------------------------------------------+----+---------------------------------------------------------------------
[PREDIC]---+-------+-------+-+-----+--------------+-----+------++-+--+-++--------------------+------+---------+-+----------------
>3LRN|B|D|PDBID|PROTEIN CHAIN|RNA CHAIN
[ACTUAL]---------------------------+---------------------------+-----------------------------------------------------------------
[PREDIC]---+-------+-------+-+-----+--------------+-----+------++-+--+-++--------------------+------+---------+-+----------------
>3LWO|A|D|PDBID|PROTEIN CHAIN|RNA CHAIN
[ACTUAL]------------------------------------------------------------+-----+-------+----------------------+--+------------------------------------------------------------------------------------------------------------------------------------------------------------+------++-+-+-------------------------------------------++------++---+------+------
[PREDIC]-------------------------------------+--+-----------+------+------+------++++----+------------++-+--+------+----------------------------------+++-+++-+-++----------------------+++-++--+---------------++-++---+-+----------------------+----------+----------+-+------++-+-+-----+-----++-----------------+---+-+----+-++------++---++-+-+-+----+-
>3LWO|A|E|PDBID|PROTEIN CHAIN|RNA CHAIN
[ACTUAL]----------------------------------------------------------------------------++-+-+--------------------------------------------------------------------+-+-----------------------+--++--------------------+------------------------------------------------------------------------------------------------------------------------------------------
[PREDIC]-------------------------------------+--+-----------+------+------+------++++----+------------++-+--+------+----------------------------------+++-+++-+-++----------------------+++-++--+---------------++-++---+-+----------------------+----------+----------+-+------++-+-+-----+-----++-----------------+---+-+----+-++------++---++-+-+-+----+-
>3LWO|B|D|PDBID|PROTEIN CHAIN|RNA CHAIN
[ACTUAL]-----------------------------------+------------------------
[PREDIC]-+-+-+--++-+++--+-----++++++--++-+---+--+-+-+++-++----------
>3LWO|C|D|PDBID|PROTEIN CHAIN|RNA CHAIN
[ACTUAL]--------------------------------++-+++------+------------+--------------------------------------+--------------------------
[PREDIC]-----+-+---------+--------+-----++++++-++---+-+----------+------------------+-----++--+-----+-+-+-------++-----------------
>3LWP|A|D|PDBID|PROTEIN CHAIN|RNA CHAIN
[ACTUAL]---------------------------------------------------------+--+-----+------++----------------------+--+------------------------------------------------------------------------------------------------------------------------------------------------------------+------++-+-+--------------------------------------------+------++---+------+------
[PREDIC]-------------------------------------+--+-----------+------+------+------++++----+------------++-+--+------+----------------------------------+++-+++-+-++----------------------+++-++--+---------------++-++---+-+----------------------+----------+----------+-+------++-+-+-----+-----++-----------------+---+-+----+-++------++---++-+-+-+----+-
>3LWP|A|E|PDBID|PROTEIN CHAIN|RNA CHAIN
[ACTUAL]-------------------------------------------------------------------------------+----------------------------------------------------------------------+-+-----------------------+---+--------------------+------------------------------------------------------------------------------------------------------------------------------------------
[PREDIC]-------------------------------------+--+-----------+------+------+------++++----+------------++-+--+------+----------------------------------+++-+++-+-++----------------------+++-++--+---------------++-++---+-+----------------------+----------+----------+-+------++-+-+-----+-----++-----------------+---+-+----+-++------++---++-+-+-+----+-
>3LWP|B|D|PDBID|PROTEIN CHAIN|RNA CHAIN
[ACTUAL]-------------------------------------+----------------------
[PREDIC]-+-+-+--++-+++--+-----++++++--++-+---+--+-+-+++-++----------
>3LWP|C|D|PDBID|PROTEIN CHAIN|RNA CHAIN
[ACTUAL]--------------------------------++-+++------+------------+------------------------------------+-+--------------------------
[PREDIC]-----+-+---------+--------+-----++++++-++---+-+----------+------------------+-----++--+-----+-+-+-------++-----------------
>3LWQ|A|D|PDBID|PROTEIN CHAIN|RNA CHAIN
[ACTUAL]-------------------------------------------------------+---++-----+-------+----------------------+---------------------------------------------------------------------------------------------------------------------------------------------------------------+------++-+-+--------------------------------------------+------++---+------+------
[PREDIC]-------------------------------------+--+-----------+------+------+------++++----+------------++-+--+------+----------------------------------+++-+++-+-++----------------------+++-++--+---------------++-++---+-+----------------------+----------+----------+-+------++-+-+-----+-----++-----------------+---+-+----+-++------++---++-+-+-+----+-
>3LWQ|A|E|PDBID|PROTEIN CHAIN|RNA CHAIN
[ACTUAL]-------------------------------------------------------------------------------+----------------------------------------------------------------------+-+-----------------------+-------------------------------------------------------------------------------------------------------------------------------------------------------------------
[PREDIC]-------------------------------------+--+-----------+------+------+------++++----+------------++-+--+------+----------------------------------+++-+++-+-++----------------------+++-++--+---------------++-++---+-+----------------------+----------+----------+-+------++-+-+-----+-----++-----------------+---+-+----+-++------++---++-+-+-+----+-
>3LWQ|B|D|PDBID|PROTEIN CHAIN|RNA CHAIN
[ACTUAL]---------------------------------+-+-+----------------------
[PREDIC]-+-+-+--++-+++--+-----++++++--++-+---+--+-+-+++-++----------
>3LWQ|C|D|PDBID|PROTEIN CHAIN|RNA CHAIN
[ACTUAL]--------------------------------++-+++------+------------+------------------------------------+-+--------------------------
[PREDIC]-----+-+---------+--------+-----++++++-++---+-+----------+------------------+-----++--+-----+-+-+-------++-----------------
>3LWR|A|D|PDBID|PROTEIN CHAIN|RNA CHAIN
[ACTUAL]-----------------------------------------------------------++-----+------++----------------------+--+------------------------------------------------------------------------------------------------------------------------------------------------------------+------++-+-+--------------------------------------------+------++---+------+------
[PREDIC]-------------------------------------+--+-----------+------+------+------++++----+------------++-+--+------+----------------------------------+++-+++-+-++----------------------+++-++--+---------------++-++---+-+----------------------+----------+----------+-+------++-+-+-----+-----++-----------------+---+-+----+-++------++---++-+-+-+----+-
>3LWR|A|E|PDBID|PROTEIN CHAIN|RNA CHAIN
[ACTUAL]-------------------------------------------------------------------------------+----------------------------------------------------------------------+---------------------------------------------------------------------------------------------------------------------------------------------------------------------------------------------
[PREDIC]-------------------------------------+--+-----------+------+------+------++++----+------------++-+--+------+----------------------------------+++-+++-+-++----------------------+++-++--+---------------++-++---+-+----------------------+----------+----------+-+------++-+-+-----+-----++-----------------+---+-+----+-++------++---++-+-+-+----+-
>3LWR|B|D|PDBID|PROTEIN CHAIN|RNA CHAIN
[ACTUAL]---------------------------------+-+-+----------------------
[PREDIC]-+-+-+--++-+++--+-----++++++--++-+---+--+-+-+++-++----------
>3LWR|C|D|PDBID|PROTEIN CHAIN|RNA CHAIN
[ACTUAL]--------------------------------++-+++------+------------+------------------------------------+-+--------------------------
[PREDIC]-----+-+---------+--------+-----++++++-++---+-+----------+------------------+-----++--+-----+-+-+-------++-----------------
>3LWV|A|D|PDBID|PROTEIN CHAIN|RNA CHAIN
[ACTUAL]---------------------------------------------------------+-++------------++-+--------------------+--+------------------------------------------------------------------------------------------------------------------------------------------------------------+------++-+-+-------------------------------------------++------++---+------+------
[PREDIC]-------------------------------------+--+-----------+------+------+------++++----+------------++-+--+------+----------------------------------+++-+++-+-++----------------------+++-++--+---------------++-++---+-+----------------------+----------+----------+-+------++-+-+-----+-----++-----------------+---+-+----+-++------++---++-+-+-+----+-
>3LWV|A|E|PDBID|PROTEIN CHAIN|RNA CHAIN
[ACTUAL]-------------------------------------------------------------------------------+--------------------------------------------------------------------------------------------------------------------------------------------------------------------------------------------------------------------------------------------------------------------
[PREDIC]-------------------------------------+--+-----------+------+------+------++++----+------------++-+--+------+----------------------------------+++-+++-+-++----------------------+++-++--+---------------++-++---+-+----------------------+----------+----------+-+------++-+-+-----+-----++-----------------+---+-+----+-++------++---++-+-+-+----+-
>3LWV|B|D|PDBID|PROTEIN CHAIN|RNA CHAIN
[ACTUAL]-----------------------------------+-+----------------------
[PREDIC]-+-+-+--++-+++--+-----++++++--++-+---+--+-+-+++-++----------
>3LWV|C|D|PDBID|PROTEIN CHAIN|RNA CHAIN
[ACTUAL]--------------------------------++-+++--+---+------------+------------------------+-----------+-+--------------------------
[PREDIC]-----+-+---------+--------+-----++++++-++---+-+----------+------------------+-----++--+-----+-+-+-------++-----------------
>3M7N|D|Y|PDBID|PROTEIN CHAIN|RNA CHAIN
[ACTUAL]------------------------------------------------------------------------------------------------+-----------------------------------+--+-------------------------------------------+------------------------------------------------------------------------------
[PREDIC]----------------+-+-+----------++---++-----+----+-+-----------+--+-----+---+-++-----------+---+++-----+--+--------+----+------------++-+++-+-+-+----------------+----+--++-----------------------+--+-----------+--+-----------+---------+----+-------------------
>3M7N|E|Z|PDBID|PROTEIN CHAIN|RNA CHAIN
[ACTUAL]-----------------------------------------------------------------------------------------------++-----------------------------------+--+-------------------------------------------+------------------------------------------------------------------------------
[PREDIC]----------------+-+-+----------++---++-----+----+-+-----------+--+-----+---+-++-----------+---+++-----+--+--------+----+------------++-+++-+-+-+----------------+----+--++-----------------------+--+-----------+--+-----------+---------+----+-------------------
>3M7N|F|X|PDBID|PROTEIN CHAIN|RNA CHAIN
[ACTUAL]------------------------------------------------------------------------------------------------+-----------------------------------+--++------------------------------------------+------------------------------------------------------------------------------
[PREDIC]----------------+-+-+----------++---++-----+----+-+-----------+--+-----+---+-++-----------+---+++-----+--+--------+----+------------++-+++-+-+-+----------------+----+--++-----------------------+--+-----------+--+-----------+---------+----+-------------------
>3M7N|G|Y|PDBID|PROTEIN CHAIN|RNA CHAIN
[ACTUAL]-----------------------------------------------------------------------+------+---------------------------+--------------------------------------------------------------------------------------------------------------------------------------------------------
[PREDIC]----------+-+---+-+---+---------++-----+----------------------+-+----+--+--+------------------------+-----+------+--------+-------+------+--------+--+-+-----------+---------------------+--++---++----+++---------------+-------+++--------------+------++-+------
>3M7N|H|Z|PDBID|PROTEIN CHAIN|RNA CHAIN
[ACTUAL]------------------------------------------------------------------------------+---------------------------+--------------------------------------------------------------------------------------------------------------------------------------------------------
[PREDIC]----------+-+---+-+---+---------++-----+----------------------+-+----+--+--+------------------------+-----+------+--------+-------+------+--------+--+-+-----------+---------------------+--++---++----+++---------------+-------+++--------------+------++-+------
>3M7N|I|X|PDBID|PROTEIN CHAIN|RNA CHAIN
[ACTUAL]---------------------------------------------------------------------+--------+---------------------------+--------------------------------------------------------------------------------------------------------------------------------------------------------
[PREDIC]----------+-+---+-+---+---------++-----+----------------------+-+----+--+--+------------------------+-----+------+--------+-------+------+--------+--+-+-----------+---------------------+--++---++----+++---------------+-------+++--------------+------++-+------
>3M85|D|Y|PDBID|PROTEIN CHAIN|RNA CHAIN
[ACTUAL]------------------------------------------------------------------------------------------------------------------------------------+-----------------------------------------------------------------------------------------------------------------------------
[PREDIC]----------------+-+-+----------++---++-----+----+-+-----------+--+-----+---+-++-----------+---+++-----+--+--------+----+------------++-+++-+-+-+----------------+----+--++-----------------------+--+-----------+--+-----------+---------+----+-------------------
>3M85|E|Z|PDBID|PROTEIN CHAIN|RNA CHAIN
[ACTUAL]------------------------------------------------------------------------------------------------+-----------------------------------------------------------------------------------------------------------------------------------------------------------------
[PREDIC]----------------+-+-+----------++---++-----+----+-+-----------+--+-----+---+-++-----------+---+++-----+--+--------+----+------------++-+++-+-+-+----------------+----+--++-----------------------+--+-----------+--+-----------+---------+----+-------------------
>3M85|F|X|PDBID|PROTEIN CHAIN|RNA CHAIN
[ACTUAL]-----------------------------------------------------------------------------------------------++-----------------------------------+-----------------------------------------------------------------------------------------------------------------------------
[PREDIC]----------------+-+-+----------++---++-----+----+-+-----------+--+-----+---+-++-----------+---+++-----+--+--------+----+------------++-+++-+-+-+----------------+----+--++-----------------------+--+-----------+--+-----------+---------+----+-------------------
>3M85|G|Y|PDBID|PROTEIN CHAIN|RNA CHAIN
[ACTUAL]----------------------------------------------------------------------------------------------------------+------+-------------------------------------------------------------------------------------------------------------------------------------------------
[PREDIC]----------+-+---+-+---+---------++-----+----------------------+-+-------+--+------------------------+-----+------+--------+-------+------+--------+--+-+-----------+---------------------+--++---++----+++---------------+-------+++--------------+------++-+------
>3M85|H|Z|PDBID|PROTEIN CHAIN|RNA CHAIN
[ACTUAL]----------------------------------------------------------------------------------------------------------+--------------------------------------------------------------------------------------------------------------------------------------------------------
[PREDIC]----------+-+---+-+---+---------++-----+----------------------+-+-------+--+------------------------+-----+------+--------+-------+------+--------+--+-+-----------+---------------------+--++---++----+++---------------+-------+++--------------+------++-+------
>3M85|I|X|PDBID|PROTEIN CHAIN|RNA CHAIN
[ACTUAL]------------------------------------------------------------------------------+------------------------------------------------------------------------------------------------------------------------------------------------------------------------------------
[PREDIC]----------+-+---+-+---+---------++-----+----------------------+-+-------+--+------------------------+-----+------+--------+-------+------+--------+--+-+-----------+---------------------+--++---++----+++---------------+-------+++--------------+------++-+------
>3MDG|A|C|PDBID|PROTEIN CHAIN|RNA CHAIN
[ACTUAL]------------------------------------------------------+-------+--------------------------------------+-+---------------------------------------------------------------------------------------------------------------------------
[PREDIC]--------++-----------+------------++----------------------+---+--+-+-------+-+-----------+---------------------+----------+---------------------------------++-+---+-------------------------------------+----+---------+----------
>3MDI|A|C|PDBID|PROTEIN CHAIN|RNA CHAIN
[ACTUAL]------------------------------------------------------+-------+-------------------------------------++-+---------------------------------------------------------------------------------------+-----------------------------------
[PREDIC]--------++-----------+------------++----------------------+---+--+-+-------+-+-----------+---------------------+----------+---------------------------------++-+---+-------------------------------------+----+---------+----------
>3MOJ|B|A|PDBID|PROTEIN CHAIN|RNA CHAIN
[ACTUAL]--------++------+------+--------++-+--------------------------+-+-+---------
[PREDIC]-+-+-+++++++-+--+--+----------+--+------+--+-+--+-+-++--+--++++-+++--+-++---
>3MQK|A|D|PDBID|PROTEIN CHAIN|RNA CHAIN
[ACTUAL]--------------------------------------------------------------------------------------------------------------------------------------------------------------------------------------------------------------------------------------------------------+-+------+--+-+--------------------------------------------+------------------++
[PREDIC]------------------------------+--+-----------+------+------+------++++----+------------++-+--+-----------------------------------------+++-+++-+-++----------------------+++-++--+---------------++-++---+-+----------------------+----------+----------+-+------++-+-+-----+-----++-----------------+---+-+----+-++------++---++-----+-
>3MQK|A|E|PDBID|PROTEIN CHAIN|RNA CHAIN
[ACTUAL]------------------------------------------------------------------------------------------------------------------------------------------------------------------------------------------------------------------------------------------------------------------+-------------------------------------------------------++------------
[PREDIC]---------------------------------+-----------+------+------+------++++----+------------++-+--+-----------------------------------------+++-+++-+-++----------------------+++-++--+---------------++-++---+-+----------------------+----------+----------+-+------++-+-+-----+-----++-----------------+---+-+----+-++------++---++-----+-
>3MUM|P|R|PDBID|PROTEIN CHAIN|RNA CHAIN
[ACTUAL]---------------+--+---------------------------+-++-----------------------------+-----+--+---------
[PREDIC]------+-+---+-++-++--+----+--------+-----+---+++++-+-+------------+--+---------+--+-++-+++++------
>3MUR|P|R|PDBID|PROTEIN CHAIN|RNA CHAIN
[ACTUAL]---------------+--+-----------------------------++-----------------------------+-----+--++++------
[PREDIC]------+-+---+-++-++--+----+--------+-----+---+++++-+-+------------+--+---------+--+-++-+++++------
>3MUT|P|R|PDBID|PROTEIN CHAIN|RNA CHAIN
[ACTUAL]---------------+--+-----------------------------++-----------------------------+--------++++------
[PREDIC]------+-+---+-++-++--+----+--------+-----+---+++++-+-+------------+--+---------+--+-++-+++++------
>3MXH|P|R|PDBID|PROTEIN CHAIN|RNA CHAIN
[ACTUAL]---------------+--+-----------------------------++-+---------------------------+-----+--+---------
[PREDIC]------+-+---+-++-++--+----+--------+-----+---+++++-+-+------------+--+---------+--+-++-+++++------
>3NCU|A|C|PDBID|PROTEIN CHAIN|RNA CHAIN
[ACTUAL]-------------------------------------++----------------------------------------------------------------------------+------------------
[PREDIC]-----------+-+++---+--+-------+-+-----+--------------+-----+------++-+--+-++--------------------+------+---------+-+------------------
>3NCU|A|D|PDBID|PROTEIN CHAIN|RNA CHAIN
[ACTUAL]---------------------------------------------------------+----+-----------------------------------------------------------------------
[PREDIC]-----------+-+++---+--+-------+-+-----+--------------+-----+------++-+--+-++--------------------+------+---------+-+------------------
>3NCU|B|C|PDBID|PROTEIN CHAIN|RNA CHAIN
[ACTUAL]---------------------------------------------------------+----------------------------------------------------------------------------
[PREDIC]-----------+-+++---+--+-------+-+-----+--------------+-----+------++-+--+-++--------------------+------+---------+-+------------------
>3NCU|B|D|PDBID|PROTEIN CHAIN|RNA CHAIN
[ACTUAL]-------------------------------------++----------------------------------------------------------------------------+------------------
[PREDIC]-----------+-+++---+--+-------+-+-----+--------------+-----+------++-+--+-++--------------------+------+---------+-+------------------
>3NDB|A|M|PDBID|PROTEIN CHAIN|RNA CHAIN
[ACTUAL]+--+--+-----+++--++--+-----------------------------+--+-+--------------+----+----------
[PREDIC]+--+--+--++++++--++-++-----+--++---+--++-----+-++++++++++++-------+-+-++-+--+------+---
>3NDB|B|M|PDBID|PROTEIN CHAIN|RNA CHAIN
[ACTUAL]-------------------------------------------------------+-----------------------------------------------------------------------------------------------------------------------------------------------------------------------------------------------------------------------------------------------------------------------------------------------------------------------------+--+++-+-----------+---+---++----------------------------------------------------
[PREDIC]---------+------------++------------------------+-++---+------------+--------------------+----+-++---------+-+-+++++++--++-+++--+-----++-++++-+-+-----------------+-+----------------------++++++----------------------------------------------------++-+-++++-+--------++--+----------------++---+------------+-------+---------+-+-------------------++-------------+--------+--+++---++--+--+------+-++-++-++++++--+--+---+++---++--+--+++++++++++++++-------------
>3NMR|A|B|PDBID|PROTEIN CHAIN|RNA CHAIN
[ACTUAL]------------------------------------------------------------------------------------------------+----+---------------------------------------------------------------+-----+--+
[PREDIC]---------+--+-+-+-+-+------------+--+-+------++-----+--++------+---+------------------------------------+-----------------------+----------------+------------------++++-------
>3NNA|A|B|PDBID|PROTEIN CHAIN|RNA CHAIN
[ACTUAL]------------------------------------------------------------------------------------------------+----+-----------------------+---------------------------------------+-----+--+
[PREDIC]---------+--+-+-+-+-+------------+--+-+------++-----+--++------+---+------------------------------------+-----------------------+----------------+------------------++++-------
>3NNC|A|B|PDBID|PROTEIN CHAIN|RNA CHAIN
[ACTUAL]------------------------------------------------------------------------------------------------+----+---------------------+-----------------------------------------+-----+--+
[PREDIC]---------+--+-+-+-+-+------------+--+-+------++-----+--++------+---+------------------------------------+-----------------------+----------------+------------------++++-------
>3NNH|A|E|PDBID|PROTEIN CHAIN|RNA CHAIN
[ACTUAL]---------+--------------------------+-+----------------------------------------------+--
[PREDIC]---------+--+++-+++-+------------+--+-+------++-++--++-++------+---++-------------------
>3NNH|B|F|PDBID|PROTEIN CHAIN|RNA CHAIN
[ACTUAL]---------+--------------------------------------+---------------------------------+--+--
[PREDIC]---------+--+++-+++-+------------+--+-+------++-++--++-++------+---++-------------------
>3NNH|C|E|PDBID|PROTEIN CHAIN|RNA CHAIN
[ACTUAL]---------+------------------------------------------------------------------------+--+--
[PREDIC]---------+--+++-+++-+------------+--+-+------++-++--++-++------+---++-------------------
>3NNH|D|F|PDBID|PROTEIN CHAIN|RNA CHAIN
[ACTUAL]---------+--+------------------------------------------------------------------------+--
[PREDIC]---------+--+++-+++-+------------+--+-+------++-++--++-++------+---++-------------------
>3O3I|X|A|PDBID|PROTEIN CHAIN|RNA CHAIN
[ACTUAL]------------------------------------+----+-----------------+---------++--++------------------------------+------------------
[PREDIC]---------+--+-+---+----------------+++--+++-++------++-+-++---++-----+-++----------+-----+-+--+-+--+------------------------
>3O6E|X|A|PDBID|PROTEIN CHAIN|RNA CHAIN
[ACTUAL]------------------------------------+----+-----------------+---------++--++------------------------------+------------------
[PREDIC]---------+--+-+---+----------------+++--+++-++------++-+-++---++-----+-++----------+-----+-+--+-+--+------------------------
>3O7V|X|A|PDBID|PROTEIN CHAIN|RNA CHAIN
[ACTUAL]------------------------------------+----+-----------------+---------++--++------------------------------+------------------
[PREDIC]---------+--+-+---+----------------+++--+++-++------++-+-++---++-----+-++----------+-------+--+----+------------------------
>3O8C|A|C|PDBID|PROTEIN CHAIN|RNA CHAIN
[ACTUAL]--------------------------------------------------------------------------------------------------------------------------------------------------------------------------------------------------------------------------------------------------------------------------+----------------------+-------------+--+-------------------------+------------------------------------------------------------------------+---------------------+-----------------+----+-------------------------------------------------------------------------------------------------------------------------------------------+---------------------------------------------------------------------------
[PREDIC]----------------------------------++---------------------------------------------------------+-------------------------------------------------------------------------------------------------------------------------------------------------------+----------------------------------------------------------------------------------------------------------------------------------------------------+-------------------------------------------------------------------------------------------------------------------------------------------------------------------------------------------------------------------------------------------------------------------------------
>3O8R|A|C|PDBID|PROTEIN CHAIN|RNA CHAIN
[ACTUAL]--------------------------------------------------------------------------------------------------------------------------------------------------------------------------------------------------------------------------------------------------------------------------+------------------------------------+-----------------------------------------------------------------------------------------------------+---------------------+-----------------+----------------------------------------------------------------------------------------------------------------------------------------------------------------------------------------------------------------------------
[PREDIC]----------------------------------++---------------------------------------------------------+-------------------------------------------------------------------------------------------------------------------------------------------------------+----------------------------------------------------------------------------------------------------------------------------------------------------+-------------------------------------------------------------------------------------------------------------------------------------------------------------------------------------------------------------------------------------------------------------------------------
>3OG8|A|C|PDBID|PROTEIN CHAIN|RNA CHAIN
[ACTUAL]-----------------------------+---------------------------+----------------------------------------------------------------------
[PREDIC]-----+-------+-------+-+-----+--------------+-----+------++-+--+-++--------------------+------+---------+-+---------------------
>3OG8|A|D|PDBID|PROTEIN CHAIN|RNA CHAIN
[ACTUAL]----------+---------------------------------------------------------------------------------------------------------------------
[PREDIC]-----+-------+-------+-+-----+--------------+-----+------++-+--+-++--------------------+------+---------+-+---------------------
>3OG8|B|C|PDBID|PROTEIN CHAIN|RNA CHAIN
[ACTUAL]----------+-------------------------------------+-------------------------------------------------------------------------------
[PREDIC]-----+-------+-------+-+-----+--------------+-----+------++-+--+-++--------------------+------+---------+-+---------------------
>3OG8|B|D|PDBID|PROTEIN CHAIN|RNA CHAIN
[ACTUAL]-----------------------------+---------------------------+----------------------------------------------------------------------
[PREDIC]-----+-------+-------+-+-----+--------------+-----+------++-+--+-++--------------------+------+---------+-+---------------------
>3OGE|B|A|PDBID|PROTEIN CHAIN|RNA CHAIN
[ACTUAL]-----------------------+-----------------------------------------------------------------------+-------+---------------------------+----+----------+------------------------------+-----------------------------------------------------------------------------
[PREDIC]-----+------------+-++-++++-+++----+---+-----+------+-----++---++------++++-----------+----+--+++-+-+-++-++--++--+-------------+-+---+--+-++---+-+---++++---+--+-------++-----+--++----------++++----------+----+-------+--------++---+-+-+---------------------
>3OGE|C|A|PDBID|PROTEIN CHAIN|RNA CHAIN
[ACTUAL]---++------------------------------------------------------------------------------------------------------------------------------------------------------+----+-+-----------+++++------------+--+---+----------------------------------------
[PREDIC]+++++-+---+++-+++++-+-+++++++++------+-------+-+-----+----++----------++------+++++-+--+-+--+----+---+----++-+-+-+----+---+--++---++--++--++------+--++--+++---++++++++--+-++-+++++++--+--+--++++-+-+++-+----------++--+----+++-++++++++-+-+---
>3OGE|D|A|PDBID|PROTEIN CHAIN|RNA CHAIN
[ACTUAL]-------+-+---+-------+--+----+----+--+--+++-+------+------+-+----+-----++---------------------------------------+--+--+--++-+------+-+--+---+---------+-----------------------------------------------------+---+
[PREDIC]-++---++++--+++-++---+--++++++-+-+++-++++++-+++-++-+++--+-+-+++-++-----+++-++---+-++++--+-+-------++--+--++-+---+++--++--+--+-+-+-++-+--+++-+---------++++----+--------+------------+-++--+---+-------------+---+
>3OGE|E|A|PDBID|PROTEIN CHAIN|RNA CHAIN
[ACTUAL]-------------+--++++---+----------------------+---------+-------------------------------------+--+---------------------+++--+++--+--------------------------------
[PREDIC]-------------+++-++++++++-++++----+-++++---+-+++-+-+---++++++++++--+----+-------+-+-+-++---+--++-++---++--+------------+++-++++--+------+--++-+++----+-++---------
>3OGE|F|A|PDBID|PROTEIN CHAIN|RNA CHAIN
[ACTUAL]-+-+----------------------------------------------------------------------------------+--+-+---------
[PREDIC]-+++--+---+-+--+------+-----------++--+-------+--+---+-++++-----------+-++--+--+-+---++----+---------
>3OGE|G|A|PDBID|PROTEIN CHAIN|RNA CHAIN
[ACTUAL]-++------+-------------------+--+++---------------------------------------------+----------------+---+-----------+-+--+-------------------------------------
[PREDIC]-+++++-+-++-+-----------+--+++-++++++-+-+--+---+--+-++-----+--+--------+---+-++-++-+++-+-----+++++-+-+--++--+-+-+++-+-+--+--------++---+++----+----+-+------
>3OGE|H|A|PDBID|PROTEIN CHAIN|RNA CHAIN
[ACTUAL]+-+----+--+--++--------------+-------------------------+------------------+------------+-++--+--+---------------+-+--------------+-+------
[PREDIC]-+++---+--++-+++-+-+++-------+-+----+---+----+---+-+-+-+-+++-+-++-+++++++++-++--+--++-++-+++-+-+++--++-++-------+++++----+---+---++------+
>3OGE|I|A|PDBID|PROTEIN CHAIN|RNA CHAIN
[ACTUAL]--+-----+++----+---+-----------------+----------------------------++-++++-------------------+---+-----++------+++-+-++-++--+++++
[PREDIC]+++++-+-+++++--+---+--+-+-+-+-+--+-+-+---+-----+--+--+--++--++-++++++++++----+----++--------+-+-+--+--++--+--+++++++++-++--+++++
>3OGE|J|A|PDBID|PROTEIN CHAIN|RNA CHAIN
[ACTUAL]----+-------+-----------------------+-+--+-----+--+--++++-++---------------------------------------------
[PREDIC]----+-+-+--++---+-+--+-----+++--+--++-++++++++-+--+++-+++-++---+-+++++--+-----+++-++--+-+-+++---+-+-----+
>3OGE|K|A|PDBID|PROTEIN CHAIN|RNA CHAIN
[ACTUAL]-------------------------++---------+++--+-+-+--------+-----------------------------+----------------------------+-+--++-+++-----
[PREDIC]--++-++++-+++--+++++-+---+++--+---+++++-++++++---++++++++++-++-------++---+--+--+---++++-+++---+----++-+-+------++-++++++++-+++--
>3OGE|L|A|PDBID|PROTEIN CHAIN|RNA CHAIN
[ACTUAL]-----+-+---+--++---+----------+-++---------------+-+-+--------------+--+-+-----------+----+-----+---------------++++++++--++-----------
[PREDIC]+--+-++++--++++++++++++-++-+++++++++----+++++++++++-++--+-+-+++++-+-+--++----+-------++++-++--+-+++--+-++----++-+++++++++++++++--+----+
>3OGE|M|A|PDBID|PROTEIN CHAIN|RNA CHAIN
[ACTUAL]--------------------+------++--------------+--------------------------------+--+-------+--++---------+++---++-+---++----------
[PREDIC]-++----+-+++++-+----+-+++++-+-+---++---++--+-+--------+-+-+-----+-+---+-+---+-+++++--+++++++++++-++-++++++-++++-++++--+++---++
>3OGE|N|A|PDBID|PROTEIN CHAIN|RNA CHAIN
[ACTUAL]-+++---++---------+--+----+-+--+--+-----+---++-------------++
[PREDIC]-+++---++++++++++++-++++-+++++++-++-----+-+-++--++-+----++-++
>3OGE|O|A|PDBID|PROTEIN CHAIN|RNA CHAIN
[ACTUAL]-------+------------++++---+------+------+-----++-++-+-------------++--+-----------------
[PREDIC]-------+++------+---++++++-+------+-++-+++-+-++++-++++-----++++++--++--+-+--+------+---+-
>3OGE|P|A|PDBID|PROTEIN CHAIN|RNA CHAIN
[ACTUAL]+-+-++-+--+++---++----+-++++---+---------+++--------------------+-+-+-----+------+------
[PREDIC]--+-++-+-+++++++++----+-++++++++-++--++++++++----+---++++++-+-+-+++++-++--+----+++--+---
>3OGE|Q|A|PDBID|PROTEIN CHAIN|RNA CHAIN
[ACTUAL]--+--------+---+-+------+--------+----+++-------------------+-++-+-++-----------------+---+--++----------
[PREDIC]-+++-------+++++++-----+++--+----+--+++++++-+++--+----------++++-+++++++--+--++-+-+---++--+++++++-+++-++-
>3OGE|R|A|PDBID|PROTEIN CHAIN|RNA CHAIN
[ACTUAL]-------------------------------------------------+----------+--+------++-+------+-------
[PREDIC]-++++++++++-+++++++++-+++--+++-+++++++--++---+--++-++++++++++-++---+++++++-----+++++--+-
>3OGE|S|A|PDBID|PROTEIN CHAIN|RNA CHAIN
[ACTUAL]---+-----------------------------------------------++++---------------------+-+--------------
[PREDIC]-+++-++-----++---+----+-+++++--++++++++--++--+-----++++++-+-+-++++-+++--+--++++++-++++---++++
>3OGE|T|A|PDBID|PROTEIN CHAIN|RNA CHAIN
[ACTUAL]-------------++-+-+--+---+--+-+--++--++--------------------++--++--+-+----+---+-+-+------------------++++-
[PREDIC]+-+++++++-+-+++++++++++-+++-+++++++-+++--+-++--+--+--+--++-++--++--++++-+++-+++++++-+++-++------++-++++++-
>3OGE|U|A|PDBID|PROTEIN CHAIN|RNA CHAIN
[ACTUAL]-++---+--+-+--+-+--++------
[PREDIC]-+++-+++++++++++++++++-++++
>3OGY|B|A|PDBID|PROTEIN CHAIN|RNA CHAIN
[ACTUAL]-----------------------+-----------------------------------------------------------------------+-------+---------------------------++---+-----------------------------------------------------------------------------------------------------------------------
[PREDIC]-----+------------+-++-++++-+++----+---+-----+------+-----++---++------++++-----------+----+--+++-+-+-++-++--++--+-------------+-+---+--+-++---+-+---++++---+--+-------++-----+--++----------++++----------+----+-------+--------++---+-+-+---------------------
>3OGY|C|A|PDBID|PROTEIN CHAIN|RNA CHAIN
[ACTUAL]---++------------------------------------------------------------------------------------------------------------------------------------------------------+----+-+-----------+++++------------+--+---+----------------------------------------
[PREDIC]+++++-+---+++-+++++-+-+++++++++------+-------+-+-----+----++----------++------+++++-+--+-+--+----+---+----++-+-+-+----+---+--++---++--++--++------+--++--+++---++++++++--+-++-+++++++--+--+--++++-+-+++-+----------++--+----+++-++++++++-+-+---
>3OGY|D|A|PDBID|PROTEIN CHAIN|RNA CHAIN
[ACTUAL]-------+++---+-------+--+----+----+--+--+++-+------+------+-+----+-----++---------------------------------------+--+--+--++-+------+-+--+---+---------+-----------------------------------------------------+---+
[PREDIC]-++---++++--+++-++---+--++++++-+-+++-++++++-+++-++-+++--+-+-+++-++-----+++-++---+-++++--+-+-------++--+--++-+---+++--++--+--+-+-+-++-+--+++-+---------++++----+--------+------------+-++--+---+-------------+---+
>3OGY|E|A|PDBID|PROTEIN CHAIN|RNA CHAIN
[ACTUAL]-------------+-++-+++---+---------------------+---------+---+---------------------------------+--+---------------------+++--+++--+--------------------------------
[PREDIC]-------------+++-++++++++-++++----+-++++---+-+++-+-+---++++++++++--+----+-------+-+-+-++---+--++-++---++--+------------+++-++++--+------+--++-+++----+-++---------
>3OGY|F|A|PDBID|PROTEIN CHAIN|RNA CHAIN
[ACTUAL]-+-+----------------------------------------------------------------------------------+--+-+---------
[PREDIC]-+++--+---+-+--+------+-----------++--+-------+--+---+-++++-----------+-++--+--+-+---++----+---------
>3OGY|G|A|PDBID|PROTEIN CHAIN|RNA CHAIN
[ACTUAL]-++------+-------------------+--+++---------------------------------------------+----------------+---+-----------+-+--+-------------------------------------
[PREDIC]-+++++-+-++-+-----------+--+++-++++++-+-+--+---+--+-++-----+--+--------+---+-++-++-+++-+-----+++++-+-+--++--+-+-+++-+-+--+--------++---+++----+----+-+------
>3OGY|H|A|PDBID|PROTEIN CHAIN|RNA CHAIN
[ACTUAL]+-+----+--+--++--------------+-------------------------+------------------+------------+-++--+--+---------------+-+--------------+--------
[PREDIC]-+++---+--++-+++-+-+++-------+-+----+---+----+---+-+-+-+-+++-+-++-+++++++++-++--+--++-++-+++-+-+++--++-++-------+++++----+---+---++------+
>3OGY|I|A|PDBID|PROTEIN CHAIN|RNA CHAIN
[ACTUAL]--+-----+++----+---+-----------------+----------------------------++-++++-------------------+---+-----++------++--+-++-++--+++++
[PREDIC]+++++-+-+++++--+---+--+-+-+-+-+--+-+-+---+-----+--+--+--++--++-++++++++++----+----++--------+-+-+--+--++--+--+++++++++-++--+++++
>3OGY|J|A|PDBID|PROTEIN CHAIN|RNA CHAIN
[ACTUAL]----+-------+-----------------------+-+--+-----+-----++++-++---------------------------------------------
[PREDIC]----+-+-+--++---+-+--+-----+++--+--++-++++++++-+--+++-+++-++---+-+++++--+-----+++-++--+-+-+++---+-+-----+
>3OGY|K|A|PDBID|PROTEIN CHAIN|RNA CHAIN
[ACTUAL]-------------------------++---------+++--+-+-+--------+-----------------------------+----------------------------+-+--++-+++-----
[PREDIC]--++-++++-+++--+++++-+---+++--+---+++++-++++++---++++++++++-++-------++---+--+--+---++++-+++---+----++-+-+------++-++++++++-+++--
>3OGY|L|A|PDBID|PROTEIN CHAIN|RNA CHAIN
[ACTUAL]-----+-+---+--++---+----------+-++---------------+-+-+--------------+--+-+-----------+----+-----+---------------++++++++--++-----------
[PREDIC]+--+-++++--++++++++++++-++-+++++++++----+++++++++++-++--+-+-+++++-+-+--++----+-------++++-++--+-+++--+-++----++-+++++++++++++++--+----+
>3OGY|M|A|PDBID|PROTEIN CHAIN|RNA CHAIN
[ACTUAL]--------------------+------++--------------+--------------------------------+--+-------+--++---------+++---++-+---++----------
[PREDIC]-++----+-+++++-+----+-+++++-+-+---++---++--+-+--------+-+-+-----+-+---+-+---+-+++++--+++++++++++-++-++++++-++++-++++--+++---++
>3OGY|N|A|PDBID|PROTEIN CHAIN|RNA CHAIN
[ACTUAL]-+++---++---------+--+----+-+--+--+-----+---++-------------++
[PREDIC]-+++---++++++++++++-++++-+++++++-++-----+-+-++--++-+----++-++
>3OGY|O|A|PDBID|PROTEIN CHAIN|RNA CHAIN
[ACTUAL]-------+------------++++---+------+------------++-++-+-------------++--+-----------------
[PREDIC]-------+++------+---++++++-+------+-++-+++-+-++++-++++-----++++++--++--+-+--+------+---+-
>3OGY|P|A|PDBID|PROTEIN CHAIN|RNA CHAIN
[ACTUAL]+-+-++-+--+++---++----+-++++---+---------+++--------------------+-+-+-----+------+------
[PREDIC]--+-++-+-+++++++++----+-++++++++-++--++++++++----+---++++++-+-+-+++++-++--+----+++--+---
>3OGY|Q|A|PDBID|PROTEIN CHAIN|RNA CHAIN
[ACTUAL]--+--------+---+-+---------------+----+++-------------------+-++-++++-----------------+---+--++----------
[PREDIC]-+++-------+++++++-----+++--+----+--+++++++-+++--+----------++++-+++++++--+--++-+-+---++--+++++++-+++-++-
>3OGY|R|A|PDBID|PROTEIN CHAIN|RNA CHAIN
[ACTUAL]-------------------------------------------------+----------+--+------++-+------+-------
[PREDIC]-++++++++++-+++++++++-+++--+++-+++++++--++---+--++-++++++++++-++---+++++++-----+++++--+-
>3OGY|S|A|PDBID|PROTEIN CHAIN|RNA CHAIN
[ACTUAL]---+-----------------------------------------------++++---------------------+-+--------------
[PREDIC]-+++-++-----++---+----+-+++++--++++++++--++--+-----++++++-+-+-++++-+++--+--++++++-++++---++++
>3OGY|T|A|PDBID|PROTEIN CHAIN|RNA CHAIN
[ACTUAL]-------------++-+-+--+---+--+-+--++--++--------------------++--++--+-+----+---+-+-+------------------++++-
[PREDIC]+-+++++++-+-+++++++++++-+++-+++++++-+++--+-++--+--+--+--++-++--++--++++-+++-+++++++-+++-++------++-++++++-
>3OGY|U|A|PDBID|PROTEIN CHAIN|RNA CHAIN
[ACTUAL]-++---+--+-+--+-+--++------
[PREDIC]-+++-+++++++++++++++++-++++
>3OH5|0|A|PDBID|PROTEIN CHAIN|RNA CHAIN
[ACTUAL]-----------+--+-+--+---++-+-+---++++--+-++++----------+---------------------+--------
[PREDIC]++++++-++++++++++-++-++++++++--+++++--+-++++++++++---++------------+---+++--++---+--+
>3OH5|0|B|PDBID|PROTEIN CHAIN|RNA CHAIN
[ACTUAL]-----------------------------------------------------------------------+-+-----------
[PREDIC]---+----+-++++-++-++--+++++-+--+-++---+-++-+-++------+++---------------+-+--+--+-+---
>3OH5|1|A|PDBID|PROTEIN CHAIN|RNA CHAIN
[ACTUAL]----------------+--++---+-----+--+-+++-++-+-+-+---------------------+------+-----------+----------
[PREDIC]++++---+++++---+--++++++++----+++++++++++++-+-++-+++-+-+--+-+--+++-++-----------+---------++---+--
>3OH5|2|A|PDBID|PROTEIN CHAIN|RNA CHAIN
[ACTUAL]-------------------------------------+-+-+-----++-----++----------------
[PREDIC]++--+-++------+------+++-+-+++---------+--++-++++-++-+++-++--------+++--
>3OH5|3|A|PDBID|PROTEIN CHAIN|RNA CHAIN
[ACTUAL]---------++--+--+--+---+-----+-----------+---+--+-----------
[PREDIC]+++++----++++-+-+--+---+----+++++--------+-+-+--+--+--+----+
>3OH5|3|B|PDBID|PROTEIN CHAIN|RNA CHAIN
[ACTUAL]--------------+---------------------------------------------
[PREDIC]--+------+-+--+++-++-----+--++-++-+--------+-+--+--+--+-----
>3OH5|5|A|PDBID|PROTEIN CHAIN|RNA CHAIN
[ACTUAL]-+++--+++++++-++-+++++--------------------+--------+--------
[PREDIC]-+++++-++++++-++--++++++-+-------------+--+-------++--++----
>3OH5|6|A|PDBID|PROTEIN CHAIN|RNA CHAIN
[ACTUAL]-------------------------------------+-------+--------
[PREDIC]++++-+-+---+----+++++-++++++++--+-+-++++++-+++------+-
>3OH5|7|A|PDBID|PROTEIN CHAIN|RNA CHAIN
[ACTUAL]+-++++--++++-+-+-++-+------+---++++-+-+++--------
[PREDIC]+++++++++++++++++++++-++++++++-++++++++++-+---+++
>3OH5|8|A|PDBID|PROTEIN CHAIN|RNA CHAIN
[ACTUAL]-+-+++++---++-+-+++-+----+++-+-----+-----++--+-------------------
[PREDIC]+++++++++++++-+++++-+--+-++++++-+++++-++-+++-++----+----+------+-
>3OH5|D|A|PDBID|PROTEIN CHAIN|RNA CHAIN
[ACTUAL]--------++-+++-----------------------++---+-++-+++-+-+-+---+++-----+---------------+---+----------++-----------------------------------------------+--+--+-++++-+----------+------+-+-+---------------+-++---+++++-+++---+-+-++++----++-+--+-----+++-------+++-+-++++-++-+-+--------
[PREDIC]+--++++-++++++--+-----+-++-++-++--+--+++++++++++++-+-++++++++++--+-++-++-----+-----+-++++-+----++-+--++------------------------------+--+-----+----+++++-+-+++++++-+-+-+-+++---+-++++-++-+-----------++++++-++++++++++--++++-+++--+--++-++++-+++-+++-+--++++++++++++++++++++----++++
>3OH5|E|A|PDBID|PROTEIN CHAIN|RNA CHAIN
[ACTUAL]-------+----+-----------------------+----+-----+---------+--+--+---------------+----------------------------+++++-----+---+---+++-----+++--+++++++-++++-+--++-++---+-+-+----------------+----+----------------
[PREDIC]-++--+-++++++--+--++-----------+--+++++++++----+-+--++++++-+++-++++-++-----+--++-+--+-----------+---+-+-++++++++--+--+++++++++++++-++-++++++++++++-+++++++++++++---+--------------------+++--+-+++----+--+---+
>3OH5|F|A|PDBID|PROTEIN CHAIN|RNA CHAIN
[ACTUAL]-------------------------------------+-++-++++-+----++---+-+--+---++---+-++------++-----------+----+--++-+-----------------------------+----------------------------+---+--------------+--------------------+-----
[PREDIC]++----------++++++----------------+--+-++-++++++++++++-++++++++++++++++++++++++-----+-----+---+-++++--++-+++--------+++--------------+--+------+----+-+------+--+--+++-++-++---------+-+---+-----------+--+++-----
>3OH5|G|A|PDBID|PROTEIN CHAIN|RNA CHAIN
[ACTUAL]---------------------------------------+---------------------------------++------------------------------------------------+---+------------------------------------------------------
[PREDIC]-+-++--+++-----+-----+--+-+--+--+--+---++-----+---+--++--------+++++--++-+++-++-+-++------+-+-++-+-------------------+----++-+-+-+-++--+----------------++-+---------+--------------+-
>3OH5|G|B|PDBID|PROTEIN CHAIN|RNA CHAIN
[ACTUAL]--------------------------+-+-------------------------------------+-------------------------+-++--------------------------------------------------------------------------------------
[PREDIC]---+---+++-----+-+---+--+-+-+---+--+---++-----+---+--++--+-------++----+-+++-++++-+--+----+-+-++-+-------------+----------++-+-+-+-+---+----------------++-+--------------------------
>3OH5|H|A|PDBID|PROTEIN CHAIN|RNA CHAIN
[ACTUAL]-------------------------------------------------------------++------+-------------------------------------+-+---------------------------++---+----------------+--------------------
[PREDIC]-++--+------+----+----+-+-+--------------+--------++-++--++++++--+--++---++-+----+++++----------+---+--+---+-+++--------------+-++-+-+--+++++++---+----++---++-----+-----+-+---+---+
>3OH5|I|A|PDBID|PROTEIN CHAIN|RNA CHAIN
[ACTUAL]-----------------------+---+----+--------+-------+--------------------------------------------------------------------------------------------------
[PREDIC]++--------+-----+----+-++-+++---+--------++------+-+-+-++---++----+--------------+----+--+-------------++--+-+--+----+----------------------+-------
>3OH5|N|A|PDBID|PROTEIN CHAIN|RNA CHAIN
[ACTUAL]---+-------------------++--+------+-+-------+-----------------+---------++----------------------+--+-+--++-----+-++--------------+----------
[PREDIC]++++---+---------------++--++--++-+++++--++-+--+-+--------+-+++-++--++--++++++-++-++----+----+--+--++--+++--+++++++--++-+-+---++-++--+-++--+
>3OH5|O|A|PDBID|PROTEIN CHAIN|RNA CHAIN
[ACTUAL]+---+++---------------+----++-++---------+-+----------------------++-+-------+--------------------------------------------
[PREDIC]+--+-++-+----++-++--+-++-+++++++++-------+-++---+---+-----+----+++---++-+-+--+-+++-----+-+--+++++-+++-----+---------------
>3OH5|P|A|PDBID|PROTEIN CHAIN|RNA CHAIN
[ACTUAL]--------+---+--+-+--+--+--+-+--++-++-+-+-----+---+--++++--++-----+---+--++--+--------------------------+---+----+--++-------------+++-----------------
[PREDIC]-+----+-+++-++++++-+++++++++++-++-++++++++++-+++++++++++++--+-++++++++--++-++-+++--+-----+-----------+-+--++--+-+---------------+-+++--++--+---------+
>3OH5|Q|A|PDBID|PROTEIN CHAIN|RNA CHAIN
[ACTUAL]--------+-+-++++---------+--------------+----+--------------------+---+----++------+++--------------+-----------------+---++-----------------
[PREDIC]+---++++++++++++++++++---+---+-++-------+-+--+-++-++---+--+++++---+---+++--++--+-+++++++---------+--+---+----+-----+--++++++-+---+--++-------
>3OH5|Q|B|PDBID|PROTEIN CHAIN|RNA CHAIN
[ACTUAL]-----------------+--+------------------------------------------------------------------------------------------------------------------------
[PREDIC]-----+-+++++++-+-+--++---+-----++-------+------+--+----++-+++-+---+---+++--++--+-+-++-++---------+--+-----------------+--+++-+---+--++-------
>3OH5|R|A|PDBID|PROTEIN CHAIN|RNA CHAIN
[ACTUAL]-+----+----+-++-+----+++-+--------+-+--+-+------+-------+------+------------+------------++++-+----------++-----------
[PREDIC]+++++++++-+++++++----+++-+----++++++++-++++-++--+---+--++--++--+---+--------+----+---+++-+++++++------+++++----------+
>3OH5|S|A|PDBID|PROTEIN CHAIN|RNA CHAIN
[ACTUAL]------------+-----+------------------------------------------------------------------------+-------------+------
[PREDIC]-+++--+-+++++-+++-+++++-+++--++--+-+-+-----+--+---------+-++++++--++--++---+-------+----++-++++-+--------+----+-
>3OH5|S|B|PDBID|PROTEIN CHAIN|RNA CHAIN
[ACTUAL]----------------+-------+-----+----+-+------+-+--+------------+-------------------------------+-+---------------
[PREDIC]--+---+-+-+-+-+-+-+++-+-+----++--+-+-+-----+------------+-++++++--++--+----+------------++-++++-+-+------+------
>3OH5|T|A|PDBID|PROTEIN CHAIN|RNA CHAIN
[ACTUAL]--++------------------+---------------------------+-++++-+-+--------------------------------+-++++-+------------------+---------------------------
[PREDIC]-+++-+----+++--+++----+--++-+-+++-++-++-+---------+-++++-+++-+-++-++-----+---------+-----++++++++++++--+---++-+++-+-+++---------+--------------+--
>3OH5|U|A|PDBID|PROTEIN CHAIN|RNA CHAIN
[ACTUAL]--++-+---++++--+--+---+++-+--++-+--++-------+-+--+--++++-------------+-----++--------------+++------------------------
[PREDIC]+++++++--+++++++--+--+-+++-++++-++-++---+++++-++++++++++-++-++-+-++++++++++++++-++-++---+-++++--+---+--+------+-------
>3OH5|V|A|PDBID|PROTEIN CHAIN|RNA CHAIN
[ACTUAL]--------+-------------+----------------------------------------------------------++-++-+--++---------
[PREDIC]+----++++++++--++-+-+--+----------------++-++--++---++-----------++-+----+-+++-+++++++++++--+------+-
>3OH5|W|A|PDBID|PROTEIN CHAIN|RNA CHAIN
[ACTUAL]----++-+--+-+-++-+-----------------------+--+---+---+-------+---------------++----++---+++---+--+++--------------
[PREDIC]-+++++-+--+++-++-+------+-+--++-++--++-+++--+---+--++---+--+++-+-------+----++-++-++---+++++----+++-++-----------
>3OH5|X|A|PDBID|PROTEIN CHAIN|RNA CHAIN
[ACTUAL]-------------+-+--------------------++--+--+----------++-+---+--+----------+--------------------
[PREDIC]-++----------+++++-+----++--+-+-+-++++-++--+---+-+--+-++-++++++++-+++-+++++++++--+---+++-+--+---
>3OH5|Y|A|PDBID|PROTEIN CHAIN|RNA CHAIN
[ACTUAL]-+-+----+---------+---------------+----------+-----------------------+--+-------------------------------------
[PREDIC]++-+-+-+++++----++++++++-+-++---+++-------+--++--+-+-++-+-----+----+-++-+-------++++++++--++-++-+-+-+--------+
>3OH5|Z|A|PDBID|PROTEIN CHAIN|RNA CHAIN
[ACTUAL]------------------------------------------------------------------------------------------------------------------------------------------------------------------------+-------------------------------------
[PREDIC]--+--+---+---+----++--+--++-+-++-+++-+----------++---++-------+--+-----++-+--+++++--+-+---------------+---+----+--------++----+----------------------------+------------------------------------------+-------
>3OH5|Z|B|PDBID|PROTEIN CHAIN|RNA CHAIN
[ACTUAL]---------+--------+---------+----+-------------------------------------++-----------+-+-----------------------------------------------------------------------------------------------------------------------
[PREDIC]-------+-+---+----++--+--++-++++-+++-+----------++-+-++-------+--+-----++-+--+++++-++-+---------------+---+----+-----++-++---------------------------------+------------------------------------------+-------
>3OH7|0|A|PDBID|PROTEIN CHAIN|RNA CHAIN
[ACTUAL]-----------+--+-+--+---++-+-+---++++--+-+++-----------+---------------------+--------
[PREDIC]++++++-++++++++++-++-++++++++--+++++--+-++++++++++---++------------+---+++--++---+--+
>3OH7|0|B|PDBID|PROTEIN CHAIN|RNA CHAIN
[ACTUAL]-----------------------------------------------------------------------+-+-----------
[PREDIC]---+----+-++++-++-++--+++++-+--+-++---+-++-+-++------+++---------------+-+--+--+-+---
>3OH7|1|A|PDBID|PROTEIN CHAIN|RNA CHAIN
[ACTUAL]-------------------++---+-----+--+-+++-++-+-+-+---------------------+------+-----------+----------
[PREDIC]++++---+++++---+--++++++++----+++++++++++++-+-++-+++-+-+--+-+--+++-++-----------+---------++---+--
>3OH7|2|A|PDBID|PROTEIN CHAIN|RNA CHAIN
[ACTUAL]-------------------------------------+-+-+-----++-----++----------------
[PREDIC]++--+-++------+------+++-+-+++---------+--++-++++-++-+++-++--------+++--
>3OH7|3|A|PDBID|PROTEIN CHAIN|RNA CHAIN
[ACTUAL]---------++--+--+--+---+-----+-----------+---+--+-----------
[PREDIC]+++++----++++-+-+--+---+----+++++--------+-+-+--+--+--+----+
>3OH7|3|B|PDBID|PROTEIN CHAIN|RNA CHAIN
[ACTUAL]--------------+---------------------------------------------
[PREDIC]--+------+-+--+++-++-----+--++-++-+--------+-+--+--+--+-----
>3OH7|5|A|PDBID|PROTEIN CHAIN|RNA CHAIN
[ACTUAL]-+++--+++++++-++-+++++--------------------+--------+--------
[PREDIC]-+++++-++++++-++--++++++-+-------------+--+-------++--++----
>3OH7|6|A|PDBID|PROTEIN CHAIN|RNA CHAIN
[ACTUAL]-------------------------------------+-------+--------
[PREDIC]++++-+-+---+----+++++-++++++++--+-+-++++++-+++------+-
>3OH7|7|A|PDBID|PROTEIN CHAIN|RNA CHAIN
[ACTUAL]+-++++--++++-+-+-++-+------+---++++-+-+++--------
[PREDIC]+++++++++++++++++++++-++++++++-++++++++++-+---+++
>3OH7|8|A|PDBID|PROTEIN CHAIN|RNA CHAIN
[ACTUAL]-+-+++++---++-+-+++-+----+++-+-----+-----++--+-----+-------------
[PREDIC]+++++++++++++-+++++-+--+-++++++-+++++-++-+++-++----+----+------+-
>3OH7|D|A|PDBID|PROTEIN CHAIN|RNA CHAIN
[ACTUAL]--------++-+++-----------------------++---+-++-+++-+-+-----+++-----+---------------+---+----------++-+---------------------------------------------+--+--+-++++-+----------+------+-+-+---------------+-++---+++++--++---+-+-++++----++-+--+-----+++-------+++-+-++++-++-+-+--------
[PREDIC]+--++++-++++++--+-----+-++-++-++--+--+++++++++++++-+-++++++++++--+-++-++-----+-----+-++++-+----++-+--++------------------------------+--+-----+----+++++-+-+++++++-+-+-+-+++---+-++++-++-+-----------++++++-++++++++++--++++-+++--+--++-++++-+++-+++-+--++++++++++++++++++++----++++
>3OH7|E|A|PDBID|PROTEIN CHAIN|RNA CHAIN
[ACTUAL]-------+----+-----------------------+----+-----+---------+--+--+---------------+-+--------------------------+++++-----+---+---+++-----+++--+++++++-++++-+--++-++---+-+-+----------------+----+----------------
[PREDIC]-++--+-++++++--+--++-----------+--+++++++++----+-+--++++++-+++-++++-++-----+--++-+--+-----------+---+-+-++++++++--+--+++++++++++++-++-++++++++++++-+++++++++++++---+--------------------+++--+-+++----+--+---+
>3OH7|F|A|PDBID|PROTEIN CHAIN|RNA CHAIN
[ACTUAL]-------------------------------------+-++-++++-+-+--++---+-+--+---++-----++------++-----------+----+--++-+-----------------------------+----------------------------+---+--------------+--------------------+-----
[PREDIC]++----------++++++----------------+--+-++-++++++++++++-++++++++++++++++++++++++-----+-----+---+-++++--++-+++--------+++--------------+--+------+----+-+------+--+--+++-++-++---------+-+---+-----------+--+++-----
>3OH7|G|A|PDBID|PROTEIN CHAIN|RNA CHAIN
[ACTUAL]---------------------------------------+---------------------------------++------------------------------------------------+---+---------------------------+--------------------------
[PREDIC]-+-++--+++-----+-----+--+-+--+--+--+---++-----+---+--++--------+++++--++-+++-++-+-++------+-+-++-+-------------------+----++-+-+-+-++--+----------------++-+---------+--------------+-
>3OH7|G|B|PDBID|PROTEIN CHAIN|RNA CHAIN
[ACTUAL]--------------------------+-+-------------------------------------+-------------------------+-++--------------------------------------------------------------------------------------
[PREDIC]---+---+++-----+-+---+--+-+-+---+--+---++-----+---+--++--+-------++----+-+++-++++-+--+----+-+-++-+-------------+----------++-+-+-+-+---+----------------++-+--------------------------
>3OH7|H|A|PDBID|PROTEIN CHAIN|RNA CHAIN
[ACTUAL]-------------------------------------------------------------++------+-------------------------------------+-+---------------------------++---+----------------+--------------------
[PREDIC]-++--+------+----+----+-+-+--------------+--------++-++--++++++--+--++---++-+----+++++----------+---+--+---+-+++--------------+-++-+-+--+++++++---+----++---++-----+-----+-+---+---+
>3OH7|I|A|PDBID|PROTEIN CHAIN|RNA CHAIN
[ACTUAL]-----------------------+---+----+--------+-------+--------------------------------------------------------------------------------------------------
[PREDIC]++--------+-----+----+-++-+++---+--------++------+-+-+-++---++----+--------------+----+--+-------------++--+-+--+----+----------------------+-------
>3OH7|N|A|PDBID|PROTEIN CHAIN|RNA CHAIN
[ACTUAL]---+-------------------++--+------+-+-------+-----------------+---------++----------------------+--+-+--++-----+-++--------------+----------
[PREDIC]++++---+---------------++--++--++-+++++--++-+--+-+--------+-+++-++--++--++++++-++-++----+----+--+--++--+++--+++++++--++-+-+---++-++--+-++--+
>3OH7|O|A|PDBID|PROTEIN CHAIN|RNA CHAIN
[ACTUAL]+---+++---------------+----++-++---------+-+----------------------++-+-------+--------------------------------------------
[PREDIC]+--+-++-+----++-++--+-++-+++++++++-------+-++---+---+-----+----+++---++-+-+--+-+++-----+-+--+++++-+++-----+---------------
>3OH7|P|A|PDBID|PROTEIN CHAIN|RNA CHAIN
[ACTUAL]--------+---+--+-+--+--+--+-+--++-++-+-+-----+---+--++++--++-----+---+--++--+--------------------------+---+----+--++-------------+++-----------------
[PREDIC]-+----+-+++-++++++-+++++++++++-++-++++++++++-+++++++++++++--+-++++++++--++-++-+++--+-----+-----------+-+--++--+-+---------------+-+++--++--+---------+
>3OH7|Q|A|PDBID|PROTEIN CHAIN|RNA CHAIN
[ACTUAL]--------+-+-++++---------+--------------+-------------------------+---+----++------+++--------------+-----------------+---++-----------------
[PREDIC]+---++++++++++++++++++---+---+-++-------+-+--+-++-++---+--+++++---+---+++--++--+-+++++++---------+--+---+----+-----+--++++++-+---+--++-------
>3OH7|Q|B|PDBID|PROTEIN CHAIN|RNA CHAIN
[ACTUAL]-----------------+--+------------------------------------------------------------------------------------------------------------------------
[PREDIC]-----+-+++++++-+-+--++---+-----++-------+------+--+----++-+++-+---+---+++--++--+-+-++-++---------+--+-----------------+--+++-+---+--++-------
>3OH7|R|A|PDBID|PROTEIN CHAIN|RNA CHAIN
[ACTUAL]-+----+----+-++-+----+++-+--------+-+--+-+------+-------+------+------------+------------++++-+----------++-----------
[PREDIC]+++++++++-+++++++----+++-+----++++++++-++++-++--+---+--++--++--+---+--------+----+---+++-+++++++------+++++----------+
>3OH7|S|A|PDBID|PROTEIN CHAIN|RNA CHAIN
[ACTUAL]------------+-----+------------------------------------------------------------------------+-------------+------
[PREDIC]-+++--+-+++++-+++-+++++-+++--++--+-+-+-----+--+---------+-++++++--++--++---+-------+----++-++++-+--------+----+-
>3OH7|S|B|PDBID|PROTEIN CHAIN|RNA CHAIN
[ACTUAL]----------------+-------+-----++---+-+------+-+--+------------+-------------------------------+-+---------------
[PREDIC]--+---+-+-+-+-+-+-+++-+-+----++--+-+-+-----+------------+-++++++--++--+----+------------++-++++-+-+------+------
>3OH7|T|A|PDBID|PROTEIN CHAIN|RNA CHAIN
[ACTUAL]--++------------------+---------------------------+-++++-+-+--------------------------------+-++++-+------------------+---------------------------
[PREDIC]-+++-+----+++--+++----+--++-+-+++-++-++-+---------+-++++-+++-+-++-++-----+---------+-----++++++++++++--+---++-+++-+-+++---------+--------------+--
>3OH7|U|A|PDBID|PROTEIN CHAIN|RNA CHAIN
[ACTUAL]--++-+---++++--+--+---+++-+--++-++-++-------+-+-++--++++-------------+-----++--------------+++------------------------
[PREDIC]+++++++--+++++++--+--+-+++-++++-++-++---+++++-++++++++++-++-++-+-++++++++++++++-++-++---+-++++--+---+--+------+-------
>3OH7|V|A|PDBID|PROTEIN CHAIN|RNA CHAIN
[ACTUAL]--------+-------------+----------------------------------------------------------++-++-+--++---------
[PREDIC]+----++++++++--++-+-+--+----------------++-++--++---++-----------++-+----+-+++-+++++++++++--+------+-
>3OH7|W|A|PDBID|PROTEIN CHAIN|RNA CHAIN
[ACTUAL]----++-+--+-+-+--+-----------------------+--+---+---+-------+---------------++----++---+++---+--+++--------------
[PREDIC]-+++++-+--+++-++-+------+-+--++-++--++-+++--+---+--++---+--+++-+-------+----++-++-++---+++++----+++-++-----------
>3OH7|X|A|PDBID|PROTEIN CHAIN|RNA CHAIN
[ACTUAL]-------------+-+--------------------++--+--+----------++-+---+--+----------+--------------------
[PREDIC]-++----------+++++-+----++--+-+-+-++++-++--+---+-+--+-++-++++++++-+++-+++++++++--+---+++-+--+---
>3OH7|Y|A|PDBID|PROTEIN CHAIN|RNA CHAIN
[ACTUAL]-+-+----+---------+---------------+----------+-----------------------+--+-------------------------------------
[PREDIC]++-+-+-+++++----++++++++-+-++---+++-------+--++--+-+-++-+-----+----+-++-+-------++++++++--++-++-+-+-+--------+
>3OH7|Z|A|PDBID|PROTEIN CHAIN|RNA CHAIN
[ACTUAL]------------------------------------------------------------------------------------------------------------------------------------------------------------------------+-------------------------------------
[PREDIC]--+--+---+---+----++--+--++-+-++-+++-+----------++---++-------+--+-----++-+--+++++--+-+---------------+---+----+--------++----+----------------------------+------------------------------------------+-------
>3OH7|Z|B|PDBID|PROTEIN CHAIN|RNA CHAIN
[ACTUAL]---------+--------+---------+----+-------------------------------------++-----------+-+-----------------------------------------------------------------------------------------------------------------------
[PREDIC]-------+-+---+----++--+--++-++++-+++-+----------++-+-++-------+--+-----++-+--+++++-++-+---------------+---+----+-----++-++---------------------------------+------------------------------------------+-------
>3OHC|B|A|PDBID|PROTEIN CHAIN|RNA CHAIN
[ACTUAL]-----------------------------------------------------------------------------------------------+--+----+---------------------------++--------------+------------------------------------------------------------------------------------------------------------
[PREDIC]-----+------------+-++-++++-+++----+---+-----+------+-----++---++------++++-----------+----+--+++-+-+-++-++--++--+-------------+-+---+--+-++---+-+---++++---+--+-------++-----+--++----------++++----------+----+-------+--------++---+-+-+---------------------
>3OHC|C|A|PDBID|PROTEIN CHAIN|RNA CHAIN
[ACTUAL]---++--------------------+---------------------------------------------------------------------------------------------------------------------------------+----+-+-------+-+-+++++------------+--++--+----------------------------------------
[PREDIC]+++++-+---+++-+++++-+-+++++++++------+-------+-+-----+----++----------++------+++++-+--+-+--+----+---+----++-+-+-+----+---+--++---++--++--++------+--++--+++---++++++++--+-++-+++++++--+--+--++++-+-+++-+----------++--+----+++-++++++++-+-+---
>3OHC|D|A|PDBID|PROTEIN CHAIN|RNA CHAIN
[ACTUAL]-+------++--++-------+--+----+----++-+--+++-+------+------+-+----+-----+++--+-----------------------------------+--+-++--+--+--------+--+-------------------------------------------------------------------+---+
[PREDIC]-++---++++--+++-++---+--++++++-+-+++-++++++-+++-++-+++--+-+-+++-++-----+++-++---+-++++--+-+-------++--+--++-+---+++--++--+--+-+-+-++-+--+++-+---------++++----+--------+------------+-++--+---+-------------+---+
>3OHC|E|A|PDBID|PROTEIN CHAIN|RNA CHAIN
[ACTUAL]-------------+--+-+---------------------------+---------+-------------------------------------+--+---------------------++---+++--+------------------------------
[PREDIC]-------------+++-++++++++-++++----+-++++---+-+++-+-+-+-++++++++++--+----+-------+-+-+-++---+--++-++---++--+------------+++-++++--+------+--++-+++----+-++-------
>3OHC|F|A|PDBID|PROTEIN CHAIN|RNA CHAIN
[ACTUAL]-+-+--------------------------------------------------------------------+-------------+--+-+---------
[PREDIC]-+++--+---+-+--+------+-----------++--+-------+--+---+-++++-----------+-++--+--+-+---++----+---------
>3OHC|G|A|PDBID|PROTEIN CHAIN|RNA CHAIN
[ACTUAL]-++++----+------------------++--++++-------------------------------------------------------------+---+-----------+-+--+-------------------------------------
[PREDIC]-+++++-+-++-+-----------+--+++-++++++-+-+--+---+--+-++-----+--+--------+---+-++-++-+++-+-----+++++-+-+--++--+-+-+++-+-+--+--------++---+++----+----+-+------
>3OHC|H|A|PDBID|PROTEIN CHAIN|RNA CHAIN
[ACTUAL]+-+----+--+--++--------------+-------------------------+-------------------------------+-+++-+--+---------------+-++-------------+-+------
[PREDIC]-+++---+--++-+++-+-+++-------+-+----+---+----+---+-+-+-+-+++-+-++-+++++++++-++--+--++-++-+++-+-+++--++-++-------+++++----+---+---++------+
>3OHC|I|A|PDBID|PROTEIN CHAIN|RNA CHAIN
[ACTUAL]--+---+-+++----+---+-----------------+----------------------------++-++++-------------------+---+-----++-----++++-+--+-++---++++
[PREDIC]+++++-+-+++++--+---+--+-+-+-+-+--+-+-+---+-----+--+--+--++--++-++++++++++----+----++--------+-+-+--+--++--+--+++++++++-++--+++++
>3OHC|J|A|PDBID|PROTEIN CHAIN|RNA CHAIN
[ACTUAL]--------------------------------------+--+-----+-----++++-++---------------------------------------------
[PREDIC]----+-+-+--++---+-+--+-----+++--+--++-++++++++-+--+++-+++-++---+-+++++--+-----+++-++--+-+-+++---+-+-----+
>3OHC|K|A|PDBID|PROTEIN CHAIN|RNA CHAIN
[ACTUAL]-------------------------++---------+++--+-+-+------+-+-----------------------------+-------------------------------+--+-+++-----
[PREDIC]--++-++++-+++--+++++-+---+++--+---+++++-++++++---++++++++++-++-------++---+--+--+---++++-+++---+----++-+-+------++-++++++++-+++--
>3OHC|L|A|PDBID|PROTEIN CHAIN|RNA CHAIN
[ACTUAL]-----+--------++---+-+--------+-++---------------+-+-+--------------+--+-+-----------+----------+---------------+++-++++---+-----------
[PREDIC]+--+-++++--++++++++++++-++-+++++++++----+++++++++++-++--+-+-+++++-+-+--++----+-------++++-++--+-+++--+-++----++-+++++++++++++++--+----+
>3OHC|M|A|PDBID|PROTEIN CHAIN|RNA CHAIN
[ACTUAL]-------------+------+----+-++-----------------------------------------+-----+--+-------+--++------+--+++---++-+---+-----------
[PREDIC]-++----+-+++++-+----+-+++++-+-+---++---++--+-+--------+-+-+-----+-+---+-+---+-+++++--+++++++++++-++-++++++-++++-++++--+++---++
>3OHC|N|A|PDBID|PROTEIN CHAIN|RNA CHAIN
[ACTUAL]--++---++---------+--+------+--+--+-----+---++-------------++
[PREDIC]-+++---++++++++++++-++++-+++++++-++-----+-+-++--++-+----++-++
>3OHC|O|A|PDBID|PROTEIN CHAIN|RNA CHAIN
[ACTUAL]-------++-----------++-----+------+------+-----++-++-+-------------++--------------------
[PREDIC]-------+++------+---++++++-+------+-++-+++-+-++++-++++-----++++++--++--+-+--+------+---+-
>3OHC|P|A|PDBID|PROTEIN CHAIN|RNA CHAIN
[ACTUAL]+-+-++-+--+++---++----+-+-++------+------+++-----------------+----+-+-----+-----+-------
[PREDIC]--+-++-+-+++++++++----+-++++++++-++--++++++++----+---++++++-+-+-+++++-++--+----+++--+---
>3OHC|Q|A|PDBID|PROTEIN CHAIN|RNA CHAIN
[ACTUAL]--+--------+---+-+------+--------+----+++-------------------+-++-++++-----------------+------++-+--------
[PREDIC]-+++-------+++++++-----+++--+----+--+++++++-+++--+----------++++-+++++++--+--++-+-+---++--+++++++-+++-++-
>3OHC|R|A|PDBID|PROTEIN CHAIN|RNA CHAIN
[ACTUAL]-------------------------------------------------+-------------+------++-+------++------
[PREDIC]-++++++++++-+++++++++-+++--+++-+++++++--++---+--++-++++++++++-++---+++++++-----+++++--+-
>3OHC|S|A|PDBID|PROTEIN CHAIN|RNA CHAIN
[ACTUAL]---+-------------------------------+---------------++++--------------+------+++--------------
[PREDIC]-+++-++-----++---+----+-+++++--++++++++--++--+-----++++++-+-+-++++-+++--+--++++++-++++---++++
>3OHC|T|A|PDBID|PROTEIN CHAIN|RNA CHAIN
[ACTUAL]-------------++++-+--+---+--+-+--++--++---------------------+--+---+-+---++---+---+------------------++++-
[PREDIC]+-+++++++-+-+++++++++++-+++-+++++++-+++--+-++--+--+--+--++-++--++--++++-+++-+++++++-+++-++------++-++++++-
>3OHC|U|A|PDBID|PROTEIN CHAIN|RNA CHAIN
[ACTUAL]-++---+-++-+--+-+--++--+---
[PREDIC]-+++-+++++++++++++++++-++++
>3OHD|B|A|PDBID|PROTEIN CHAIN|RNA CHAIN
[ACTUAL]--------------------------------------------------------------------------------------------------+--------------------------------++---+-----------------------------------------------------------------------------------------------------------------------
[PREDIC]-----+------------+-++-++++-+++----+---+-----+------+-----++---++------++++-----------+----+--+++-+-+-++-++--++--+-------------+-+---+--+-++---+-+---++++---+--+-------++-----+--++----------++++----------+----+-------+--------++---+-+-+---------------------
>3OHD|C|A|PDBID|PROTEIN CHAIN|RNA CHAIN
[ACTUAL]---++--------------------+---------------------------------------------------------------------------------------------------------------------------------+----+-+-------+-+-+++++------------+--++--+----------------------------------------
[PREDIC]+++++-+---+++-+++++-+-+++++++++------+-------+-+-----+----++----------++------+++++-+--+-+--+----+---+----++-+-+-+----+---+--++---++--++--++------+--++--+++---++++++++--+-++-+++++++--+--+--++++-+-+++-+----------++--+----+++-++++++++-+-+---
>3OHD|D|A|PDBID|PROTEIN CHAIN|RNA CHAIN
[ACTUAL]-+------++--++-------+--+----+----++-+--+++-+------+------+-+----+-----+++--+-----------------------------------+--+-++--+--+--------+--+-------------------------------------------------------------------+---+
[PREDIC]-++---++++--+++-++---+--++++++-+-+++-++++++-+++-++-+++--+-+-+++-++-----+++-++---+-++++--+-+-------++--+--++-+---+++--++--+--+-+-+-++-+--+++-+---------++++----+--------+------------+-++--+---+-------------+---+
>3OHD|E|A|PDBID|PROTEIN CHAIN|RNA CHAIN
[ACTUAL]-------------+-++-+-------+-------------------+---------+---+---------------------------------+--+---------------------++---+++--+------------------------------
[PREDIC]-------------+++-++++++++-++++----+-++++---+-+++-+-+-+-++++++++++--+----+-------+-+-+-++---+--++-++---++--+------------+++-++++--+------+--++-+++----+-++-------
>3OHD|F|A|PDBID|PROTEIN CHAIN|RNA CHAIN
[ACTUAL]-+-+--------------------------------------------------------------------+-------------+--+-+---------
[PREDIC]-+++--+---+-+--+------+-----------++--+-------+--+---+-++++-----------+-++--+--+-+---++----+---------
>3OHD|G|A|PDBID|PROTEIN CHAIN|RNA CHAIN
[ACTUAL]-++++----+------------------++--++++--------------------------------------------+----------------+---+-----------+-+--+-------------------------------------
[PREDIC]-+++++-+-++-+-----------+--+++-++++++-+-+--+---+--+-++-----+--+--------+---+-++-++-+++-+-----+++++-+-+--++--+-+-+++-+-+--+--------++---+++----+----+-+------
>3OHD|H|A|PDBID|PROTEIN CHAIN|RNA CHAIN
[ACTUAL]+-+----+--+--++--------------+-------------------------+-------------------------------+-+++-+--+---------------+-++-------------+-+------
[PREDIC]-+++---+--++-+++-+-+++-------+-+----+---+----+---+-+-+-+-+++-+-++-+++++++++-++--+--++-++-+++-+-+++--++-++-------+++++----+---+---++------+
>3OHD|I|A|PDBID|PROTEIN CHAIN|RNA CHAIN
[ACTUAL]--+---+-+++----+---+-----------------+----------------------------++-++++-------------------+---+-----++-----+++--+--+-++---++++
[PREDIC]+++++-+-+++++--+---+--+-+-+-+-+--+-+-+---+-----+--+--+--++--++-++++++++++----+----++--------+-+-+--+--++--+--+++++++++-++--+++++
>3OHD|J|A|PDBID|PROTEIN CHAIN|RNA CHAIN
[ACTUAL]--------------------------------------+--+-----+-----++++-++---------------------------------------------
[PREDIC]----+-+-+--++---+-+--+-----+++--+--++-++++++++-+--+++-+++-++---+-+++++--+-----+++-++--+-+-+++---+-+-----+
>3OHD|K|A|PDBID|PROTEIN CHAIN|RNA CHAIN
[ACTUAL]-------------------------++---------+++--+-+-+------+-+-----------------------------+-------------------------------+-++-+++-----
[PREDIC]--++-++++-+++--+++++-+---+++--+---+++++-++++++---++++++++++-++-------++---+--+--+---++++-+++---+----++-+-+------++-++++++++-+++--
>3OHD|L|A|PDBID|PROTEIN CHAIN|RNA CHAIN
[ACTUAL]-----+--------++---+-+--------+-++---------------+-+-+--------------+--+-+-----------+----------+---------------+++-++++---+-----------
[PREDIC]+--+-++++--++++++++++++-++-+++++++++----+++++++++++-++--+-+-+++++-+-+--++----+-------++++-++--+-+++--+-++----++-+++++++++++++++--+----+
>3OHD|M|A|PDBID|PROTEIN CHAIN|RNA CHAIN
[ACTUAL]-------------+------+----+-++-----------------------------------------+-----+--+-------+--++------+--+++---++-+---+-----------
[PREDIC]-++----+-+++++-+----+-+++++-+-+---++---++--+-+--------+-+-+-----+-+---+-+---+-+++++--+++++++++++-++-++++++-++++-++++--+++---++
>3OHD|N|A|PDBID|PROTEIN CHAIN|RNA CHAIN
[ACTUAL]--++---++---------+--+------+--+--+-----+---++-------------++
[PREDIC]-+++---++++++++++++-++++-+++++++-++-----+-+-++--++-+----++-++
>3OHD|O|A|PDBID|PROTEIN CHAIN|RNA CHAIN
[ACTUAL]-------++-----------++-----+------+------+-----++-++-+-------------++--------------------
[PREDIC]-------+++------+---++++++-+------+-++-+++-+-++++-++++-----++++++--++--+-+--+------+---+-
>3OHD|P|A|PDBID|PROTEIN CHAIN|RNA CHAIN
[ACTUAL]+---++-+--+++---++----+-+-++---+--+------+++-----------------+----+-+-----+-----+-------
[PREDIC]--+-++-+-+++++++++----+-++++++++-++--++++++++----+---++++++-+-+-+++++-++--+----+++--+---
>3OHD|Q|A|PDBID|PROTEIN CHAIN|RNA CHAIN
[ACTUAL]--+--------+---+-+------+--------+----+++-------------------+-++-++++-----------------+------++-+--------
[PREDIC]-+++-------+++++++-----+++--+----+--+++++++-+++--+----------++++-+++++++--+--++-+-+---++--+++++++-+++-++-
>3OHD|R|A|PDBID|PROTEIN CHAIN|RNA CHAIN
[ACTUAL]-------------------------------------------------+-------------+------++-+------++------
[PREDIC]-++++++++++-+++++++++-+++--+++-+++++++--++---+--++-++++++++++-++---+++++++-----+++++--+-
>3OHD|S|A|PDBID|PROTEIN CHAIN|RNA CHAIN
[ACTUAL]---+-------------------------------+---------------++++--------------+------+++--------------
[PREDIC]-+++-++-----++---+----+-+++++--++++++++--++--+-----++++++-+-+-++++-+++--+--++++++-++++---++++
>3OHD|T|A|PDBID|PROTEIN CHAIN|RNA CHAIN
[ACTUAL]-------------++++-+--+---+--+-+--++--++---------------------+--+---+-+---++---+---+------------------++++-
[PREDIC]+-+++++++-+-+++++++++++-+++-+++++++-+++--+-++--+--+--+--++-++--++--++++-+++-+++++++-+++-++------++-++++++-
>3OHD|U|A|PDBID|PROTEIN CHAIN|RNA CHAIN
[ACTUAL]-++---+-++-+--+-+--++--+---
[PREDIC]-+++-+++++++++++++++++-++++
>3OHJ|0|A|PDBID|PROTEIN CHAIN|RNA CHAIN
[ACTUAL]-----------+-++-+-++---++-+-+---++++--+--++-----------+---------------------+--------
[PREDIC]++++++-++++++++++-++-++++++++--+++++--+-++++++++++---++------------+---+++--++---+--+
>3OHJ|0|B|PDBID|PROTEIN CHAIN|RNA CHAIN
[ACTUAL]-------------------------------------------------------------------------+-----------
[PREDIC]---+----+-++++-++-++--+++++-+--+-++---+-++-+-++------+++---------------+-+--+--+-+---
>3OHJ|1|A|PDBID|PROTEIN CHAIN|RNA CHAIN
[ACTUAL]----------------+--++---+-----++-+--+++-+-+-+-+-------------+--------------+-----------+----------
[PREDIC]++++---+++++---+--++++++++----+++++++++++++-+-++-+++-+-+--+-+--+++-++-----------+---------++---+--
>3OHJ|2|A|PDBID|PROTEIN CHAIN|RNA CHAIN
[ACTUAL]-------------------------------------+-+--------+------+----------------
[PREDIC]++--+-++------+------+++-+-+++---------+--++-++++-++-+++-++--------+++--
>3OHJ|3|A|PDBID|PROTEIN CHAIN|RNA CHAIN
[ACTUAL]----------+--+--+--+---+-----------------+---+--------------
[PREDIC]+++++----++++-+-+--+---+----+++++--------+-+-+--+--+--+----+
>3OHJ|3|B|PDBID|PROTEIN CHAIN|RNA CHAIN
[ACTUAL]--------------+---------------------------------------------
[PREDIC]--+------+-+--+++-++-----+--++-++-+--------+-+--+--+--+-----
>3OHJ|5|A|PDBID|PROTEIN CHAIN|RNA CHAIN
[ACTUAL]-+-+--+++++++-++-+++++--------------------+--------+--------
[PREDIC]-+++++-++++++-++--++++++-+-------------+--+-------++--++----
>3OHJ|6|A|PDBID|PROTEIN CHAIN|RNA CHAIN
[ACTUAL]------------------+-+--+-------------+-------+--------
[PREDIC]++++-+-+---+----+++++-++++++++--+-+-++++++-+++------+-
>3OHJ|7|A|PDBID|PROTEIN CHAIN|RNA CHAIN
[ACTUAL]+-++++--++++-+-+-++-+------++---+++-+-+++--------
[PREDIC]+++++++++++++++++++++-++++++++-++++++++++-+---+++
>3OHJ|8|A|PDBID|PROTEIN CHAIN|RNA CHAIN
[ACTUAL]-+-+++++---++-+-+-+-------++-+-----------++--+-----+-------------
[PREDIC]+++++++++++++-+++++-+--+-++++++-+++++-++-+++-++----+----+------+-
>3OHJ|D|A|PDBID|PROTEIN CHAIN|RNA CHAIN
[ACTUAL]--------++-+++-----------------------++---+--+-+++-+-+---++++++--------------------+---+--------+++++----------------------------------------------+--+--+-++-+------------+------+-+-+---------------+-++---+++++-+++---+-+-++++----++-+--+--+--++--------+++-+-++++-++-+----------
[PREDIC]+--++++-++++++--+-----+-++-++-++--+--+++++++++++++-+-++++++++++--+-++-++-----+-----+-++++-+----++-+--++------------------------------+--+-----+----+++++-+-+++++++-+-+-+-+++---+-++++-++-+-----------++++++-++++++++++--++++-+++--+--++-++++-+++-+++-+--++++++++++++++++++++----++++
>3OHJ|E|A|PDBID|PROTEIN CHAIN|RNA CHAIN
[ACTUAL]-------+----+-----------------------+----+-----+---------+--+--+---------------+-+--------------------------+++++----++---+---+++-----++++-+++++++-++++-++-++-++---+-+-+----------------+----+----------------
[PREDIC]-++--+-++++++--+--++-----------+--+++++++++----+-+--++++++-+++-++++-++-----+--++-+--+-----------+---+-+-++++++++--+--+++++++++++++-++-++++++++++++-+++++++++++++---+--------------------+++--+-+++----+--+---+
>3OHJ|F|A|PDBID|PROTEIN CHAIN|RNA CHAIN
[ACTUAL]-------------------------------------+-+--++++-+----++---+-+--+---++-----++------++-----------+----+--++-+-----------------------------+--------------------------------+---------+----+--------------------+-----
[PREDIC]++----------++++++----------------+--+-++-++++++++++++-++++++++++++++++++++++++-----+-----+---+-++++--++-+++--------+++--------------+--+------+----+-+------+--+--+++-++-++---------+-+---+-----------+--+++-----
>3OHJ|G|A|PDBID|PROTEIN CHAIN|RNA CHAIN
[ACTUAL]---------------------------------------+---------------------------------++------------------------------------------------+---+------------------------------------------------------
[PREDIC]-+-++--+++-----+-----+--+-+--+--+--+---++-----+---+--++--------+++++--++-+++-++-+-++------+-+-++-+-------------------+----++-+-+-+-++--+----------------++-+---------+--------------+-
>3OHJ|G|B|PDBID|PROTEIN CHAIN|RNA CHAIN
[ACTUAL]--------------------------+---------------------------------------+-+-----------------------+-++--------------------------------------------------------------------------------------
[PREDIC]---+---+++-----+-+---+--+-+-+---+--+---++-----+---+--++--+-------++----+-+++-++++-+--+----+-+-++-+-------------+----------++-+-+-+-+---+----------------++-+--------------------------
>3OHJ|H|A|PDBID|PROTEIN CHAIN|RNA CHAIN
[ACTUAL]--------------------------------------------------------------+------+---+---------------------------------+-+---------------------------+----+----------------+--------------------
[PREDIC]-++--+------+----+----+-+-+--------------+--------++-++--++++++--+--++---++-+----+++++----------+---+--+---+-+++--------------+-++-+-+--+++++++---+----++---++-----+-----+-+---+---+
>3OHJ|I|A|PDBID|PROTEIN CHAIN|RNA CHAIN
[ACTUAL]-----------------------+---+----+--------+--+-------------------------------------------------------------------------------------------------------
[PREDIC]++--------+-----+----+-++-+++---+--------++------+-+-+-++---++----+--------------+----+--+-------------++--+-+--+----+----------------------+-------
>3OHJ|N|A|PDBID|PROTEIN CHAIN|RNA CHAIN
[ACTUAL]------------------------+--+------+-+-------+-----------------+--+-----++-----------------------+--+-+--++-----+-+--------------------------
[PREDIC]++++---+---------------++--++--++-+++++--++-+--+-+--------+-+++-++--++--++++++-++-++----+----+--+--++--+++--+++++++--++-+-+---++-++--+-++--+
>3OHJ|O|A|PDBID|PROTEIN CHAIN|RNA CHAIN
[ACTUAL]+---+++---------------+----++-+----------+-+-----------------------+-+----------------------------------------------------
[PREDIC]+--+-++-+----++-++--+-++-+++++++++-------+-++---+---+-----+----+++---++-+-+--+-+++-----+-+--+++++-+++-----+---------------
>3OHJ|P|A|PDBID|PROTEIN CHAIN|RNA CHAIN
[ACTUAL]--------+---+--+-+--+-----+-+--++-++---+-----+---+--++++--++-----+---+--++--+------+-------------------+---+----+---+-------------+++-----------------
[PREDIC]-+----+-+++-++++++-+++++++++++-++-++++++++++-+++++++++++++--+-++++++++--++-++-+++--+-----+-----------+-+--++--+-+---------------+-+++--++--+---------+
>3OHJ|Q|A|PDBID|PROTEIN CHAIN|RNA CHAIN
[ACTUAL]-----+----+-++++---------+--------------+----+--------------------+---+----+-------+++--------------+-----------------+---++-----------------
[PREDIC]+---++++++++++++++++++---+---+-++-------+-+--+-++-++---+--+++++---+---+++--++--+-+++++++---------+--+---+----+-----+--++++++-+---+--++-------
>3OHJ|Q|B|PDBID|PROTEIN CHAIN|RNA CHAIN
[ACTUAL]--------------------+------------------------------------------------------------------------------------------------------------------------
[PREDIC]-----+-+++++++-+-+--++---+-----++-------+------+--+----++-+++-+---+---+++--++--+-+-++-++---------+--+-----------------+--+++-+---+--++-------
>3OHJ|R|A|PDBID|PROTEIN CHAIN|RNA CHAIN
[ACTUAL]----+-+------++-+----+-+-+--------+-+--+-+------++------+------+------+-----+------------++++-+----------++-----------
[PREDIC]+++++++++-+++++++----+++-+----++++++++-++++-++--+---+--++--++--+---+--------+----+---+++-+++++++------+++++----------+
>3OHJ|S|A|PDBID|PROTEIN CHAIN|RNA CHAIN
[ACTUAL]------------+-----+------------------------------------------------------------------------++------------+------
[PREDIC]-+++--+-+++++-+++-+++++-+++--++--+-+-+-----+--+---------+-++++++--++--++---+-------+----++-++++-+--------+----+-
>3OHJ|S|B|PDBID|PROTEIN CHAIN|RNA CHAIN
[ACTUAL]----------------+-------+-----++---+-+------+-+--+----------+++-------------------------------+-+---------------
[PREDIC]--+---+-+-+-+-+-+-+++-+-+----++--+-+-+-----+------------+-++++++--++--+----+------------++-++++-+-+------+------
>3OHJ|T|A|PDBID|PROTEIN CHAIN|RNA CHAIN
[ACTUAL]--++------------------+---------------------------+-++++-+-+--------------------------------+-+++--+------------------+---------------------------
[PREDIC]-+++-+----+++--+++----+--++-+-+++-++-++-+---------+-++++-+++-+-++-++-----+---------+-----++++++++++++--+---++-+++-+-+++---------+--------------+--
>3OHJ|U|A|PDBID|PROTEIN CHAIN|RNA CHAIN
[ACTUAL]--++-+---+++-+-+--+---+++++---+-++-++-------+-+-++--+++--+-----------+-----++--------------+++------------------------
[PREDIC]+++++++--+++++++--+--+-+++-++++-++-++---+++++-++++++++++-++-++-+-++++++++++++++-++-++---+-++++--+---+--+------+-------
>3OHJ|V|A|PDBID|PROTEIN CHAIN|RNA CHAIN
[ACTUAL]--------++------------+----------------------------------------------------------++-++-+--+----------
[PREDIC]+----++++++++--++-+-+--+----------------++-++--++---++-----------++-+----+-+++-+++++++++++--+------+-
>3OHJ|W|A|PDBID|PROTEIN CHAIN|RNA CHAIN
[ACTUAL]----++-+--+-+-++-+-----------------------+--+---+---+-------+----------------+----++---+++---+--+++--------------
[PREDIC]-+++++-+--+++-++-+------+-+--++-++--++-+++--+---+--++---+--+++-+-------+----++-++-++---+++++----+++-++-----------
>3OHJ|X|A|PDBID|PROTEIN CHAIN|RNA CHAIN
[ACTUAL]-------------+-+--------------------++--+--+----------++-+-----------------+--------------------
[PREDIC]-++----------+++++-+----++--+-+-+-++++-++--+---+-+--+-++-++++++++-+++-+++++++++--+---+++-+--+---
>3OHJ|Y|A|PDBID|PROTEIN CHAIN|RNA CHAIN
[ACTUAL]-+-+----+---------+---------------+-----------+------+---------------+--+-------------------------------------
[PREDIC]++-+-+-+++++----++++++++-+-++---+++-------+--++--+-+-++-+-----+----+-++-+-------++++++++--++-++-+-+-+--------+
>3OHJ|Z|A|PDBID|PROTEIN CHAIN|RNA CHAIN
[ACTUAL]------------------------------------------------------------------------------------------------------------------------------------------------------------------------+-------------------------------------
[PREDIC]--+--+---+---+----++--+--++-+-++-+++-+----------++---++-------+--+-----++-+--+++++--+-+---------------+---+----+--------++----+----------------------------+------------------------------------------+-------
>3OHJ|Z|B|PDBID|PROTEIN CHAIN|RNA CHAIN
[ACTUAL]---------+--------+---------+----+-------------------------------------++-----------+-+-----------------------------------------------------------------------------------------------------------------------
[PREDIC]-------+-+---+----++--+--++-++++-+++-+----------++-+-++-------+--+-----++-+--+++++-++-+---------------+---+----+-----++-++---------------------------------+------------------------------------------+-------
>3OHK|0|A|PDBID|PROTEIN CHAIN|RNA CHAIN
[ACTUAL]-----------+-++-+-++---+--+-+---++++--+--++-----------+---------------------+--------
[PREDIC]++++++-++++++++++-++-++++++++--+++++--+-++++++++++---++------------+---+++--++---+--+
>3OHK|0|B|PDBID|PROTEIN CHAIN|RNA CHAIN
[ACTUAL]-------------------------------------------------------------------------+-----------
[PREDIC]---+----+-++++-++-++--+++++-+--+-++---+-++-+-++------+++---------------+-+--+--+-+---
>3OHK|1|A|PDBID|PROTEIN CHAIN|RNA CHAIN
[ACTUAL]-------------------++---+-----++-+---++-+-+-+-+-------------+--------------+-----------+----------
[PREDIC]++++---+++++---+--++++++++----+++++++++++++-+-++-+++-+-+--+-+--+++-++-----------+---------++---+--
>3OHK|2|A|PDBID|PROTEIN CHAIN|RNA CHAIN
[ACTUAL]-------------------------------------+-+--------+------+----------------
[PREDIC]++--+-++------+------+++-+-+++---------+--++-++++-++-+++-++--------+++--
>3OHK|3|A|PDBID|PROTEIN CHAIN|RNA CHAIN
[ACTUAL]----------+-----+--+---+-----------------+---+--+-----------
[PREDIC]+++++----++++-+-+--+---+----+++++--------+-+-+--+--+--+----+
>3OHK|3|B|PDBID|PROTEIN CHAIN|RNA CHAIN
[ACTUAL]--------------+---------------------------------------------
[PREDIC]--+------+-+--+++-++-----+--++-++-+--------+-+--+--+--+-----
>3OHK|5|A|PDBID|PROTEIN CHAIN|RNA CHAIN
[ACTUAL]-+-+--+++++++-++-+++++--------------------+--------+--------
[PREDIC]-+++++-++++++-++--++++++-+-------------+--+-------++--++----
>3OHK|6|A|PDBID|PROTEIN CHAIN|RNA CHAIN
[ACTUAL]------------------+-+--+-------------+-------+--------
[PREDIC]++++-+-+---+----+++++-++++++++--+-+-++++++-+++------+-
>3OHK|7|A|PDBID|PROTEIN CHAIN|RNA CHAIN
[ACTUAL]+-++++--++++-+-+-++-+------+----+++-+-+++--------
[PREDIC]+++++++++++++++++++++-++++++++-++++++++++-+---+++
>3OHK|8|A|PDBID|PROTEIN CHAIN|RNA CHAIN
[ACTUAL]-+-+++++---++-+-+-+-------++-+-----------++--+-----+-------------
[PREDIC]+++++++++++++-+++++-+--+-++++++-+++++-++-+++-++----+----+------+-
>3OHK|D|A|PDBID|PROTEIN CHAIN|RNA CHAIN
[ACTUAL]--------++-+++-----------------------++---+--+-+++-+-+---+++++---------------------+---+--------+++++----------------------------------------------+--+--+-++-+------------+------+-+-+---------------+-++---+++++--++---+-+-++++----++-+--+--+--++--------+++-+-++++-++-+----------
[PREDIC]+--++++-++++++--+-----+-++-++-++--+--+++++++++++++-+-++++++++++--+-++-++-----+-----+-++++-+----++-+--++------------------------------+--+-----+----+++++-+-+++++++-+-+-+-+++---+-++++-++-+-----------++++++-++++++++++--++++-+++--+--++-++++-+++-+++-+--++++++++++++++++++++----++++
>3OHK|E|A|PDBID|PROTEIN CHAIN|RNA CHAIN
[ACTUAL]-------+----+-----------------------+----+-----+---------+--+--+---------------+-+--------------------------+++++----++---+---+++-----++++-+++++++-++++-++-++-++---+-+-+----------------+----+----------------
[PREDIC]-++--+-++++++--+--++-----------+--+++++++++----+-+--++++++-+++-++++-++-----+--++-+--+-----------+---+-+-++++++++--+--+++++++++++++-++-++++++++++++-+++++++++++++---+--------------------+++--+-+++----+--+---+
>3OHK|F|A|PDBID|PROTEIN CHAIN|RNA CHAIN
[ACTUAL]-------------------------------------+-+--++++-+----++---+-+--+---++-----++------++-----------+----+--++-+-----------------------------+--------------------------------+---------+----+--------------------+-----
[PREDIC]++----------++++++----------------+--+-++-++++++++++++-++++++++++++++++++++++++-----+-----+---+-++++--++-+++--------+++--------------+--+------+----+-+------+--+--+++-++-++---------+-+---+-----------+--+++-----
>3OHK|G|A|PDBID|PROTEIN CHAIN|RNA CHAIN
[ACTUAL]---------------------------------------+---------------------------------++------------------------------------------------+---+------------------------------------------------------
[PREDIC]-+-++--+++-----+-----+--+-+--+--+--+---++-----+---+--++--------+++++--++-+++-++-+-++------+-+-++-+-------------------+----++-+-+-+-++--+----------------++-+---------+--------------+-
>3OHK|G|B|PDBID|PROTEIN CHAIN|RNA CHAIN
[ACTUAL]--------------------------+---------------------------------------+-+-----------------------+-++--------------------------------------------------------------------------------------
[PREDIC]---+---+++-----+-+---+--+-+-+---+--+---++-----+---+--++--+-------++----+-+++-++++-+--+----+-+-++-+-------------+----------++-+-+-+-+---+----------------++-+--------------------------
>3OHK|H|A|PDBID|PROTEIN CHAIN|RNA CHAIN
[ACTUAL]--------------------------------------------------------------+------+---+---------------------------------+-+---------------------------+----+----------------+--------------------
[PREDIC]-++--+------+----+----+-+-+--------------+--------++-++--++++++--+--++---++-+----+++++----------+---+--+---+-+++--------------+-++-+-+--+++++++---+----++---++-----+-----+-+---+---+
>3OHK|I|A|PDBID|PROTEIN CHAIN|RNA CHAIN
[ACTUAL]-----------------------+---+----+--------+--+-------------------------------------------------------------------------------------------------------
[PREDIC]++--------+-----+----+-++-+++---+--------++------+-+-+-++---++----+--------------+----+--+-------------++--+-+--+----+----------------------+-------
>3OHK|N|A|PDBID|PROTEIN CHAIN|RNA CHAIN
[ACTUAL]------------------------+--+------+-+-------+-----------------+--+-----+---------------------+--+--+-+--++--+--+-+--------------------------
[PREDIC]++++---+---------------++--++--++-+++++--++-+--+-+--------+-+++-++--++--++++++-++-++----+----+--+--++--+++--+++++++--++-+-+---++-++--+-++--+
>3OHK|O|A|PDBID|PROTEIN CHAIN|RNA CHAIN
[ACTUAL]+---+++---------------+----++-+----------+-+-----------------------+-+----------------------------------------------------
[PREDIC]+--+-++-+----++-++--+-++-+++++++++-------+-++---+---+-----+----+++---++-+-+--+-+++-----+-+--+++++-+++-----+---------------
>3OHK|P|A|PDBID|PROTEIN CHAIN|RNA CHAIN
[ACTUAL]--------+---+--+-+--+---+-+-+-+++-++---+-----+---+--++++--++-----+---+--++--+------+-------------------+---+----+---+-------------+++-----------------
[PREDIC]-+----+-+++-++++++-+++++++++++-++-++++++++++-+++++++++++++--+-++++++++--++-++-+++--+-----+-----------+-+--++--+-+---------------+-+++--++--+---------+
>3OHK|Q|A|PDBID|PROTEIN CHAIN|RNA CHAIN
[ACTUAL]-----+----+-++++---------+--------------+----+--------------------+---+----++------+++--------------+-----------------+---++-----------------
[PREDIC]+---++++++++++++++++++---+---+-++-------+-+--+-++-++---+--+++++---+---+++--++--+-+++++++---------+--+---+----+-----+--++++++-+---+--++-------
>3OHK|Q|B|PDBID|PROTEIN CHAIN|RNA CHAIN
[ACTUAL]--------------------+------------------------------------------------------------------------------------------------------------------------
[PREDIC]-----+-+++++++-+-+--++---+-----++-------+------+--+----++-+++-+---+---+++--++--+-+-++-++---------+--+-----------------+--+++-+---+--++-------
>3OHK|R|A|PDBID|PROTEIN CHAIN|RNA CHAIN
[ACTUAL]----+-+------++-+----+-+-+--------+-+--+-+------++------+------+------+-----+------------++++-+---------+++-----------
[PREDIC]+++++++++-+++++++----+++-+----++++++++-++++-++--+---+--++--++--+---+--------+----+---+++-+++++++------+++++----------+
>3OHK|S|A|PDBID|PROTEIN CHAIN|RNA CHAIN
[ACTUAL]------------+-----+------------------------------------------------------------------------+-------------+------
[PREDIC]-+++--+-+++++-+++-+++++-+++--++--+-+-+-----+--+---------+-++++++--++--++---+-------+----++-++++-+--------+----+-
>3OHK|S|B|PDBID|PROTEIN CHAIN|RNA CHAIN
[ACTUAL]----------------+-------+-----++---+-+------+-+--+----------+++-------------------------------+-+---------------
[PREDIC]--+---+-+-+-+-+-+-+++-+-+----++--+-+-+-----+------------+-++++++--++--+----+------------++-++++-+-+------+------
>3OHK|T|A|PDBID|PROTEIN CHAIN|RNA CHAIN
[ACTUAL]--++------------------+---------------------------+-++++-+-+--------------------------------+-+++--+------------------+---------------------------
[PREDIC]-+++-+----+++--+++----+--++-+-+++-++-++-+---------+-++++-+++-+-++-++-----+---------+-----++++++++++++--+---++-+++-+-+++---------+--------------+--
>3OHK|U|A|PDBID|PROTEIN CHAIN|RNA CHAIN
[ACTUAL]--++-+---+++-+-+--+---+++++---+-++-++-------+-+-++--+++--+-----------+-----++--------------+++------------------------
[PREDIC]+++++++--+++++++--+--+-+++-++++-++-++---+++++-++++++++++-++-++-+-++++++++++++++-++-++---+-++++--+---+--+------+-------
>3OHK|V|A|PDBID|PROTEIN CHAIN|RNA CHAIN
[ACTUAL]--------++------------+----------------------------------------------------------++-++-+--+----------
[PREDIC]+----++++++++--++-+-+--+----------------++-++--++---++-----------++-+----+-+++-+++++++++++--+------+-
>3OHK|W|A|PDBID|PROTEIN CHAIN|RNA CHAIN
[ACTUAL]----++-+--+-+-++-+-----------------------+--+---+---+-------+----------------+----++---+++---+--+++--------------
[PREDIC]-+++++-+--+++-++-+------+-+--++-++--++-+++--+---+--++---+--+++-+-------+----++-++-++---+++++----+++-++-----------
>3OHK|X|A|PDBID|PROTEIN CHAIN|RNA CHAIN
[ACTUAL]-------------+-+--------------------++--+--+----------++-+--------------------------------------
[PREDIC]-++----------+++++-+----++--+-+-+-++++-++--+---+-+--+-++-++++++++-+++-+++++++++--+---+++-+--+---
>3OHK|Y|A|PDBID|PROTEIN CHAIN|RNA CHAIN
[ACTUAL]-+-+----+---------+---------------+-----------+------+---------------+--+-------------------------------------
[PREDIC]++-+-+-+++++----++++++++-+-++---+++-------+--++--+-+-++-+-----+----+-++-+-------++++++++--++-++-+-+-+--------+
>3OHK|Z|A|PDBID|PROTEIN CHAIN|RNA CHAIN
[ACTUAL]---------------------------------------------------------------------------------------------------------------------+--------------------------------------------------+-------------------------------------
[PREDIC]--+--+---+---+----++--+--++-+-++-+++-+----------++---++-------+--+-----++-+--+++++--+-+---------------+---+----+--------++----+----------------------------+------------------------------------------+-------
>3OHK|Z|B|PDBID|PROTEIN CHAIN|RNA CHAIN
[ACTUAL]---------+--------+---------+----+-------------------------------------++-----------+-+-----------------------------------------------------------------------------------------------------------------------
[PREDIC]-------+-+---+----++--+--++-++++-+++-+----------++-+-++-------+--+-----++-+--+++++-++-+---------------+---+----+-----++-++---------------------------------+------------------------------------------+-------
>3OHY|B|A|PDBID|PROTEIN CHAIN|RNA CHAIN
[ACTUAL]-----------------------------------------------------------------------------------------------+--+----+---------------------------++--------------+------------------------------------------------------------------------------------------------------------
[PREDIC]-----+------------+-++-++++-+++----+---+-----+------+-----++---++------++++-----------+----+--+++-+-+-++-++--++--+-------------+-+---+--+-++---+-+---++++---+--+-------++-----+--++----------++++----------+----+-------+--------++---+-+-+---------------------
>3OHY|C|A|PDBID|PROTEIN CHAIN|RNA CHAIN
[ACTUAL]---++--------------------+---------------------------------------------------------------------------------------------------------------------------------+----+-+-----------+++++------------+-+++--+----------------------------------------
[PREDIC]+++++-+---+++-+++++-+-+++++++++------+-------+-+-----+----++----------++------+++++-+--+-+--+----+---+----++-+-+-+----+---+--++---++--++--++------+--++--+++---++++++++--+-++-+++++++--+--+--++++-+-+++-+----------++--+----+++-++++++++-+-+---
>3OHY|D|A|PDBID|PROTEIN CHAIN|RNA CHAIN
[ACTUAL]-+------++--++-------+-++----+----++-+--+++-+------+------+-+----+-----++---------------------------------------+--+-++--++-+------+-+--+-----------------------------------------------------------------------+
[PREDIC]-++---++++--+++-++---+--++++++-+-+++-++++++-+++-++-+++--+-+-+++-++-----+++-++---+-++++--+-+-------++--+--++-+---+++--++--+--+-+-+-++-+--+++-+---------++++----+--------+------------+-++--+---+-------------+---+
>3OHY|E|A|PDBID|PROTEIN CHAIN|RNA CHAIN
[ACTUAL]-------------+-++-+----+----------------------+---------+---+---------------------------------+------------------------+-+--+++--+--------------------------------
[PREDIC]-------------+++-++++++++-++++----+-++++---+-+++-+-+---++++++++++--+----+-------+-+-+-++---+--++-++---++--+------------+++-++++--+------+--++-+++----+-++---------
>3OHY|F|A|PDBID|PROTEIN CHAIN|RNA CHAIN
[ACTUAL]-+----------------------------------------------------------------------+-------------+--+-+---------
[PREDIC]-+++--+---+-+--+------+-----------++--+-------+--+---+-++++-----------+-++--+--+-+---++----+---------
>3OHY|G|A|PDBID|PROTEIN CHAIN|RNA CHAIN
[ACTUAL]-++++----+-------------------+--++++----+---------------------------------------+-------------+--+---+-----------+-+----------------------------------------
[PREDIC]-+++++-+-++-+-----------+--+++-++++++-+-+--+---+--+-++-----+--+--------+---+-++-++-+++-+-----+++++-+-+--++--+-+-+++-+-+--+--------++---+++----+----+-+------
>3OHY|H|A|PDBID|PROTEIN CHAIN|RNA CHAIN
[ACTUAL]+-+----+--+--++--------------+-----------------------------------------------------------++--+--+---------------+-++-------------+-+------
[PREDIC]-+++---+--++-+++-+-+++-------+-+----+---+----+---+-+-+-+-+++-+-++-+++++++++-++--+--++-++-+++-+-+++--++-++-------+++++----+---+---++------+
>3OHY|I|A|PDBID|PROTEIN CHAIN|RNA CHAIN
[ACTUAL]--+---+-+++----+---+-----------------+-----------------------+-----+-++++-------------------+---+-----++-----++++-+--+-++--+++++
[PREDIC]+++++-+-+++++--+---+--+-+-+-+-+--+-+-+---+-----+--+--+--++--++-++++++++++----+----++--------+-+-+--+--++--+--+++++++++-++--+++++
>3OHY|J|A|PDBID|PROTEIN CHAIN|RNA CHAIN
[ACTUAL]----+-------+-----------------------+-+--+-----+------+++-++---------------------------------------------
[PREDIC]----+-+-+--++---+-+--+-----+++--+--++-++++++++-+--+++-+++-++---+-+++++--+-----+++-++--+-+-+++---+-+-----+
>3OHY|K|A|PDBID|PROTEIN CHAIN|RNA CHAIN
[ACTUAL]-------------------------++---------+++--+-+-+--------+-----------------------------+----------------------------+-+---+-+++-+---
[PREDIC]--++-++++-+++--+++++-+---+++--+---+++++-++++++---++++++++++-++-------++---+--+--+---++++-+++---+----++-+-+------++-++++++++-+++--
>3OHY|L|A|PDBID|PROTEIN CHAIN|RNA CHAIN
[ACTUAL]-----+-----+--+++--+-++-----+-+-++-----------+---+---+--------------+--+-+-----------+----------+---------------+++-++++--++-----------
[PREDIC]+--+-++++--++++++++++++-++-+++++++++----+++++++++++-++--+-+-+++++-+-+--++----+-------++++-++--+-+++--+-++----++-+++++++++++++++--+----+
>3OHY|M|A|PDBID|PROTEIN CHAIN|RNA CHAIN
[ACTUAL]-------------------------+-++--------------+--------------------------------+--+-------+--++------+--+++-+-++-+---++----------
[PREDIC]-++----+-+++++-+----+-+++++-+-+---++---++--+-+--------+-+-+-----+-+---+-+---+-+++++--+++++++++++-++-++++++-++++-++++--+++---++
>3OHY|N|A|PDBID|PROTEIN CHAIN|RNA CHAIN
[ACTUAL]--++---++-------+-+--++---+-+--+--+-----+---++-------------++
[PREDIC]-+++---++++++++++++-++++-+++++++-++-----+-+-++--++-+----++-++
>3OHY|O|A|PDBID|PROTEIN CHAIN|RNA CHAIN
[ACTUAL]-------+------------++++---+------+------+-----++-++-+-------------++--------------------
[PREDIC]-------+++------+---++++++-+------+-++-+++-+-++++-++++-----++++++--++--+-+--+------+---+-
>3OHY|P|A|PDBID|PROTEIN CHAIN|RNA CHAIN
[ACTUAL]+---++----+++---++----+-++-+---+--+------+++----------------++--+-+-+--+--+-------------
[PREDIC]--+-++-+-+++++++++----+-++++++++-++--++++++++----+---++++++-+-+-+++++-++--+----+++--+---
>3OHY|Q|A|PDBID|PROTEIN CHAIN|RNA CHAIN
[ACTUAL]-++--------+---+-+------+--------+----+++-------------------+-++-++++------------------------+--+--------
[PREDIC]-+++-------+++++++-----+++--+----+--+++++++-+++--+----------++++-+++++++--+--++-+-+---++--+++++++-+++-++-
>3OHY|R|A|PDBID|PROTEIN CHAIN|RNA CHAIN
[ACTUAL]-------------------------------------------------+-------------+------++-+------++------
[PREDIC]-++++++++++-+++++++++-+++--+++-+++++++--++---+--++-++++++++++-++---+++++++-----+++++--+-
>3OHY|S|A|PDBID|PROTEIN CHAIN|RNA CHAIN
[ACTUAL]---+--------------------------------+--------------++++---------------------+++-+------------
[PREDIC]-+++-++-----++---+----+-+++++--++++++++--++--+-----++++++-+-+-++++-+++--+--++++++-++++---++++
>3OHY|T|A|PDBID|PROTEIN CHAIN|RNA CHAIN
[ACTUAL]-------------++-+-+--++--+--+-+--++--++---------------------+---+--+-+---++---+++-+------------------++-+-
[PREDIC]+-+++++++-+-+++++++++++-+++-+++++++-+++--+-++--+--+--+--++-++--++--++++-+++-+++++++-+++-++------++-++++++-
>3OHY|U|A|PDBID|PROTEIN CHAIN|RNA CHAIN
[ACTUAL]-++---+-++-+--+-+--++------
[PREDIC]-+++-+++++++++++++++++-++++
>3OHZ|0|A|PDBID|PROTEIN CHAIN|RNA CHAIN
[ACTUAL]-----------+-++-+-++---++-+-+---++++--+-+-+-----------+---------------------+--------
[PREDIC]++++++-++++++++++-++-++++++++--+++++--+-++++++++++---++------------+---+++--++---+--+
>3OHZ|0|B|PDBID|PROTEIN CHAIN|RNA CHAIN
[ACTUAL]-------------------------------------------------------------------------+-----------
[PREDIC]---+----+-++++-++-++--+++++-+--+-++---+-++-+-++------+++---------------+-+--+--+-+---
>3OHZ|1|A|PDBID|PROTEIN CHAIN|RNA CHAIN
[ACTUAL]--------------------+---+-----+------+--+-+-+-+----+-----------------------+-----------+----------
[PREDIC]++++---+++++---+--++++++++----+++++++++++++-+-++-+++-+-+--+-+--+++-++-----------+---------++---+--
>3OHZ|2|A|PDBID|PROTEIN CHAIN|RNA CHAIN
[ACTUAL]-------------------------------------+-+-+-------------+----------------
[PREDIC]++--+-++------+------+++-+-+++---------+--++-++++-++-+++-++--------+++--
>3OHZ|3|A|PDBID|PROTEIN CHAIN|RNA CHAIN
[ACTUAL]---------++--+--+------+-----+-----------+---+--------------
[PREDIC]+++++----++++-+-+--+---+----+++++--------+-+-+--+--+--+----+
>3OHZ|3|B|PDBID|PROTEIN CHAIN|RNA CHAIN
[ACTUAL]--------------+---------------------------------------------
[PREDIC]--+------+-+--+++-++-----+--++-++-+--------+-+--+--+--+-----
>3OHZ|5|A|PDBID|PROTEIN CHAIN|RNA CHAIN
[ACTUAL]-+-+--+++++++-++-+++++--------------------+--------+--------
[PREDIC]-+++++-++++++-++--++++++-+-------------+--+-------++--++----
>3OHZ|6|A|PDBID|PROTEIN CHAIN|RNA CHAIN
[ACTUAL]------------------+-+--+-------------+-------+--------
[PREDIC]++++-+-+---+----+++++-++++++++--+-+-++++++-+++------+-
>3OHZ|7|A|PDBID|PROTEIN CHAIN|RNA CHAIN
[ACTUAL]+-++++--++++-+-+-++-+-+----+---++++-+-+++--------
[PREDIC]+++++++++++++++++++++-++++++++-++++++++++-+---+++
>3OHZ|8|A|PDBID|PROTEIN CHAIN|RNA CHAIN
[ACTUAL]-+++++++---++-+-+-+-------++-+--------+--+---------+-------------
[PREDIC]+++++++++++++-+++++-+--+-++++++-+++++-++-+++-++----+----+------+-
>3OHZ|D|A|PDBID|PROTEIN CHAIN|RNA CHAIN
[ACTUAL]--------++--++-----------------------++---+--+-+++-+-+---++++++--------------------+---+----------++-----------------------------------------------+--+--+--+++------------+------+-+-+---------------+-++---+++++++++---+-+-++++-----+-+---+-+--++--------+++---++++-++-+-+--------
[PREDIC]+--++++-++++++--+-----+-++-++-++--+--+++++++++++++-+-++++++++++--+-++-++-----+-----+-++++-+----++-+--++------------------------------+--+-----+----+++++-+-+++++++-+-+-+-+++---+-++++-++-+-----------++++++-++++++++++--++++-+++--+--++-++++-+++-+++-+--++++++++++++++++++++----++++
>3OHZ|E|A|PDBID|PROTEIN CHAIN|RNA CHAIN
[ACTUAL]------------------------------------+----+-----+---------+--+-----------------++-+--------------------------+++++----++---+---+++---+-++++-+++++++-+++--++-++-++---+-+-++---------------+----+----------------
[PREDIC]-++--+-++++++--+--++-----------+--+++++++++----+-+--++++++-+++-++++-++-----+--++-+--+-----------+---+-+-++++++++--+--+++++++++++++-++-++++++++++++-+++++++++++++---+--------------------+++--+-+++----+--+---+
>3OHZ|F|A|PDBID|PROTEIN CHAIN|RNA CHAIN
[ACTUAL]-------------------------------------+-+--++-+-+---+++---+-++-+---++---+-++------+------------+----+--+--+----------------------------+++---------------------------+---+--------------+--------------------------
[PREDIC]++----------++++++----------------+--+-++-++++++++++++-++++++++++++++++++++++++-----+-----+---+-++++--++-+++--------+++--------------+--+------+----+-+------+--+--+++-++-++---------+-+---+-----------+--+++-----
>3OHZ|G|A|PDBID|PROTEIN CHAIN|RNA CHAIN
[ACTUAL]---------------------------------------+------------------------------+--+-------------------------------------------------+---+---------------------------+--------------------------
[PREDIC]-+-++--+++-----+-----+--+-+--+--+--+---++-----+---+--++--------+++++--++-+++-++-+-++------+-+-++-+-------------------+----++-+-+-+-++--+----------------++-+---------+--------------+-
>3OHZ|G|B|PDBID|PROTEIN CHAIN|RNA CHAIN
[ACTUAL]--------------------------+---------------------------------------+-------------------------+-++--------------------------------------------------------------------------------------
[PREDIC]---+---+++-----+-+---+--+-+-+---+--+---++-----+---+--++--+-------++----+-+++-++++-+--+----+-+-++-+-------------+----------++-+-+-+-+---+----------------++-+--------------------------
>3OHZ|H|A|PDBID|PROTEIN CHAIN|RNA CHAIN
[ACTUAL]--------------------------------------------------------------+------+-------------------------------------+-+---------------------------++---+----------------+--------------------
[PREDIC]-++--+------+----+----+-+-+--------------+--------++-++--++++++--+--++---++-+----+++++----------+---+--+---+-+++--------------+-++-+-+--+++++++---+----++---++-----+-----+-+---+---+
>3OHZ|I|A|PDBID|PROTEIN CHAIN|RNA CHAIN
[ACTUAL]-----------------------+---+----+--------+--+---+---------------------------------------------------------------------------------------------------
[PREDIC]++--------+-----+----+-++-+++---+--------++------+-+-+-++---++----+--------------+----+--+-------------++--+-+--+----+----------------------+-------
>3OHZ|N|A|PDBID|PROTEIN CHAIN|RNA CHAIN
[ACTUAL]-----------------------++--+------+---------+-----------------+------+--+---------------+-------+----+--++-----+-+---+----------------------
[PREDIC]++++---+---------------++--++--++-+++++--++-+--+-+--------+-+++-++--++--++++++-++-++----+----+--+--++--+++--+++++++--++-+-+---++-++--+-++--+
>3OHZ|O|A|PDBID|PROTEIN CHAIN|RNA CHAIN
[ACTUAL]+---+++---------------+----++-++---------+------------------------+--+-------+--------------------------------------------
[PREDIC]+--+-++-+----++-++--+-++-+++++++++-------+-++---+---+-----+----+++---++-+-+--+-+++-----+-+--+++++-+++-----+---------------
>3OHZ|P|A|PDBID|PROTEIN CHAIN|RNA CHAIN
[ACTUAL]--------+---+--+-+--+---+-+----++-++-+-+-----+---+--++-+--++---+-+---+--++--+------+-----------------------+----+-----------------+++-----------------
[PREDIC]-+----+-+++-++++++-+++++++++++-++-++++++++++-+++++++++++++--+-++++++++--++-++-+++--+-----+-----------+-+--++--+-+---------------+-+++--++--+---------+
>3OHZ|Q|A|PDBID|PROTEIN CHAIN|RNA CHAIN
[ACTUAL]-----+----+-++++-+-------+--------------+----+--------------------+---+----+-------+++--------------+-----------------+---++-----------------
[PREDIC]+---++++++++++++++++++---+---+-++-------+-+--+-++-++---+--+++++---+---+++--++--+-+++++++---------+--+---+----+-----+--++++++-+---+--++-------
>3OHZ|Q|B|PDBID|PROTEIN CHAIN|RNA CHAIN
[ACTUAL]--------------------+------------------------------------------------------------------------------------------------------------------------
[PREDIC]-----+-+++++++-+-+--++---+-----++-------+------+--+----++-+++-+---+---+++--++--+-+-++-++---------+--+-----------------+--+++-+---+--++-------
>3OHZ|R|A|PDBID|PROTEIN CHAIN|RNA CHAIN
[ACTUAL]-+--+-+------+-++----+++-++-------+-+--+-+------+-------+------+------------+------------++++-+----------++-----------
[PREDIC]+++++++++-+++++++----+++-+----++++++++-++++-++--+---+--++--++--+---+--------+----+---+++-+++++++------+++++----------+
>3OHZ|S|A|PDBID|PROTEIN CHAIN|RNA CHAIN
[ACTUAL]------------+-----+------------------------------------------------------------------------++------------+------
[PREDIC]-+++--+-+++++-+++-+++++-+++--++--+-+-+-----+--+---------+-++++++--++--++---+-------+----++-++++-+--------+----+-
>3OHZ|S|B|PDBID|PROTEIN CHAIN|RNA CHAIN
[ACTUAL]----------------+-------------++---+-+------+-+--+----------+-+-------------------------------+-+---------------
[PREDIC]--+---+-+-+-+-+-+-+++-+-+----++--+-+-+-----+------------+-++++++--++--+----+------------++-++++-+-+------+------
>3OHZ|T|A|PDBID|PROTEIN CHAIN|RNA CHAIN
[ACTUAL]--++------------------+---------------------------+-++++-+-+--------------------------------+-+-++-+------------------+---------------------------
[PREDIC]-+++-+----+++--+++----+--++-+-+++-++-++-+---------+-++++-+++-+-++-++-----+---------+-----++++++++++++--+---++-+++-+-+++---------+--------------+--
>3OHZ|U|A|PDBID|PROTEIN CHAIN|RNA CHAIN
[ACTUAL]--++++---++++-----+---+++-----+-+--++-------+-+-++--+++--+-----------+-----++--------------+++------------------------
[PREDIC]+++++++--+++++++--+--+-+++-++++-++-++---+++++-++++++++++-++-++-+-++++++++++++++-++-++---+-++++--+---+--+------+-------
>3OHZ|V|A|PDBID|PROTEIN CHAIN|RNA CHAIN
[ACTUAL]--------+------------------------------------------------------------------------++-++-++-+----------
[PREDIC]+----++++++++--++-+-+--+----------------++-++--++---++-----------++-+----+-+++-+++++++++++--+------+-
>3OHZ|W|A|PDBID|PROTEIN CHAIN|RNA CHAIN
[ACTUAL]----++-+--+-+-++-+-----------------------+--+---+---+-------+----------------+---------+++---+--+++--------------
[PREDIC]-+++++-+--+++-++-+------+-+--++-++--++-+++--+---+--++---+--+++-+-------+----++-++-++---+++++----+++-++-----------
>3OHZ|X|A|PDBID|PROTEIN CHAIN|RNA CHAIN
[ACTUAL]-------------+-+--------------------++-+---+--------+-++-+---------+-------+--------------------
[PREDIC]-++----------+++++-+----++--+-+-+-++++-++--+---+-+--+-++-++++++++-+++-+++++++++--+---+++-+--+---
>3OHZ|Y|A|PDBID|PROTEIN CHAIN|RNA CHAIN
[ACTUAL]-+------+---------+---------------+-----------+------+---------------+--+-------------------------------------
[PREDIC]++-+-+-+++++----++++++++-+-++---+++-------+--++--+-+-++-+-----+----+-++-+-------++++++++--++-++-+-+-+--------+
>3OHZ|Z|A|PDBID|PROTEIN CHAIN|RNA CHAIN
[ACTUAL]------------------------------------------------------------------------------------------------------------------------------------------------------------------------+-------------------------------------
[PREDIC]--+--+---+---+----++--+--++-+-++-+++-+----------++---++-------+--+-----++-+--+++++--+-+---------------+---+----+--------++----+----------------------------+------------------------------------------+-------
>3OHZ|Z|B|PDBID|PROTEIN CHAIN|RNA CHAIN
[ACTUAL]---------+--------+---------+----+--------------------------------------+-----------+-+-----------------------------------------------------------------------------------------------------------------------
[PREDIC]-------+-+---+----++--+--++-++++-+++-+----------++-+-++-------+--+-----++-+--+++++-++-+---------------+---+----+-----++-++---------------------------------+------------------------------------------+-------
>3OI0|B|A|PDBID|PROTEIN CHAIN|RNA CHAIN
[ACTUAL]--------------------------------------------------------------------------------------------------+----+---------------------------++---+-----------------------------------------------------------------------------------------------------------------------
[PREDIC]-----+------------+-++-++++-+++----+---+-----+------+-----++---++------++++-----------+----+--+++-+-+-++-++--++--+-------------+-+---+--+-++---+-+---++++---+--+-------++-----+--++----------++++----------+----+-------+--------++---+-+-+---------------------
>3OI0|C|A|PDBID|PROTEIN CHAIN|RNA CHAIN
[ACTUAL]---++--------------------+---------------------------------------------------------------------------------------------------------------------------------+----+-+-----------+++++------------+-+++--+----------------------------------------
[PREDIC]+++++-+---+++-+++++-+-+++++++++------+-------+-+-----+----++----------++------+++++-+--+-+--+----+---+----++-+-+-+----+---+--++---++--++--++------+--++--+++---++++++++--+-++-+++++++--+--+--++++-+-+++-+----------++--+----+++-++++++++-+-+---
>3OI0|D|A|PDBID|PROTEIN CHAIN|RNA CHAIN
[ACTUAL]-+------++--++-------+-++----+----++-+--+++-+------+------+-+----+-----++---------------------------------------+--+-++--++-+------+-+--+-----------------------------------------------------------------------+
[PREDIC]-++---++++--+++-++---+--++++++-+-+++-++++++-+++-++-+++--+-+-+++-++-----+++-++---+-++++--+-+-------++--+--++-+---+++--++--+--+-+-+-++-+--+++-+---------++++----+--------+------------+-++--+---+-------------+---+
>3OI0|E|A|PDBID|PROTEIN CHAIN|RNA CHAIN
[ACTUAL]-------------+-++-+----+----------------------+---------+---+---------------------------------+--+---------------------+++--+++--+--------------------------------
[PREDIC]-------------+++-++++++++-++++----+-++++---+-+++-+-+---++++++++++--+----+-------+-+-+-++---+--++-++---++--+------------+++-++++--+------+--++-+++----+-++---------
>3OI0|F|A|PDBID|PROTEIN CHAIN|RNA CHAIN
[ACTUAL]-+----------------------------------------------------------------------+-------------+--+-+---------
[PREDIC]-+++--+---+-+--+------+-----------++--+-------+--+---+-++++-----------+-++--+--+-+---++----+---------
>3OI0|G|A|PDBID|PROTEIN CHAIN|RNA CHAIN
[ACTUAL]-++++----+-------------------+--++++--------------------------------------------+-------------+--+---+-----------+-+----------------------------------------
[PREDIC]-+++++-+-++-+-----------+--+++-++++++-+-+--+---+--+-++-----+--+--------+---+-++-++-+++-+-----+++++-+-+--++--+-+-+++-+-+--+--------++---+++----+----+-+------
>3OI0|H|A|PDBID|PROTEIN CHAIN|RNA CHAIN
[ACTUAL]+-+----+--+--++--------------+-----------------------------------------------------------++--+--+---------------+-++-------------+-+------
[PREDIC]-+++---+--++-+++-+-+++-------+-+----+---+----+---+-+-+-+-+++-+-++-+++++++++-++--+--++-++-+++-+-+++--++-++-------+++++----+---+---++------+
>3OI0|I|A|PDBID|PROTEIN CHAIN|RNA CHAIN
[ACTUAL]--+---+-+++----+---+-----------------+-----------------------+-----+-++++-------------------+---+-----++-----++++-+--+-++--+++++
[PREDIC]+++++-+-+++++--+---+--+-+-+-+-+--+-+-+---+-----+--+--+--++--++-++++++++++----+----++--------+-+-+--+--++--+--+++++++++-++--+++++
>3OI0|J|A|PDBID|PROTEIN CHAIN|RNA CHAIN
[ACTUAL]----+-------+-----------------------+-+--+-----+------+++-++---------------------------------------------
[PREDIC]----+-+-+--++---+-+--+-----+++--+--++-++++++++-+--+++-+++-++---+-+++++--+-----+++-++--+-+-+++---+-+-----+
>3OI0|K|A|PDBID|PROTEIN CHAIN|RNA CHAIN
[ACTUAL]-------------------------++---------+++--+-+-+--------+-----------------------------+----------------------------+-+---+-+++-+---
[PREDIC]--++-++++-+++--+++++-+---+++--+---+++++-++++++---++++++++++-++-------++---+--+--+---++++-+++---+----++-+-+------++-++++++++-+++--
>3OI0|L|A|PDBID|PROTEIN CHAIN|RNA CHAIN
[ACTUAL]-----+-----+--+++--+-++-----+-+-++-----------+---+---+--------------+--+-+-----------+----------+---------------+++-++++--++-----------
[PREDIC]+--+-++++--++++++++++++-++-+++++++++----+++++++++++-++--+-+-+++++-+-+--++----+-------++++-++--+-+++--+-++----++-+++++++++++++++--+----+
>3OI0|M|A|PDBID|PROTEIN CHAIN|RNA CHAIN
[ACTUAL]-------------------------+-++--------------+--------------------------------+--+-------+--++------+--+++-+-++-+---++----------
[PREDIC]-++----+-+++++-+----+-+++++-+-+---++---++--+-+--------+-+-+-----+-+---+-+---+-+++++--+++++++++++-++-++++++-++++-++++--+++---++
>3OI0|N|A|PDBID|PROTEIN CHAIN|RNA CHAIN
[ACTUAL]--++---++-------+-+--++---+-+--+--+-----+---++-------------++
[PREDIC]-+++---++++++++++++-++++-+++++++-++-----+-+-++--++-+----++-++
>3OI0|O|A|PDBID|PROTEIN CHAIN|RNA CHAIN
[ACTUAL]-------++-----------++++---+------+------+-----++-++-+-------------++--------------------
[PREDIC]-------+++------+---++++++-+------+-++-+++-+-++++-++++-----++++++--++--+-+--+------+---+-
>3OI0|P|A|PDBID|PROTEIN CHAIN|RNA CHAIN
[ACTUAL]+---++-+--+++---+-----+-++-+---+--+------+++----------------++--+-+-+--+--+-----+-------
[PREDIC]--+-++-+-+++++++++----+-++++++++-++--++++++++----+---++++++-+-+-+++++-++--+----+++--+---
>3OI0|Q|A|PDBID|PROTEIN CHAIN|RNA CHAIN
[ACTUAL]-++--------+---+-+------+--------+----+++-------------------+-++-++++------------------------+--+--------
[PREDIC]-+++-------+++++++-----+++--+----+--+++++++-+++--+----------++++-+++++++--+--++-+-+---++--+++++++-+++-++-
>3OI0|R|A|PDBID|PROTEIN CHAIN|RNA CHAIN
[ACTUAL]-------------------------------------------------+-------------+------++-+------++------
[PREDIC]-++++++++++-+++++++++-+++--+++-+++++++--++---+--++-++++++++++-++---+++++++-----+++++--+-
>3OI0|S|A|PDBID|PROTEIN CHAIN|RNA CHAIN
[ACTUAL]---+--------------------------------+--------------++-+---------------------+++-+------------
[PREDIC]-+++-++-----++---+----+-+++++--++++++++--++--+-----++++++-+-+-++++-+++--+--++++++-++++---++++
>3OI0|T|A|PDBID|PROTEIN CHAIN|RNA CHAIN
[ACTUAL]-------------++-+-+--++--+--+-+--++--++---------------------+---+--+-+---++---+++-+------------------++-+-
[PREDIC]+-+++++++-+-+++++++++++-+++-+++++++-+++--+-++--+--+--+--++-++--++--++++-+++-+++++++-+++-++------++-++++++-
>3OI0|U|A|PDBID|PROTEIN CHAIN|RNA CHAIN
[ACTUAL]-++---+-++-+--+-+--++------
[PREDIC]-+++-+++++++++++++++++-++++
>3OI1|0|A|PDBID|PROTEIN CHAIN|RNA CHAIN
[ACTUAL]-----------+-++-+-++---++-+-+---++++--+-+++-----------+---------------------+--------
[PREDIC]++++++-++++++++++-++-++++++++--+++++--+-++++++++++---++------------+---+++--++---+--+
>3OI1|0|B|PDBID|PROTEIN CHAIN|RNA CHAIN
[ACTUAL]-------------------------------------------------------------------------+-----------
[PREDIC]---+----+-++++-++-++--+++++-+--+-++---+-++-+-++------+++---------------+-+--+--+-+---
>3OI1|1|A|PDBID|PROTEIN CHAIN|RNA CHAIN
[ACTUAL]-------+-----------++---+-----+------+--+-+-+-+----------------------------+-----------+----------
[PREDIC]++++---+++++---+--++++++++----+++++++++++++-+-++-+++-+-+--+-+--+++-++-----------+---------++---+--
>3OI1|2|A|PDBID|PROTEIN CHAIN|RNA CHAIN
[ACTUAL]-------------------------------------+-+-+-------------+----------------
[PREDIC]++--+-++------+------+++-+-+++---------+--++-++++-++-+++-++--------+++--
>3OI1|3|A|PDBID|PROTEIN CHAIN|RNA CHAIN
[ACTUAL]---------++--+--+------+-----+-----------+---+--------------
[PREDIC]+++++----++++-+-+--+---+----+++++--------+-+-+--+--+--+----+
>3OI1|3|B|PDBID|PROTEIN CHAIN|RNA CHAIN
[ACTUAL]--------------+---------------------------------------------
[PREDIC]--+------+-+--+++-++-----+--++-++-+--------+-+--+--+--+-----
>3OI1|5|A|PDBID|PROTEIN CHAIN|RNA CHAIN
[ACTUAL]-+-+--+++++++-++-+++++--------------------+--------+--------
[PREDIC]-+++++-++++++-++--++++++-+-------------+--+-------++--++----
>3OI1|6|A|PDBID|PROTEIN CHAIN|RNA CHAIN
[ACTUAL]------------------+-+--+-------------+-------+--------
[PREDIC]++++-+-+---+----+++++-++++++++--+-+-++++++-+++------+-
>3OI1|7|A|PDBID|PROTEIN CHAIN|RNA CHAIN
[ACTUAL]+-++++--++++-+-+-++-+-+----+----+++-+-+++--------
[PREDIC]+++++++++++++++++++++-++++++++-++++++++++-+---+++
>3OI1|8|A|PDBID|PROTEIN CHAIN|RNA CHAIN
[ACTUAL]-+++++++---++-+-+-+------+++-+--------+--+---------+-------------
[PREDIC]+++++++++++++-+++++-+--+-++++++-+++++-++-+++-++----+----+------+-
>3OI1|D|A|PDBID|PROTEIN CHAIN|RNA CHAIN
[ACTUAL]--------++--++-----------------------++---+--+-+++-+-+---++++++--------------------+---+----------++-----------------------------------------------+--+--+-++++------------+------+-+-+---------------+-++---+++++++++---+-+-++++-----+-+---+-+--++--------+++---++++-++-+-+--------
[PREDIC]+--++++-++++++--+-----+-++-++-++--+--+++++++++++++-+-++++++++++--+-++-++-----+-----+-++++-+----++-+--++------------------------------+--+-----+----+++++-+-+++++++-+-+-+-+++---+-++++-++-+-----------++++++-++++++++++--++++-+++--+--++-++++-+++-+++-+--++++++++++++++++++++----++++
>3OI1|E|A|PDBID|PROTEIN CHAIN|RNA CHAIN
[ACTUAL]------------------------------------+----+-+---+------------+-----------------++-+--------------------------+++++----++---+---+++---+--+++-+++-+++-++++--+-++-++---+-+-++---------------+----+----------------
[PREDIC]-++--+-++++++--+--++-----------+--+++++++++----+-+--++++++-+++-++++-++-----+--++-+--+-----------+---+-+-++++++++--+--+++++++++++++-++-++++++++++++-+++++++++++++---+--------------------+++--+-+++----+--+---+
>3OI1|F|A|PDBID|PROTEIN CHAIN|RNA CHAIN
[ACTUAL]-------------------------------------+-+--++-+-+---+++---+-++-+---++---+-++------+------------+----+--++-+----------------------------+++---------------------------+---+--------------+--------------------------
[PREDIC]++----------++++++----------------+--+-++-++++++++++++-++++++++++++++++++++++++-----+-----+---+-++++--++-+++--------+++--------------+--+------+----+-+------+--+--+++-++-++---------+-+---+-----------+--+++-----
>3OI1|G|A|PDBID|PROTEIN CHAIN|RNA CHAIN
[ACTUAL]---------------------------------------+------------------------------+--+-------------------------------------------------+---+---------------------------+--------------------------
[PREDIC]-+-++--+++-----+-----+--+-+--+--+--+---++-----+---+--++--------+++++--++-+++-++-+-++------+-+-++-+-------------------+----++-+-+-+-++--+----------------++-+---------+--------------+-
>3OI1|G|B|PDBID|PROTEIN CHAIN|RNA CHAIN
[ACTUAL]--------------------------+---------------------------------------+-------------------------+-++--------------------------------------------------------------------------------------
[PREDIC]---+---+++-----+-+---+--+-+-+---+--+---++-----+---+--++--+-------++----+-+++-++++-+--+----+-+-++-+-------------+----------++-+-+-+-+---+----------------++-+--------------------------
>3OI1|H|A|PDBID|PROTEIN CHAIN|RNA CHAIN
[ACTUAL]--------------------------------------------------------------+------+-------------------------------------+-+---------------------------++---+----------------+--------------------
[PREDIC]-++--+------+----+----+-+-+--------------+--------++-++--++++++--+--++---++-+----+++++----------+---+--+---+-+++--------------+-++-+-+--+++++++---+----++---++-----+-----+-+---+---+
>3OI1|I|A|PDBID|PROTEIN CHAIN|RNA CHAIN
[ACTUAL]-----------------------+---+----+--------+--+---+---------------------------------------------------------------------------------------------------
[PREDIC]++--------+-----+----+-++-+++---+--------++------+-+-+-++---++----+--------------+----+--+-------------++--+-+--+----+----------------------+-------
>3OI1|N|A|PDBID|PROTEIN CHAIN|RNA CHAIN
[ACTUAL]-----------------------++--+------+---------+-----------------+------+--+---------------+-------+----+--++-----+-+---+----------------------
[PREDIC]++++---+---------------++--++--++-+++++--++-+--+-+--------+-+++-++--++--++++++-++-++----+----+--+--++--+++--+++++++--++-+-+---++-++--+-++--+
>3OI1|O|A|PDBID|PROTEIN CHAIN|RNA CHAIN
[ACTUAL]+---+++---------------+----++-++---------+------------------------++-+-------+--------------------------------------------
[PREDIC]+--+-++-+----++-++--+-++-+++++++++-------+-++---+---+-----+----+++---++-+-+--+-+++-----+-+--+++++-+++-----+---------------
>3OI1|P|A|PDBID|PROTEIN CHAIN|RNA CHAIN
[ACTUAL]--------+---+--+-+--+--++-+----++-++-+-+-----+---+--++-+--++-----+---+--++--+------+-----------------------+----+-----------------+++-----------------
[PREDIC]-+----+-+++-++++++-+++++++++++-++-++++++++++-+++++++++++++--+-++++++++--++-++-+++--+-----+-----------+-+--++--+-+---------------+-+++--++--+---------+
>3OI1|Q|A|PDBID|PROTEIN CHAIN|RNA CHAIN
[ACTUAL]-----+----+-++++-+-------+--------------+----+--------------------+---+----++------+++--------------+-----------------+---++-----------------
[PREDIC]+---++++++++++++++++++---+---+-++-------+-+--+-++-++---+--+++++---+---+++--++--+-+++++++---------+--+---+----+-----+--++++++-+---+--++-------
>3OI1|Q|B|PDBID|PROTEIN CHAIN|RNA CHAIN
[ACTUAL]--------------------+------------------------------------------------------------------------------------------------------------------------
[PREDIC]-----+-+++++++-+-+--++---+-----++-------+------+--+----++-+++-+---+---+++--++--+-+-++-++---------+--+-----------------+--+++-+---+--++-------
>3OI1|R|A|PDBID|PROTEIN CHAIN|RNA CHAIN
[ACTUAL]-+--+-+---+--+-++----+++-++-------+-+--+-+--+---+-------+------+------------+------------++++-+----------++-----------
[PREDIC]+++++++++-+++++++----+++-+----++++++++-++++-++--+---+--++--++--+---+--------+----+---+++-+++++++------+++++----------+
>3OI1|S|A|PDBID|PROTEIN CHAIN|RNA CHAIN
[ACTUAL]------------+-----+------------------------------------------------------------------------++------------++-----
[PREDIC]-+++--+-+++++-+++-+++++-+++--++--+-+-+-----+--+---------+-++++++--++--++---+-------+----++-++++-+--------+----+-
>3OI1|S|B|PDBID|PROTEIN CHAIN|RNA CHAIN
[ACTUAL]----------------+-------------++---+-+------+-+--+----------+-+-------------------------------+-+---------------
[PREDIC]--+---+-+-+-+-+-+-+++-+-+----++--+-+-+-----+------------+-++++++--++--+----+------------++-++++-+-+------+------
>3OI1|T|A|PDBID|PROTEIN CHAIN|RNA CHAIN
[ACTUAL]--++------------------+---------------------------+-++++-+-+--------------------------------+-++++-+------------------+---------------------------
[PREDIC]-+++-+----+++--+++----+--++-+-+++-++-++-+---------+-++++-+++-+-++-++-----+---------+-----++++++++++++--+---++-+++-+-+++---------+--------------+--
>3OI1|U|A|PDBID|PROTEIN CHAIN|RNA CHAIN
[ACTUAL]--++++---++++-----+---+++-----+-++-++-------+-+-++--+++--+-----------+-----++--------------+++------------------------
[PREDIC]+++++++--+++++++--+--+-+++-++++-++-++---+++++-++++++++++-++-++-+-++++++++++++++-++-++---+-++++--+---+--+------+-------
>3OI1|V|A|PDBID|PROTEIN CHAIN|RNA CHAIN
[ACTUAL]--------+------------------------------------------------------------------------++-++-++-+----------
[PREDIC]+----++++++++--++-+-+--+----------------++-++--++---++-----------++-+----+-+++-+++++++++++--+------+-
>3OI1|W|A|PDBID|PROTEIN CHAIN|RNA CHAIN
[ACTUAL]----++-+--+-+-++-+-----------------------+--+---+---+-------+----------------+---------+++---+--+++--------------
[PREDIC]-+++++-+--+++-++-+------+-+--++-++--++-+++--+---+--++---+--+++-+-------+----++-++-++---+++++----+++-++-----------
>3OI1|X|A|PDBID|PROTEIN CHAIN|RNA CHAIN
[ACTUAL]-------------+-+--------------------++-+---+--------+-++-+---------+-------+--------------------
[PREDIC]-++----------+++++-+----++--+-+-+-++++-++--+---+-+--+-++-++++++++-+++-+++++++++--+---+++-+--+---
>3OI1|Y|A|PDBID|PROTEIN CHAIN|RNA CHAIN
[ACTUAL]-+------+---------+---------------+-----------+------+---------------+--+-------------------------------------
[PREDIC]++-+-+-+++++----++++++++-+-++---+++-------+--++--+-+-++-+-----+----+-++-+-------++++++++--++-++-+-+-+--------+
>3OI1|Z|A|PDBID|PROTEIN CHAIN|RNA CHAIN
[ACTUAL]------------------------------------------------------------------------------------------------------------------------------------------------------------------------++------------------------------------
[PREDIC]--+--+---+---+----++--+--++-+-++-+++-+----------++---++-------+--+-----++-+--+++++--+-+---------------+---+----+--------++----+----------------------------+------------------------------------------+-------
>3OI1|Z|B|PDBID|PROTEIN CHAIN|RNA CHAIN
[ACTUAL]---------+--------+---------+----+--------------------------------------+-----------+-+-----------------------------------------------------------------------------------------------------------------------
[PREDIC]-------+-+---+----++--+--++-++++-+++-+----------++-+-++-------+--+-----++-+--+++++-++-+---------------+---+----+-----++-++---------------------------------+------------------------------------------+-------
>3OIJ|A|C|PDBID|PROTEIN CHAIN|RNA CHAIN
[ACTUAL]-------------------------------------------------------------------------------------------------------------------------------+-+--++-++------+-------------------------------------------------------------------------------------------------------------
[PREDIC]------+---------------+--++-----+-+-+--++------------++--+++----+--------++----+-------------------------++--+-+-------+-----+---+-+++-++-+----+--+-----------+-----+--------+++++----------+-------------------+--+------------------+--+-------------------
>3OIJ|A|D|PDBID|PROTEIN CHAIN|RNA CHAIN
[ACTUAL]--------------------------------------------------------------------------+-------------+--------------------------------------------------------------------------------------------------------------------------+----------------------+------------------
[PREDIC]------+---------------+--++-----+-+-+--++------------++--+++----+--------++----+-------------------------++--+-+-------+-----+---+-+++-++-+----+--+-----------+-----+--------+++++----------+-------------------+--+------------------+--+-------------------
>3OIJ|B|C|PDBID|PROTEIN CHAIN|RNA CHAIN
[ACTUAL]--------------------------------------------------------------------------+-------------+--------------------------------------------------------------------------------------------------------------------------+----------------------+------------------
[PREDIC]------+---------------+--++-----+-+-+--++------------++--+++----+--------++----+-------------------------++--+-+-------+-----+---+-+++-++-+----+--+-----------+-----+--------+++++----------+-------------------+--+------------------+--+-------------------
>3OIJ|B|D|PDBID|PROTEIN CHAIN|RNA CHAIN
[ACTUAL]-------------------------------------------------------------------------------------------------------------------------------+-+--++-++------+-------------------------------------------------------------------------------------------------------------
[PREDIC]------+---------------+--++-----+-+-+--++------------++--+++----+--------++----+-------------------------++--+-+-------+-----+---+-+++-++-+----+--+-----------+-----+--------+++++----------+-------------------+--+------------------+--+-------------------
>3OIN|A|C|PDBID|PROTEIN CHAIN|RNA CHAIN
[ACTUAL]-------------------------------------------------------------------------------------------------------------------------------+-+--++--+------+-------------------------------------------------------------------------------------------------------------
[PREDIC]------+---------------+--++-----+-+-+--++------------++--+++----+--------++----+-------------------------++--+-+-------+-----+---+-+++-++-+----+--+-----------+-----+--------+++++----------+-------------------+--+------------------+--+-------------------
>3OIN|B|C|PDBID|PROTEIN CHAIN|RNA CHAIN
[ACTUAL]--------------------------------------------------------------------------+-------------+--------------------------------------------------------------------------------------------------------------------------+----------------------+------------------
[PREDIC]------+---------------+--++-----+-+-+--++------------++--+++----+--------++----+-------------------------++--+-+-------+-----+---+-+++-++-+----+--+-----------+-----+--------+++++----------+-------------------+--+------------------+--+-------------------
>3OL6|A|B|PDBID|PROTEIN CHAIN|RNA CHAIN
[ACTUAL]-----------------------+-----------------------------------------------------------------------------------+-----++-----------+-------------------------------+-------------------+--------+----------------------+----------------------------------------------------------------------------+++-------------------------------------------------------------------------------------------------------------------------+-----------------------------------------------------------
[PREDIC]----------------------------------------------------------------------------------------------------------------------------++-+-------+--------------------------+--------++---+--+-+-+---+----+------++-----+---+-----------------------------------------------------------------------+----+++++++--+---+---------+--------------+--+---------------------------------------------+---+-----------------------------+--+--++--------------------------------------+-------++-------
>3OL6|A|C|PDBID|PROTEIN CHAIN|RNA CHAIN
[ACTUAL]------------------------------------------------------------------------------------------------------------------------------------+------------------------------------------------------------------------------------------------------------------------------------------------------------------------------------------------+-+----------------------------------------------+------------------------+-----------+-----------------------------------------------------------
[PREDIC]----------------------------------------------------------------------------------------------------------------------------++-+-------+--------------------------+--------++---+--+-+-+---+----+------++-----+---+-----------------------------------------------------------------------+----+++++++--+---+------------------------+--+---------------------------------------------+---+-----------------------------+--+--++--------------------------------------+-------++-------
>3OL6|E|F|PDBID|PROTEIN CHAIN|RNA CHAIN
[ACTUAL]-----------------------+-----------------------------------------------------------------------------------+-----++-----------+-------------------------------+-------------------+--------+----------------------+----------------------------------------------------------------------------+++-------------------------------------------------------------------------------------------------------------------------+-----------------------------------------------------------
[PREDIC]----------------------------------------------------------------------------------------------------------------------------++-+-------+--------------------------+--------++---+--+-+-+---+----+------++-----+---+-----------------------------------------------------------------------+----+++++++--+---+---------+--------------+--+---------------------------------------------+---+-----------------------------+--+--++--------------------------------------+-------++-------
>3OL6|E|G|PDBID|PROTEIN CHAIN|RNA CHAIN
[ACTUAL]------------------------------------------------------------------------------------------------------------------------------------+------------------------------------------------------------------------------------------------------------------------------------------------------------------------------------------------+-+----------------------------------------------+------------------------+-----------+-----------------------------------------------------------
[PREDIC]----------------------------------------------------------------------------------------------------------------------------++-+-------+--------------------------+--------++---+--+-+-+---+----+------++-----+---+-----------------------------------------------------------------------+----+++++++--+---+------------------------+--+---------------------------------------------+---+-----------------------------+--+--++--------------------------------------+-------++-------
>3OL6|I|J|PDBID|PROTEIN CHAIN|RNA CHAIN
[ACTUAL]-----------------------+-----------------------------------------------------------------------------------+-----++-----------+-------------------------------+-------------------+--------+----------------------+----------------------------------------------------------------------------+++---------------------------------------------------------------------------------------------------------------------------------------------------------------------+---------------
[PREDIC]----------------------------------------------------------------------------------------------------------------------------++-+-------+--------------------------+--------++---+--+-+-+---+----+------++-----+---+-----------------------------------------------------------------------+----+++++++--+---+---------+--------------+--+---------------------------------------------+---+-----------------------------+--+--++--------------------------------------+-------++-------
>3OL6|I|K|PDBID|PROTEIN CHAIN|RNA CHAIN
[ACTUAL]------------------------------------------------------------------------------------------------------------------------------------+------------------------------------------------------------------------------------------------------------------------------------------------------------------------------------------------+-+----------------------------------------------+------------------------+-----------+-----------------------------------------------------------
[PREDIC]----------------------------------------------------------------------------------------------------------------------------++-+-------+--------------------------+--------++---+--+-+-+---+----+------++-----+---+-----------------------------------------------------------------------+----+++++++--+---+------------------------+--+---------------------------------------------+---+-----------------------------+--+--++--------------------------------------+-------++-------
>3OL6|I|L|PDBID|PROTEIN CHAIN|RNA CHAIN
[ACTUAL]-----------------+---------------------------------------------------------------------------------------------------------------------------------------------------------------------------------------------------------------------------------------------------------------------------------------------------------------------------------------------------------------------------------------------------------------------------------------------------------------------
[PREDIC]----------------------------------------------------------------------------------------------------------------------------++-+-------+--------------------------+--------++---+--+-+-+---+----+------++-----+---+-----------------------------------------------------------------------+----+++++++--+---+------------------------+--+---------------------------------------------+---+-----------------------------+--+--++--------------------------------------+-------++-------
>3OL6|M|N|PDBID|PROTEIN CHAIN|RNA CHAIN
[ACTUAL]-----------------------+-----------------------------------------------------------------------------------+-----++-----------+-------------------------------+-------------------+--------+----------------------+----------------------------------------------------------------------------+++---------------------------------------------------------------------------------------------------------------------------------------------------------------------+---------------
[PREDIC]----------------------------------------------------------------------------------------------------------------------------++-+-------+--------------------------+--------++---+--+-+-+---+----+------++-----+---+-----------------------------------------------------------------------+----+++++++--+---+---------+--------------+--+---------------------------------------------+---+-----------------------------+--+--++--------------------------------------+-------++-------
>3OL6|M|O|PDBID|PROTEIN CHAIN|RNA CHAIN
[ACTUAL]------------------------------------------------------------------------------------------------------------------------------------+------------------------------------------------------------------------------------------------------------------------------------------------------------------------------------------------+-+----------------------------------------------+------------------------+-----------+-----------------------------------------------------------
[PREDIC]----------------------------------------------------------------------------------------------------------------------------++-+-------+--------------------------+--------++---+--+-+-+---+----+------++-----+---+-----------------------------------------------------------------------+----+++++++--+---+------------------------+--+---------------------------------------------+---+-----------------------------+--+--++--------------------------------------+-------++-------
>3OL6|M|P|PDBID|PROTEIN CHAIN|RNA CHAIN
[ACTUAL]-----------------+---------------------------------------------------------------------------------------------------------------------------------------------------------------------------------------------------------------------------------------------------------------------------------------------------------------------------------------------------------------------------------------------------------------------------------------------------------------------
[PREDIC]----------------------------------------------------------------------------------------------------------------------------++-+-------+--------------------------+--------++---+--+-+-+---+----+------++-----+---+-----------------------------------------------------------------------+----+++++++--+---+------------------------+--+---------------------------------------------+---+-----------------------------+--+--++--------------------------------------+-------++-------
>3OL7|A|B|PDBID|PROTEIN CHAIN|RNA CHAIN
[ACTUAL]---------------------+-------------------------------------------------------------------------------------------++-----------+-------------------------------+-------------------+--------+----------------------+-----------------------------------------------------------------------------++-------------------------------------------------------------------------------------------------------------------------------------------------------------------------------------
[PREDIC]----------------------------------------------------------------------------------------------------------------------------++-+-------+--------------------------+--------++---+--+-+-+---+----+------++-----+---+-----------------------------------------------------------------------+----+++++++--+---+---------+--------------+--+---------------------------------------------+---+-----------------------------+--+--++--------------------------------------+-------++-------
>3OL7|A|C|PDBID|PROTEIN CHAIN|RNA CHAIN
[ACTUAL]------------------------------------------------------------------------------------------------------------------------------------+--------------------------------------------------------------------------------------------------------+-------------------------------------------------+--------+----------------------------+------------------------------------------------+------------------------+-----------+-----------------------------------------------------------
[PREDIC]----------------------------------------------------------------------------------------------------------------------------++-+-------+--------------------------+--------++---+--+-+-+---+----+------++-----+---+-----------------------------------------------------------------------+----+++++++--+---+------------------------+--+---------------------------------------------+---+-----------------------------+--+--++--------------------------------------+-------++-------
>3OL7|E|F|PDBID|PROTEIN CHAIN|RNA CHAIN
[ACTUAL]---------------------+-------------------------------------------------------------------------------------------++-----------+-------------------------------+-------------------+--------+----------------------+-----------------------------------------------------------------------------++-------------------------------------------------------------------------------------------------------------------------------------------------------------------------------------
[PREDIC]----------------------------------------------------------------------------------------------------------------------------++-+-------+--------------------------+--------++---+--+-+-+---+----+------++-----+---+-----------------------------------------------------------------------+----+++++++--+---+---------+--------------+--+---------------------------------------------+---+-----------------------------+--+--++--------------------------------------+-------++-------
>3OL7|E|G|PDBID|PROTEIN CHAIN|RNA CHAIN
[ACTUAL]------------------------------------------------------------------------------------------------------------------------------------+--------------------------------------------------------------------------------------------------------+-------------------------------------------------+--------+----------------------------+------------------------------------------------+------------------------+-----------+-----------------------------------------------------------
[PREDIC]----------------------------------------------------------------------------------------------------------------------------++-+-------+--------------------------+--------++---+--+-+-+---+----+------++-----+---+-----------------------------------------------------------------------+----+++++++--+---+------------------------+--+---------------------------------------------+---+-----------------------------+--+--++--------------------------------------+-------++-------
>3OL7|I|J|PDBID|PROTEIN CHAIN|RNA CHAIN
[ACTUAL]-----------------------------------------------------------------------------------------------------------------++-----------+------------------------------------------------------------+----------------------+-----------------------------------------------------------------------------++-------------------------------------------------------------------------------------------------------------------------------------------------------------------------------------
[PREDIC]----------------------------------------------------------------------------------------------------------------------------++-+-------+--------------------------+--------++---+--+-+-+---+----+------++-----+---+-----------------------------------------------------------------------+----+++++++--+---+---------+--------------+--+---------------------------------------------+---+-----------------------------+--+--++--------------------------------------+-------++-------
>3OL7|I|K|PDBID|PROTEIN CHAIN|RNA CHAIN
[ACTUAL]------------------------------------------------------------------------------------------------------------------------------------+----------------------------------------------------------------------------------------------------------------------------------------------------------+-------------------------------------+------------------------------------------------+------------------------+-----------+-----------------------------------------------------------
[PREDIC]----------------------------------------------------------------------------------------------------------------------------++-+-------+--------------------------+--------++---+--+-+-+---+----+------++-----+---+-----------------------------------------------------------------------+----+++++++--+---+------------------------+--+---------------------------------------------+---+-----------------------------+--+--++--------------------------------------+-------++-------
>3OL7|I|L|PDBID|PROTEIN CHAIN|RNA CHAIN
[ACTUAL]-----------------+---------------------------------------------------------------------------------------------------------------------------------------------------------------------------------------------------------------------------------------------------------------------------------------------------------------------------------------------------------------------------------------------------------------------------------------------------------------------
[PREDIC]----------------------------------------------------------------------------------------------------------------------------++-+-------+--------------------------+--------++---+--+-+-+---+----+------++-----+---+-----------------------------------------------------------------------+----+++++++--+---+------------------------+--+---------------------------------------------+---+-----------------------------+--+--++--------------------------------------+-------++-------
>3OL7|M|N|PDBID|PROTEIN CHAIN|RNA CHAIN
[ACTUAL]-----------------------------------------------------------------------------------------------------------------++-----------+------------------------------------------------------------+----------------------+-----------------------------------------------------------------------------++-------------------------------------------------------------------------------------------------------------------------------------------------------------------------------------
[PREDIC]----------------------------------------------------------------------------------------------------------------------------++-+-------+--------------------------+--------++---+--+-+-+---+----+------++-----+---+-----------------------------------------------------------------------+----+++++++--+---+---------+--------------+--+---------------------------------------------+---+-----------------------------+--+--++--------------------------------------+-------++-------
>3OL7|M|O|PDBID|PROTEIN CHAIN|RNA CHAIN
[ACTUAL]------------------------------------------------------------------------------------------------------------------------------------+----------------------------------------------------------------------------------------------------------------------------------------------------------+-------------------------------------+------------------------------------------------+------------------------+-----------+-----------------------------------------------------------
[PREDIC]----------------------------------------------------------------------------------------------------------------------------++-+-------+--------------------------+--------++---+--+-+-+---+----+------++-----+---+-----------------------------------------------------------------------+----+++++++--+---+------------------------+--+---------------------------------------------+---+-----------------------------+--+--++--------------------------------------+-------++-------
>3OL7|M|P|PDBID|PROTEIN CHAIN|RNA CHAIN
[ACTUAL]-----------------+---------------------------------------------------------------------------------------------------------------------------------------------------------------------------------------------------------------------------------------------------------------------------------------------------------------------------------------------------------------------------------------------------------------------------------------------------------------------
[PREDIC]----------------------------------------------------------------------------------------------------------------------------++-+-------+--------------------------+--------++---+--+-+-+---+----+------++-----+---+-----------------------------------------------------------------------+----+++++++--+---+------------------------+--+---------------------------------------------+---+-----------------------------+--+--++--------------------------------------+-------++-------
>3OL8|A|B|PDBID|PROTEIN CHAIN|RNA CHAIN
[ACTUAL]---------------------+-------------------------------------------------------------------------------------------++-----------+-------------------------------+-----------------+-+--------+----------------------+-----------------------------------------------------------------------------++-+-----------------------------------------------------------------------------------------------------------------------+-----------------------------------------------------------
[PREDIC]----------------------------------------------------------------------------------------------------------------------------++-+-------+--------------------------+--------++---+--+-+-+---+----+------++-----+---+-----------------------------------------------------------------------+----+++++++--+---+---------+--------------+--+---------------------------------------------+---+-----------------------------+--+--++--------------------------------------+-------++-------
>3OL8|A|C|PDBID|PROTEIN CHAIN|RNA CHAIN
[ACTUAL]------------------------------------------------------------------------------------------------------------------------------------+--------------------------------------------------------------------------------------------------------+-------------------------------------------------+--------+----------------------------+------------------------------------------------+------------------------+-----------+-----------------------------------------------------------
[PREDIC]----------------------------------------------------------------------------------------------------------------------------++-+-------+--------------------------+--------++---+--+-+-+---+----+------++-----+---+-----------------------------------------------------------------------+----+++++++--+---+------------------------+--+---------------------------------------------+---+-----------------------------+--+--++--------------------------------------+-------++-------
>3OL8|A|D|PDBID|PROTEIN CHAIN|RNA CHAIN
[ACTUAL]-----------------+---------------------------------------------------------------------------------------------------------------------------------------------------------------------------------------------------------------------------------------------------------------------------------------------------------------------------------------------------------------------------------------------------------------------------------------------------------------------
[PREDIC]----------------------------------------------------------------------------------------------------------------------------++-+-------+--------------------------+--------++---+--+-+-+---+----+------++-----+---+-----------------------------------------------------------------------+----+++++++--+---+------------------------+--+---------------------------------------------+---+-----------------------------+--+--++--------------------------------------+-------++-------
>3OL8|E|F|PDBID|PROTEIN CHAIN|RNA CHAIN
[ACTUAL]---------------------+-------------------------------------------------------------------------------------------++-----------+-------------------------------+-----------------+-+--------+----------------------+-----------------------------------------------------------------------------++-------------------------------------------------------------------------------------------------------------------------+-----------------------------------------------------------
[PREDIC]----------------------------------------------------------------------------------------------------------------------------++-+-------+--------------------------+--------++---+--+-+-+---+----+------++-----+---+-----------------------------------------------------------------------+----+++++++--+---+---------+--------------+--+---------------------------------------------+---+-----------------------------+--+--++--------------------------------------+-------++-------
>3OL8|E|G|PDBID|PROTEIN CHAIN|RNA CHAIN
[ACTUAL]------------------------------------------------------------------------------------------------------------------------------------+--------------------------------------------------------------------------------------------------------+-------------------------------------------------+--------+----------------------------+------------------------------------------------+------------------------+-----------+-----------------------------------------------------------
[PREDIC]----------------------------------------------------------------------------------------------------------------------------++-+-------+--------------------------+--------++---+--+-+-+---+----+------++-----+---+-----------------------------------------------------------------------+----+++++++--+---+------------------------+--+---------------------------------------------+---+-----------------------------+--+--++--------------------------------------+-------++-------
>3OL8|I|J|PDBID|PROTEIN CHAIN|RNA CHAIN
[ACTUAL]-----------------------------------------------------------------------------------------------------------------++-----------+-------------------------------------------------+----------+----------------------+-----------------------------------------------------------------------------++-------------------------------------------------------------------------------------------------------------------------------------------------------------------------------------
[PREDIC]----------------------------------------------------------------------------------------------------------------------------++-+-------+--------------------------+--------++---+--+-+-+---+----+------++-----+---+-----------------------------------------------------------------------+----+++++++--+---+---------+--------------+--+---------------------------------------------+---+-----------------------------+--+--++--------------------------------------+-------++-------
>3OL8|I|K|PDBID|PROTEIN CHAIN|RNA CHAIN
[ACTUAL]------------------------------------------------------------------------------------------------------------------------------------+----------------------------------------------------------------------------------------------------------------------------------------------------------+--------+----------------------------+------------------------------------------------+------------------------+-----------------------------------------------------------------------
[PREDIC]----------------------------------------------------------------------------------------------------------------------------++-+-------+--------------------------+--------++---+--+-+-+---+----+------++-----+---+-----------------------------------------------------------------------+----+++++++--+---+------------------------+--+---------------------------------------------+---+-----------------------------+--+--++--------------------------------------+-------++-------
>3OL8|I|L|PDBID|PROTEIN CHAIN|RNA CHAIN
[ACTUAL]-----------------+---------------------------------------------------------------------------------------------------------------------------------------------------------------------------------------------------------------------------------------------------------------------------------------------------------------------------------------------------------------------------------------------------------------------------------------------------------------------
[PREDIC]----------------------------------------------------------------------------------------------------------------------------++-+-------+--------------------------+--------++---+--+-+-+---+----+------++-----+---+-----------------------------------------------------------------------+----+++++++--+---+------------------------+--+---------------------------------------------+---+-----------------------------+--+--++--------------------------------------+-------++-------
>3OL8|M|N|PDBID|PROTEIN CHAIN|RNA CHAIN
[ACTUAL]-----------------------------------------------------------------------------------------------------------------++-----------+-------------------------------------------------+----------+----------------------+-----------------------------------------------------------------------------++-------------------------------------------------------------------------------------------------------------------------------------------------------------------------------------
[PREDIC]----------------------------------------------------------------------------------------------------------------------------++-+-------+--------------------------+--------++---+--+-+-+---+----+------++-----+---+-----------------------------------------------------------------------+----+++++++--+---+---------+--------------+--+---------------------------------------------+---+-----------------------------+--+--++--------------------------------------+-------++-------
>3OL8|M|O|PDBID|PROTEIN CHAIN|RNA CHAIN
[ACTUAL]------------------------------------------------------------------------------------------------------------------------------------+----------------------------------------------------------------------------------------------------------------------------------------------------------+--------+----------------------------+------------------------------------------------+------------------------+-----------------------------------------------------------------------
[PREDIC]----------------------------------------------------------------------------------------------------------------------------++-+-------+--------------------------+--------++---+--+-+-+---+----+------++-----+---+-----------------------------------------------------------------------+----+++++++--+---+------------------------+--+---------------------------------------------+---+-----------------------------+--+--++--------------------------------------+-------++-------
>3OL8|M|P|PDBID|PROTEIN CHAIN|RNA CHAIN
[ACTUAL]-----------------+---------------------------------------------------------------------------------------------------------------------------------------------------------------------------------------------------------------------------------------------------------------------------------------------------------------------------------------------------------------------------------------------------------------------------------------------------------------------
[PREDIC]----------------------------------------------------------------------------------------------------------------------------++-+-------+--------------------------+--------++---+--+-+-+---+----+------++-----+---+-----------------------------------------------------------------------+----+++++++--+---+------------------------+--+---------------------------------------------+---+-----------------------------+--+--++--------------------------------------+-------++-------
>3OL9|A|B|PDBID|PROTEIN CHAIN|RNA CHAIN
[ACTUAL]---------------------+-+-----------------------------------------------------------------------------------------++-----------+-------------------------------+-------------------+--------+----------------------+----------------------------------------------------------------------------+++-------------------------------------------------------------------------------------------------------------------------+-----------------------------------------------------------
[PREDIC]----------------------------------------------------------------------------------------------------------------------------++-+-------+--------------------------+--------++---+--+-+-+---+----+------++-----+---+-----------------------------------------------------------------------+----+++++++--+---+---------+--------------+--+---------------------------------------------+---+-----------------------------+--+--++--------------------------------------+-------++-------
>3OL9|A|C|PDBID|PROTEIN CHAIN|RNA CHAIN
[ACTUAL]------------------------------------------------------------------------------------------------------------------------------------+--------------------------------------------------------------------------------------------------------+---------------------------------------------------------------------------------------+-------------------------------------------------------------------------+-----------+-----------------------------------------------------------
[PREDIC]----------------------------------------------------------------------------------------------------------------------------++-+-------+--------------------------+--------++---+--+-+-+---+----+------++-----+---+-----------------------------------------------------------------------+----+++++++--+---+------------------------+--+---------------------------------------------+---+-----------------------------+--+--++--------------------------------------+-------++-------
>3OL9|A|D|PDBID|PROTEIN CHAIN|RNA CHAIN
[ACTUAL]-----------------+---------------------------------------------------------------------------------------------------------------------------------------------------------------------------------------------------------------------------------------------------------------------------------------------------------------------------------------------------------------------------------------------------------------------------------------------------------------------
[PREDIC]----------------------------------------------------------------------------------------------------------------------------++-+-------+--------------------------+--------++---+--+-+-+---+----+------++-----+---+-----------------------------------------------------------------------+----+++++++--+---+------------------------+--+---------------------------------------------+---+-----------------------------+--+--++--------------------------------------+-------++-------
>3OL9|E|F|PDBID|PROTEIN CHAIN|RNA CHAIN
[ACTUAL]-----------------------+-----------------------------------------------------------------------------------------++-----------+-------------------------------+-------------------+--------+----------------------+----------------------------------------------------------------------------+++-------------------------------------------------------------------------------------------------------------------------+-----------------------------------------------------------
[PREDIC]----------------------------------------------------------------------------------------------------------------------------++-+-------+--------------------------+--------++---+--+-+-+---+----+------++-----+---+-----------------------------------------------------------------------+----+++++++--+---+---------+--------------+--+---------------------------------------------+---+-----------------------------+--+--++--------------------------------------+-------++-------
>3OL9|E|G|PDBID|PROTEIN CHAIN|RNA CHAIN
[ACTUAL]------------------------------------------------------------------------------------------------------------------------------------+--------------------------------------------------------------------------------------------------------+---------------------------------------------------------------------------------------+-------------------------------------------------------------------------+-----------+-----------------------------------------------------------
[PREDIC]----------------------------------------------------------------------------------------------------------------------------++-+-------+--------------------------+--------++---+--+-+-+---+----+------++-----+---+-----------------------------------------------------------------------+----+++++++--+---+------------------------+--+---------------------------------------------+---+-----------------------------+--+--++--------------------------------------+-------++-------
>3OL9|E|H|PDBID|PROTEIN CHAIN|RNA CHAIN
[ACTUAL]-----------------+---------------------------------------------------------------------------------------------------------------------------------------------------------------------------------------------------------------------------------------------------------------------------------------------------------------------------------------------------------------------------------------------------------------------------------------------------------------------
[PREDIC]----------------------------------------------------------------------------------------------------------------------------++-+-------+--------------------------+--------++---+--+-+-+---+----+------++-----+---+-----------------------------------------------------------------------+----+++++++--+---+------------------------+--+---------------------------------------------+---+-----------------------------+--+--++--------------------------------------+-------++-------
>3OL9|I|J|PDBID|PROTEIN CHAIN|RNA CHAIN
[ACTUAL]-----------------------+-----------------------------------------------------------------------------------------++-----------+-------------------------------+-------------------+--------+----------------------+----------------------------------------------------------------------------+++-------------------------------------------------------------------------------------------------------------------------+-------------------------------------------+---------------
[PREDIC]----------------------------------------------------------------------------------------------------------------------------++-+-------+--------------------------+--------++---+--+-+-+---+----+------++-----+---+-----------------------------------------------------------------------+----+++++++--+---+---------+--------------+--+---------------------------------------------+---+-----------------------------+--+--++--------------------------------------+-------++-------
>3OL9|I|K|PDBID|PROTEIN CHAIN|RNA CHAIN
[ACTUAL]------------------------------------------------------------------------------------------------------------------------------------+--------------------------------------------------------------------------------------------------------+---------------------------------------------------------------------------------------+------------------------------------------------+------------------------+-----------+-----------------------------------------------------------
[PREDIC]----------------------------------------------------------------------------------------------------------------------------++-+-------+--------------------------+--------++---+--+-+-+---+----+------++-----+---+-----------------------------------------------------------------------+----+++++++--+---+------------------------+--+---------------------------------------------+---+-----------------------------+--+--++--------------------------------------+-------++-------
>3OL9|I|L|PDBID|PROTEIN CHAIN|RNA CHAIN
[ACTUAL]-----------------+---------------------------------------------------------------------------------------------------------------------------------------------------------------------------------------------------------------------------------------------------------------------------------------------------------------------------------------------------------------------------------------------------------------------------------------------------------------------
[PREDIC]----------------------------------------------------------------------------------------------------------------------------++-+-------+--------------------------+--------++---+--+-+-+---+----+------++-----+---+-----------------------------------------------------------------------+----+++++++--+---+------------------------+--+---------------------------------------------+---+-----------------------------+--+--++--------------------------------------+-------++-------
>3OL9|M|N|PDBID|PROTEIN CHAIN|RNA CHAIN
[ACTUAL]-----------------------+-----------------------------------------------------------------------------------------++-----------+-------------------------------+-------------------+--------+----------------------+----------------------------------------------------------------------------+++-------------------------------------------------------------------------------------------------------------------------+-------------------------------------------+---------------
[PREDIC]----------------------------------------------------------------------------------------------------------------------------++-+-------+--------------------------+--------++---+--+-+-+---+----+------++-----+---+-----------------------------------------------------------------------+----+++++++--+---+---------+--------------+--+---------------------------------------------+---+-----------------------------+--+--++--------------------------------------+-------++-------
>3OL9|M|O|PDBID|PROTEIN CHAIN|RNA CHAIN
[ACTUAL]------------------------------------------------------------------------------------------------------------------------------------+--------------------------------------------------------------------------------------------------------+---------------------------------------------------------------------------------------+------------------------------------------------+------------------------+-----------+-----------------------------------------------------------
[PREDIC]----------------------------------------------------------------------------------------------------------------------------++-+-------+--------------------------+--------++---+--+-+-+---+----+------++-----+---+-----------------------------------------------------------------------+----+++++++--+---+------------------------+--+---------------------------------------------+---+-----------------------------+--+--++--------------------------------------+-------++-------
>3OL9|M|P|PDBID|PROTEIN CHAIN|RNA CHAIN
[ACTUAL]-----------------+---------------------------------------------------------------------------------------------------------------------------------------------------------------------------------------------------------------------------------------------------------------------------------------------------------------------------------------------------------------------------------------------------------------------------------------------------------------------
[PREDIC]----------------------------------------------------------------------------------------------------------------------------++-+-------+--------------------------+--------++---+--+-+-+---+----+------++-----+---+-----------------------------------------------------------------------+----+++++++--+---+------------------------+--+---------------------------------------------+---+-----------------------------+--+--++--------------------------------------+-------++-------
>3OLA|A|B|PDBID|PROTEIN CHAIN|RNA CHAIN
[ACTUAL]---------------------+-+-----------------------------------------------------------------------------------------++-----------+-------------------------------+-------------------+--------+----------------------+----------------------------------------------------------------------------+++-------------------------------------------------------------------------------------------------------------------------------------------------------------------------------------
[PREDIC]----------------------------------------------------------------------------------------------------------------------------++-+-------+--------------------------+--------++---+--+-+-+---+----+------++-----+---+-----------------------------------------------------------------------+----+++++++--+---+---------+--------------+--+---------------------------------------------+---+-----------------------------+--+--++--------------------------------------+-------++-------
>3OLA|A|C|PDBID|PROTEIN CHAIN|RNA CHAIN
[ACTUAL]------------------------------------------------------------------------------------------------------------------------------------+--------------------------------------------------------------------------------------------------------+---------------------------------------------------------------------------------------+------------------------------------------------+------------------------+-----------------------------------------------------------------------
[PREDIC]----------------------------------------------------------------------------------------------------------------------------++-+-------+--------------------------+--------++---+--+-+-+---+----+------++-----+---+-----------------------------------------------------------------------+----+++++++--+---+------------------------+--+---------------------------------------------+---+-----------------------------+--+--++--------------------------------------+-------++-------
>3OLA|A|D|PDBID|PROTEIN CHAIN|RNA CHAIN
[ACTUAL]-----------------+---------------------------------------------------------------------------------------------------------------------------------------------------------------------------------------------------------------------------------------------------------------------------------------------------------------------------------------------------------------------------------------------------------------------------------------------------------------------
[PREDIC]----------------------------------------------------------------------------------------------------------------------------++-+-------+--------------------------+--------++---+--+-+-+---+----+------++-----+---+-----------------------------------------------------------------------+----+++++++--+---+------------------------+--+---------------------------------------------+---+-----------------------------+--+--++--------------------------------------+-------++-------
>3OLA|E|F|PDBID|PROTEIN CHAIN|RNA CHAIN
[ACTUAL]---------------------+-+-----------------------------------------------------------------------------------------++-----------+-------------------------------+-------------------+--------+----------------------+----------------------------------------------------------------------------+++-------------------------------------------------------------------------------------------------------------------------------------------------------------------------------------
[PREDIC]----------------------------------------------------------------------------------------------------------------------------++-+-------+--------------------------+--------++---+--+-+-+---+----+------++-----+---+-----------------------------------------------------------------------+----+++++++--+---+---------+--------------+--+---------------------------------------------+---+-----------------------------+--+--++--------------------------------------+-------++-------
>3OLA|E|G|PDBID|PROTEIN CHAIN|RNA CHAIN
[ACTUAL]------------------------------------------------------------------------------------------------------------------------------------+--------------------------------------------------------------------------------------------------------+---------------------------------------------------------------------------------------+------------------------------------------------+------------------------+-----------------------------------------------------------------------
[PREDIC]----------------------------------------------------------------------------------------------------------------------------++-+-------+--------------------------+--------++---+--+-+-+---+----+------++-----+---+-----------------------------------------------------------------------+----+++++++--+---+------------------------+--+---------------------------------------------+---+-----------------------------+--+--++--------------------------------------+-------++-------
>3OLA|E|H|PDBID|PROTEIN CHAIN|RNA CHAIN
[ACTUAL]-----------------+---------------------------------------------------------------------------------------------------------------------------------------------------------------------------------------------------------------------------------------------------------------------------------------------------------------------------------------------------------------------------------------------------------------------------------------------------------------------
[PREDIC]----------------------------------------------------------------------------------------------------------------------------++-+-------+--------------------------+--------++---+--+-+-+---+----+------++-----+---+-----------------------------------------------------------------------+----+++++++--+---+------------------------+--+---------------------------------------------+---+-----------------------------+--+--++--------------------------------------+-------++-------
>3OLA|I|J|PDBID|PROTEIN CHAIN|RNA CHAIN
[ACTUAL]-----------------------+-----------------------------------------------------------------------------------------++-----------+-------------------------------+-------------------+--------+----------------------+----------------------------------------------------------------------------++++--------------------------------------------------------------------------------------------------------------------------------------------------------------------+---------------
[PREDIC]----------------------------------------------------------------------------------------------------------------------------++-+-------+--------------------------+--------++---+--+-+-+---+----+------++-----+---+-----------------------------------------------------------------------+----+++++++--+---+---------+--------------+--+---------------------------------------------+---+-----------------------------+--+--++--------------------------------------+-------++-------
>3OLA|I|K|PDBID|PROTEIN CHAIN|RNA CHAIN
[ACTUAL]------------------------------------------------------------------------------------------------------------------------------------+------------------------------------------------------------------------------------------------------------------------------------------------------------------------------------------------+-+----------------------------------------------+------------------------+-----------------------------------------------------------------------
[PREDIC]----------------------------------------------------------------------------------------------------------------------------++-+-------+--------------------------+--------++---+--+-+-+---+----+------++-----+---+-----------------------------------------------------------------------+----+++++++--+---+------------------------+--+---------------------------------------------+---+-----------------------------+--+--++--------------------------------------+-------++-------
>3OLA|I|L|PDBID|PROTEIN CHAIN|RNA CHAIN
[ACTUAL]-----------------+---------------------------------------------------------------------------------------------------------------------------------------------------------------------------------------------------------------------------------------------------------------------------------------------------------------------------------------------------------------------------------------------------------------------------------------------------------------------
[PREDIC]----------------------------------------------------------------------------------------------------------------------------++-+-------+--------------------------+--------++---+--+-+-+---+----+------++-----+---+-----------------------------------------------------------------------+----+++++++--+---+------------------------+--+---------------------------------------------+---+-----------------------------+--+--++--------------------------------------+-------++-------
>3OLA|M|N|PDBID|PROTEIN CHAIN|RNA CHAIN
[ACTUAL]-----------------------+-----------------------------------------------------------------------------------------++-----------+-------------------------------+-------------------+--------+----------------------+----------------------------------------------------------------------------++++--------------------------------------------------------------------------------------------------------------------------------------------------------------------+---------------
[PREDIC]----------------------------------------------------------------------------------------------------------------------------++-+-------+--------------------------+--------++---+--+-+-+---+----+------++-----+---+-----------------------------------------------------------------------+----+++++++--+---+---------+--------------+--+---------------------------------------------+---+-----------------------------+--+--++--------------------------------------+-------++-------
>3OLA|M|O|PDBID|PROTEIN CHAIN|RNA CHAIN
[ACTUAL]------------------------------------------------------------------------------------------------------------------------------------+------------------------------------------------------------------------------------------------------------------------------------------------------------------------------------------------+-+----------------------------------------------+------------------------+-----------------------------------------------------------------------
[PREDIC]----------------------------------------------------------------------------------------------------------------------------++-+-------+--------------------------+--------++---+--+-+-+---+----+------++-----+---+-----------------------------------------------------------------------+----+++++++--+---+------------------------+--+---------------------------------------------+---+-----------------------------+--+--++--------------------------------------+-------++-------
>3OLA|M|P|PDBID|PROTEIN CHAIN|RNA CHAIN
[ACTUAL]-----------------+---------------------------------------------------------------------------------------------------------------------------------------------------------------------------------------------------------------------------------------------------------------------------------------------------------------------------------------------------------------------------------------------------------------------------------------------------------------------
[PREDIC]----------------------------------------------------------------------------------------------------------------------------++-+-------+--------------------------+--------++---+--+-+-+---+----+------++-----+---+-----------------------------------------------------------------------+----+++++++--+---+------------------------+--+---------------------------------------------+---+-----------------------------+--+--++--------------------------------------+-------++-------
>3OLB|A|B|PDBID|PROTEIN CHAIN|RNA CHAIN
[ACTUAL]---------------------+-+-----------------------------------------------------------------------------------+-----++-----------+---------------------------------------------------+--------+----------------------+----------------------------------------------------------------------------+++-------------------------------------------------------------------------------------------------------------------------------------------------------------------------------------
[PREDIC]----------------------------------------------------------------------------------------------------------------------------++-+-------+--------------------------+--------++---+--+-+-+---+----+------++-----+---+-----------------------------------------------------------------------+----+++++++--+---+---------+--------------+--+---------------------------------------------+---+-----------------------------+--+--++--------------------------------------+-------++-------
>3OLB|A|C|PDBID|PROTEIN CHAIN|RNA CHAIN
[ACTUAL]------------------------------------------------------------------------------------------------------------------------------------+------------------------------------------------------------------------------------------------------------------------------------------------------------------------------------------------+-+-----------------------------------------------------------------------+-------+---+-----------------------------------------------------------
[PREDIC]----------------------------------------------------------------------------------------------------------------------------++-+-------+--------------------------+--------++---+--+-+-+---+----+------++-----+---+-----------------------------------------------------------------------+----+++++++--+---+------------------------+--+---------------------------------------------+---+-----------------------------+--+--++--------------------------------------+-------++-------
>3OLB|E|F|PDBID|PROTEIN CHAIN|RNA CHAIN
[ACTUAL]---------------------+-+-----------------------------------------------------------------------------------+-----++-----------+---------------------------------------------------+--------+----------------------+----------------------------------------------------------------------------+++-------------------------------------------------------------------------------------------------------------------------------------------------------------------------------------
[PREDIC]----------------------------------------------------------------------------------------------------------------------------++-+-------+--------------------------+--------++---+--+-+-+---+----+------++-----+---+-----------------------------------------------------------------------+----+++++++--+---+---------+--------------+--+---------------------------------------------+---+-----------------------------+--+--++--------------------------------------+-------++-------
>3OLB|E|G|PDBID|PROTEIN CHAIN|RNA CHAIN
[ACTUAL]------------------------------------------------------------------------------------------------------------------------------------+------------------------------------------------------------------------------------------------------------------------------------------------------------------------------------------------+-+-----------------------------------------------------------------------+-------+---+-----------------------------------------------------------
[PREDIC]----------------------------------------------------------------------------------------------------------------------------++-+-------+--------------------------+--------++---+--+-+-+---+----+------++-----+---+-----------------------------------------------------------------------+----+++++++--+---+------------------------+--+---------------------------------------------+---+-----------------------------+--+--++--------------------------------------+-------++-------
>3OLB|I|J|PDBID|PROTEIN CHAIN|RNA CHAIN
[ACTUAL]---------------------+-+-----------------------------------------------------------------------------------+-----++-----------+-------------------------------+-------------------+--------+----------------------+----------------------------------------------------------------------------+++---------------------------------------------------------------------------------------------------------------------------------------------------------------------+---------------
[PREDIC]----------------------------------------------------------------------------------------------------------------------------++-+-------+--------------------------+--------++---+--+-+-+---+----+------++-----+---+-----------------------------------------------------------------------+----+++++++--+---+---------+--------------+--+---------------------------------------------+---+-----------------------------+--+--++--------------------------------------+-------++-------
>3OLB|I|K|PDBID|PROTEIN CHAIN|RNA CHAIN
[ACTUAL]------------------------------------------------------------------------------------------------------------------------------------+------------------------------------------------------------------------------------------------------------------------------------------------------------------------------------------------+-+----------------------------------------------+------------------------+-------+---+-----------------------------------------------------------
[PREDIC]----------------------------------------------------------------------------------------------------------------------------++-+-------+--------------------------+--------++---+--+-+-+---+----+------++-----+---+-----------------------------------------------------------------------+----+++++++--+---+------------------------+--+---------------------------------------------+---+-----------------------------+--+--++--------------------------------------+-------++-------
>3OLB|I|L|PDBID|PROTEIN CHAIN|RNA CHAIN
[ACTUAL]-----------------+---------------------------------------------------------------------------------------------------------------------------------------------------------------------------------------------------------------------------------------------------------------------------------------------------------------------------------------------------------------------------------------------------------------------------------------------------------------------
[PREDIC]----------------------------------------------------------------------------------------------------------------------------++-+-------+--------------------------+--------++---+--+-+-+---+----+------++-----+---+-----------------------------------------------------------------------+----+++++++--+---+------------------------+--+---------------------------------------------+---+-----------------------------+--+--++--------------------------------------+-------++-------
>3OLB|M|N|PDBID|PROTEIN CHAIN|RNA CHAIN
[ACTUAL]---------------------+-+-----------------------------------------------------------------------------------+-----++-----------+-------------------------------+-------------------+--------+----------------------+----------------------------------------------------------------------------+++---------------------------------------------------------------------------------------------------------------------------------------------------------------------+---------------
[PREDIC]----------------------------------------------------------------------------------------------------------------------------++-+-------+--------------------------+--------++---+--+-+-+---+----+------++-----+---+-----------------------------------------------------------------------+----+++++++--+---+---------+--------------+--+---------------------------------------------+---+-----------------------------+--+--++--------------------------------------+-------++-------
>3OLB|M|O|PDBID|PROTEIN CHAIN|RNA CHAIN
[ACTUAL]------------------------------------------------------------------------------------------------------------------------------------+------------------------------------------------------------------------------------------------------------------------------------------------------------------------------------------------+-+----------------------------------------------+------------------------+-----------+-----------------------------------------------------------
[PREDIC]----------------------------------------------------------------------------------------------------------------------------++-+-------+--------------------------+--------++---+--+-+-+---+----+------++-----+---+-----------------------------------------------------------------------+----+++++++--+---+------------------------+--+---------------------------------------------+---+-----------------------------+--+--++--------------------------------------+-------++-------
>3OLB|M|P|PDBID|PROTEIN CHAIN|RNA CHAIN
[ACTUAL]-----------------+---------------------------------------------------------------------------------------------------------------------------------------------------------------------------------------------------------------------------------------------------------------------------------------------------------------------------------------------------------------------------------------------------------------------------------------------------------------------
[PREDIC]----------------------------------------------------------------------------------------------------------------------------++-+-------+--------------------------+--------++---+--+-+-+---+----+------++-----+---+-----------------------------------------------------------------------+----+++++++--+---+------------------------+--+---------------------------------------------+---+-----------------------------+--+--++--------------------------------------+-------++-------
>3OUY|A|C|PDBID|PROTEIN CHAIN|RNA CHAIN
[ACTUAL]-------------------------------------------------+----------+---------------------------------+++-+------------------------------+--+-------------------------------+----------------------------------------------------------+------------------------------------------------------------------+----+--+---+--------------------------------------------------+-------------------------------------+---------+---------------------------------------
[PREDIC]-------------------------------------------------+----------+---------------------------------+++-+-----------------------------++--++------------------------------++------------------------------++-------------------------+---------------+---------------------------------+---------+------+----+--+--++------------------------------------+---+---------+--+---+-+----------------------------+---+-+---+---------------------------------------
>3OUY|B|D|PDBID|PROTEIN CHAIN|RNA CHAIN
[ACTUAL]------------------------------------------------------------+---------------------------------+++-+------------------------------+--+-------------------------------+----------------------------------------------------------+------------------------------------------------------------------+----+--+---+--------------------------------------------------+-------------------------------------+---------+-----------------------------------
[PREDIC]-------------------------------------------------+----------+---------------------------------+++-+-----------------------------++--++------------------------------++------------------------------++-------------------------+---------------+---------------------------------+---------+------+----+--+--++------------------------------------+---+---------+--+---+-+----------------------------+---+-++--+-----------------------------------
>3OV7|A|C|PDBID|PROTEIN CHAIN|RNA CHAIN
[ACTUAL]------------------------------------------------------------+----------------------------------++-+----------+-------------------+----------------------------------+----------------------------------------------------------+------------------------------------------------------------------++---+--+--------------------------------------------------------------------------------------------+-----++--+---------------------------------------
[PREDIC]-------------------------------------------------+----------+---------------------------------+++-+-----------------------------++--++------------------------------++------------------------------++-------------------------+---------------+---------------------------------+---------+------+----+--+--++------------------------------------+---+---------+--+---+-+----------------------------+---+-+---+---------------------------------------
>3OV7|B|D|PDBID|PROTEIN CHAIN|RNA CHAIN
[ACTUAL]------------------------------------------------------------+---------------------------------+++-+----------+-------------------+----------------------------------+----------------------------------------------------------+------------------------------------------------------------------+----+------+----------------------------------------------------------------------------------------+---+-+---+---------------------------------------
[PREDIC]-------------------------------------------------+----------+---------------------------------+++-+-----------------------------++--++------------------------------++------------------------------++-------------------------+---------------+---------------------------------+---------+------+----+--+--++------------------------------------+---+---------+--+---+-+----------------------------+---+-+---+---------------------------------------
>3OVA|A|C|PDBID|PROTEIN CHAIN|RNA CHAIN
[ACTUAL]----------------------------------------------------------+---------------------------------+++-+----------+-------------------+----------------------------------+----------------------------------------------------------+------------------------------------------------------------------+----+------+--------------------------------------------------+------+-+----------------------------+---+-+---+-----------------------------------
[PREDIC]-----------------------------------------------+----------+---------------------------------+++-+-----------------------------++--++------------------------------++------------------------------++-------------------------+---------------+---------------------------------+---------+------+----+--+--++------------------------------------+---+---+-----+--+---+-+----------------------------+---+-++--+-----------------------------------
>3OVB|A|C|PDBID|PROTEIN CHAIN|RNA CHAIN
[ACTUAL]-------------------------------------------------+----------+---------------------------------+++-+------------------------------+--+-------------------------------+----------------------------------------------------------+------------------------------------------------------------------+----+--+---+--------------------------------------------------+-------------------------------------+---------+---------------------------------------
[PREDIC]-------------------------------------------------+----------+---------------------------------+++-+-----------------------------++--++------------------------------++------------------------------++-------------------------+---------------+---------------------------------+---------+------+----+--+--++------------------------------------+---+---------+--+---+-+----------------------------+---+-+---+---------------------------------------
>3OVB|B|D|PDBID|PROTEIN CHAIN|RNA CHAIN
[ACTUAL]-------------------------------------------------+----------+---------------------------------+++-+------------------------------+--+-------------------------------+----------------------------------------------------------+------------------------------------------------------------------+----+--+---+--------------------------------------------------+--+---+-+----------------------------+-----+---+---------------------------------------
[PREDIC]-------------------------------------------------+----------+---------------------------------+++-+-----------------------------++--++------------------------------++------------------------------++-------------------------+---------------+---------------------------------+---------+------+----+--+--++------------------------------------+---+---------+--+---+-+----------------------------+---+-+---+---------------------------------------
>3OVS|A|C|PDBID|PROTEIN CHAIN|RNA CHAIN
[ACTUAL]------------------------------------------------------------+---------------------------------+++-+------------------------------+----------------------------------+----------------------------------------------------------+------------------------------------------------------------------+----+--+---+--------------------------------------------------+------+-+----------------------------+---+-+---+---------------------------------------
[PREDIC]-------------------------------------------------+----------+---------------------------------+++-+-----------------------------++--++------------------------------++------------------------------++-------------------------+---------------+---------------------------------+---------+------+----+--+--++------------------------------------+---+---------+--+---+-+----------------------------+---+-++--+---------------------------------------
>3OVS|B|D|PDBID|PROTEIN CHAIN|RNA CHAIN
[ACTUAL]------------------------------------------------------------+---------------------------------+++-+------------------------------+----------------------------------+----------------------------------------------------------+------------------------------------------------------------------+-----------+--------------------------------------------------+--------+----------------------------+---+-+---+---------------------------------------
[PREDIC]-------------------------------------------------+----------+---------------------------------+++-+-----------------------------++--++------------------------------++------------------------------++-------------------------+---------------+---------------------------------+---------+------+----+--+--++------------------------------------+---+---------+--+---+-+----------------------------+---+-++--+---------------------------------------
>3P6Y|A|Q|PDBID|PROTEIN CHAIN|RNA CHAIN
[ACTUAL]--------------------------------------------------------------------+-+-----------------------------------------------------------------------------------------------------------------------------------
[PREDIC]-------------------------+---+--+-+-------+-------------+--------------+------+----------+---------------------------------++-+---+-------------------------------------+----+------+--+---+--------------
>3P6Y|B|R|PDBID|PROTEIN CHAIN|RNA CHAIN
[ACTUAL]---------------------+-------+--------------------------------------+-+-----------------------------------------------------------------------------------------------------------------------------------
[PREDIC]-------------------------+---+--+-+-------+-------------+--------------+------+----------+---------------------------------++-+---+-------------------------------------+----+------+--+---+--------------
>3P6Y|E|S|PDBID|PROTEIN CHAIN|RNA CHAIN
[ACTUAL]-----------------------------+-------------------------------------++-+-----------------------------------------------------------------------------------------------------------------------------------
[PREDIC]-------------------------+---+--+-+-------+-------------+--------------+------+----------+---------------------------------++-+---+-------------------------------------+----+------+--+---+--------------
>3P6Y|F|W|PDBID|PROTEIN CHAIN|RNA CHAIN
[ACTUAL]--------------------------------------------------------------------+-+------------------------------------------------------------------------------------------------------+----------------------------
[PREDIC]-------------------------+---+--+-+-------+-------------+--------------+------+----------+---------------------------------++-+---+-------------------------------------+----+------+--+---+--------------
>3P6Y|I|T|PDBID|PROTEIN CHAIN|RNA CHAIN
[ACTUAL]-----------------------------+--------------------------------------+-+-----------------------------------------------------------------------------------------------------------------------------------
[PREDIC]-------------------------+---+--+-+-------+-------------+--------------+------+----------+---------------------------------++-+---+-------------------------------------+----+------+--+---+--------------
>3P6Y|M|U|PDBID|PROTEIN CHAIN|RNA CHAIN
[ACTUAL]-----------------------------+--------------------------------------+-+-----------------------------------------------------------------------------------------------------------------------------------
[PREDIC]-------------------------+---+--+-+-------+-------------+--------------+------+----------+---------------------------------++-+---+-------------------------------------+----+------+--+---+--------------
>3P6Y|N|V|PDBID|PROTEIN CHAIN|RNA CHAIN
[ACTUAL]---------------------+-------+--------------------------------------+-+-----------------------------------------------------------------------------------------------------------------------------------
[PREDIC]-------------------------+---+--+-+-------+-------------+--------------+------+----------+---------------------------------++-+---+-------------------------------------+----+------+--+---+--------------
>3PEW|A|B|PDBID|PROTEIN CHAIN|RNA CHAIN
[ACTUAL]----------------------------------------------------------------------------------+-+------------------------------------------+-++----------------------------++----+------------------------------------------------------------------------------------+-+---------------------+------+-----------------+-----------------------------------------------------------------------------------------------
[PREDIC]--------------------------+------------------------------------+---+--------------+++---------------------+--------------------++++-----++-------------+----------------+-++----------------+--+---+------++----------------------------------------++-----+++--+----+------------------------------+++----+------------+---++--------+--+--+-++--++++--++--------------------+----------------------------
>3PEY|A|B|PDBID|PROTEIN CHAIN|RNA CHAIN
[ACTUAL]----------------------------------------------------------------------------------+-+------------------------------------------+-++-----------------------------+----+------------------------------------------------------------------------------------+-+---------------------+------+-----------------+-----------------------------------------------------------------------------------------------
[PREDIC]--------------------------+------------------------------------+---+--------------+++---------------------+--------------------++++-----++-------------+----------------+-++----------------+--+---+------++----------------------------------------++-----+++--+----+------------------------------+++----+------------+---++--------+--+--+-++-+++++--++--------------------+----------------------------
>3PTX|A|R|PDBID|PROTEIN CHAIN|RNA CHAIN
[ACTUAL]---------------------------------------------------------------------------------------------------------------------------------------------+-----------+--------------------------------------------------------------------+-+-----------------------------------------------------------+----+-------------------------+------------------------------------------------------------------------------------------+--------------
[PREDIC]------------------------------------------+-+----------------------------------+-------------------------------------------------------------+--+-+-------------------+------------------+--------------------------+++----+-++----------------+-+------------------------------------------+-----------+----------++++-++-+------------------------------------------------------------------------+-+-----++--------+-++-----------
>3PTX|B|R|PDBID|PROTEIN CHAIN|RNA CHAIN
[ACTUAL]---------------------------------------------------------------------------------------------------------------------------------------------+-----------+--------------------------------------------------------------------+-+-----------------------------------------------------------+------------------------------+------------------------------------------------------------------------------------------+--------------
[PREDIC]------------------------------------------+-+----------------------------------+-------------------------------------------------------------+--+-+-------------------+------------------+--------------------------+++----+-++----------------+-+------------------------------------------+-----------+----------++++-++-+------------------------------------------------------------------------+-+-----++--------+-++-----------
>3PTX|C|R|PDBID|PROTEIN CHAIN|RNA CHAIN
[ACTUAL]---------------------------------------------------------------------------------------------------------------------------------------------+--------------------------------------------------------------------------------+-+-----------------------------------------------------------+----++------------------------+------------------------------------------------------------------------------------------+--------------
[PREDIC]------------------------------------------+-+----------------------------------+-------------------------------------------------------------+--+-+-------------------+------------------+--------------------------+++----+-++----------------+-+------------------------------------------+-----------+----------++++-++-+------------------------------------------------------------------------+-+-----++--------+-++-----------
>3PTX|D|R|PDBID|PROTEIN CHAIN|RNA CHAIN
[ACTUAL]---------------------------------------------------------------------------------------------------------------------------------------------+-----------+--------------------------------------------------------------------+-+-----------------------------------------------------------+----+-------------------------+------------------------------------------------------------------------------------------+--------------
[PREDIC]------------------------------------------+-+----------------------------------+-------------------------------------------------------------+--+-+-------------------+------------------+--------------------------+++----+-++----------------+-+------------------------------------------+-----------+----------++++-++-+------------------------------------------------------------------------+-+-----++--------+-++-----------
>3PTX|E|R|PDBID|PROTEIN CHAIN|RNA CHAIN
[ACTUAL]---------------------------------------------------------------------------------------------------------------------------------------------+-----------+-------------------------------+------------------------------------+-+-----------------------------------------------------------+---++-------------------------+------------------------------------------------------------------------------------------+--------------
[PREDIC]------------------------------------------+-+----------------------------------+-------------------------------------------------------------+--+-+-------------------+------------------+--------------------------+++----+-++----------------+-+------------------------------------------+-----------+----------++++-++-+------------------------------------------------------------------------+-+-----++--------+-++-----------
>3PU4|A|R|PDBID|PROTEIN CHAIN|RNA CHAIN
[ACTUAL]---------------------------------------------------------------------------------------------------------------------------------------------+-----------+--------------------------------------------------------------------+-+-----------------------------------------------------------++---+--------------------------------------------------------------------------------------------------------------------+--------------
[PREDIC]----------------------------------+-------+-+-----+----------+-----------------+---------------+---------------------------------------------+--+++----++-------+-----+------------------+--+---------------+-------+++---++-++--------+---++--+++-------------------------+---------------++---++---+--+---+------++++-++-+-------------------------------------------------+-------------------+--+++-----++--------+-++--+--------
>3PU4|B|R|PDBID|PROTEIN CHAIN|RNA CHAIN
[ACTUAL]---------------------------------------------------------------------------------------------------------------------------------------------+-----------+--------------------------------------------------------------------+-+-----------------------------------------------------------+----------------------------------------------------------------------------------------------------------------------------------------
[PREDIC]----------------------------------+-------+-+-----+----------+-----------------+---------------+---------------------------------------------+--+++----++-------+-----+------------------+--+---------------+-------+++---++-++--------+---++--+++-------------------------+---------------++---++---+--+---+------++++-++-+-------------------------------------------------+-------------------+--+++-----++--------+-++--+--------
>3PU4|C|R|PDBID|PROTEIN CHAIN|RNA CHAIN
[ACTUAL]---------------------------------------------------------------------------------------------------------------------------------------------------------+--------------------------------------------------------------------+-+-----------------------------------------------------------+-------------------------------------------------------------------------------------------------------------------------+--------------
[PREDIC]----------------------------------+-------+-+-----+----------+-----------------+---------------+---------------------------------------------+--+++----++-------+-----+------------------+--+---------------+-------+++---++-++--------+---++--+++-------------------------+---------------++---++---+--+---+------++++-++-+-------------------------------------------------+-------------------+--+++-----++--------+-++--+--------
>3PU4|D|R|PDBID|PROTEIN CHAIN|RNA CHAIN
[ACTUAL]---------------------------------------------------------------------------------------------------------------------------------------------+-----------+--------------------------------------------------------------------+-+----------------------------------------------------------+-+--+-+------------------------+---------------------------------------------------------------------------------------------------------
[PREDIC]----------------------------------+-------+-+-----+----------+-----------------+---------------+---------------------------------------------+--+++----++-------+-----+------------------+--+---------------+-------+++---++-++--------+---++--+++-------------------------+---------------++---++---+--+---+------++++-++-+-------------------------------------------------+-------------------+--+++-----++--------+-++--+--------
>3PU4|E|R|PDBID|PROTEIN CHAIN|RNA CHAIN
[ACTUAL]---------------------------------------------------------------------------------------------------------------------------------------------+-----------+--------------------------------------------------------------------+------------------------------------------------------------------+--------------------------------------------------------------------------------------------------------------------+--------------
[PREDIC]----------------------------------+-------+-+-----+----------+-----------------+---------------+---------------------------------------------+--+++----++-------+-----+------------------+--+---------------+-------+++---++-++--------+---++--+++-------------------------+---------------++---++---+--+---+------++++-++-+-------------------------------------------------+-------------------+--+++-----++--------+-++--+--------
>3Q0L|A|C|PDBID|PROTEIN CHAIN|RNA CHAIN
[ACTUAL]--------------------------------+------+-------------------------------+---+-----------------------------------+-------------------------------------------------------------------------------------------------------+---+----------------------------+--+---+--------------------------------------+---+--------------------------------------------------
[PREDIC]---------------+----------------+------+-------------------------------+---+-----------------------------+-++--+--------------------------+-++-++--+----------------------------++-++--+-------------------------------+---+----------------------------+--+---+----------+---------------------------++--+-----------------------------+-++-----------------
>3Q0L|B|D|PDBID|PROTEIN CHAIN|RNA CHAIN
[ACTUAL]---------------------------------------+-------------------------------+---------------------------------+-----+--------------------------------+--+-----------------------------+-------------------------------------+---+-------------------------------+---+--------------------------------------+---+--------------------------------------------------
[PREDIC]---------------+----------------+------+-------------------------------+---+-----------------------------+-++--+--------------------------+-++-++--+----------------------------++-++--+-------------------------------+---+----------------------------+--+---+----------+---------------------------++--+-----------------------------+-++-----------------
>3Q0M|A|C|PDBID|PROTEIN CHAIN|RNA CHAIN
[ACTUAL]--------------------------------+------+-------------------------------+------------------------------------------------------------------------+--+-----------------------------+-------------------------------------+---+-------------------------------+---+--------------------------------------+---+--------------------------------------------------
[PREDIC]---------------+----------------+------+-------------------------------+---+-----------------------------+-++--+--------------------------+-++-++--+----------------------------++-++--+-------------------------------+---+----------------------------+--+---+----------+---------------------------++--+-----------------------------+-++-----------------
>3Q0M|B|D|PDBID|PROTEIN CHAIN|RNA CHAIN
[ACTUAL]---------------------------------------+-------------------------------+---+-----------------------------------+--------------------------------+--+-----------------------------+-------------------------------------+---+-------------------------------+---+--------------------------------------+---+--------------------------------------------------
[PREDIC]---------------+----------------+------+-------------------------------+---+-----------------------------+-++--+--------------------------+-++-++--+----------------------------++-++--+-------------------------------+---+----------------------------+--+---+----------+---------------------------++--+-----------------------------+-++-----------------
>3Q0N|A|C|PDBID|PROTEIN CHAIN|RNA CHAIN
[ACTUAL]--------------------------------+------+-------------------------------+---+-----------------------------------+-----------------------------------------------------------------------+-------------------------------+---+----------------------------+--+---+--------------------------------------+---+--------------------------------------------------
[PREDIC]------------+--+----------------+------+-------------------------------+---+-----------------------------+-++--+--------------------------+-++-++--+----------------------------++-++--+-------------------------------+---+----------------------------+--+---+----------+---------------------------++--+-----------------------------+-++-----------------
>3Q0N|B|D|PDBID|PROTEIN CHAIN|RNA CHAIN
[ACTUAL]-----------------------------------------------------------------------+---+-----------------------------------+--------------------------------+--+--------------------------------+----------------------------------+---+-------------------------------+---+--------------------------------------+---+--------------------------------------------------
[PREDIC]------------+--+----------------+------+-------------------------------+---+-----------------------------+-++--+--------------------------+-++-++--+----------------------------++-++--+-------------------------------+---+----------------------------+--+---+----------+---------------------------++--+-----------------------------+-++-----------------
>3Q0O|A|C|PDBID|PROTEIN CHAIN|RNA CHAIN
[ACTUAL]-----------------------------------------------------------------------+---------------------------------------+-----------------------------------+-------------------------------------------------------------------+---+-------------------------------+---+--------------------------------------+---+--------------------------------------------------
[PREDIC]------------+--+----------------+------+-------------------------------+---+-----------------------------+-++--+--------------------------+-++-++--+----------------------------++-++--+-------------------------------+---+----------------------------+--+---+----------+---------------------------++--+-----------------------------+-++-----------------
>3Q0O|B|D|PDBID|PROTEIN CHAIN|RNA CHAIN
[ACTUAL]-----------------------------------------------------------------------+---------------------------------------+-----------------------------------------------------------------------+-------------------------------+---+-------------------------------+---+--------------------------------------+---+--------------------------------------------------
[PREDIC]------------+--+----------------+------+-------------------------------+---+-----------------------------+-++--+--------------------------+-++-++--+----------------------------++-++--+-------------------------------+---+----------------------------+--+---+----------+---------------------------++--+-----------------------------+-++-----------------
>3Q0P|A|C|PDBID|PROTEIN CHAIN|RNA CHAIN
[ACTUAL]---------------------------------------+-------------------------------+---------------------------------------+-----------------------------------+--------------------------------+--+-------------------------------+---+----------------------------+--+---+--------------------------------------+---+--------------------------------------------------
[PREDIC]---------------+----------------+------+-------------------------------+---+-----------------------------+-++--+--------------------------+-++-++--+----------------------------++-++--+-------------------------------+---+----------------------------+--+---+----------+---------------------------++--+-----------------------------+-++-----------------
>3Q0P|B|D|PDBID|PROTEIN CHAIN|RNA CHAIN
[ACTUAL]---------------------------------------+-----------------------------------------------------------------------+-----------------------------------+-----------------------------------+-------------------------------+---+-------------------------------+---+--------------------------------------+---+--------------------------------------------------
[PREDIC]---------------+----------------+------+-------------------------------+---+-----------------------------+-++--+--------------------------+-++-++--+----------------------------++-++--+-------------------------------+---+----------------------------+--+---+----------+---------------------------++--+-----------------------------+-++-----------------
>3Q0Q|A|B|PDBID|PROTEIN CHAIN|RNA CHAIN
[ACTUAL]--------------------------------+---+--+-------------------------------+---+-------------------------------------------------------------------+-----+-----------------------------+--+--------------------------------+-+---+-------------------------------+---+--------------------------------------+---+--------------------------------------------------
[PREDIC]---------------+----------------++-----+-------------------------------+---+----------------+------------+-++--+----------------------------+-++-++--+----------------------------++-++--+-------------------------------+---+----------------------------+--+---+---------------------+----------------++--+-----------------------------+-++----------+------
>3Q0R|A|B|PDBID|PROTEIN CHAIN|RNA CHAIN
[ACTUAL]--------------------------------+------+-------------------------------+---+-------------------------------------------------------------------+-----+-----------------------------+--+--------------------------------+-+---+-------------------------------+---+--------------------------------------+---+--------------------------------------------------
[PREDIC]---------------+----------------++-----+-------------------------------+---+----------------+------------+-++--+----------------------------+-++-++--+----------------------------++-++--+-------------------------------+---+----------------------------+--+---+---------------------+----------------++--+-----------------------------+-++----------+------
>3Q0S|A|B|PDBID|PROTEIN CHAIN|RNA CHAIN
[ACTUAL]---------------------------------------+-------------------------------+---+-----------------------------------+-------------------------------------------------------------------------+-------------------------------+---+-------------------------------+---+--------------------------------------+------------------------------------------------------
[PREDIC]---------------+----------------++-----+-------------------------------+---+----------------+--+---------+-++--+----------------------------+-++-++--+----------------------------++-++--+-------------------------------+---+----------------------------+--+---+---------------------+----------------++--+-----------------------------+-++----------+------
>3QG9|A|B|PDBID|PROTEIN CHAIN|RNA CHAIN
[ACTUAL]--------------------------------------+------+-----------------------------------+---+------------------------------------------+------------------------------------------------------------------------+--------------------------------------------------+---+------------------------------+--+---+------------------------------------------+---+----------------------------------------------------+------------------
[PREDIC]--------------------------------------+------+-----+---+-------------------------+---+-------------------+---------------+------+-------------------+--+-------++-++--+--------+---------------------++-++--+-------------------------------+---------------+---+------------------------------+--+---+------------------------------------------+---+------------------------------------+--+-----------++------------------
>3QGB|A|B|PDBID|PROTEIN CHAIN|RNA CHAIN
[ACTUAL]--------------------------------------+------+-----------------------------------+---+------------------------------------------------------------------------------------------------------------------++--------------------------------------------------+---+------------------------------+--+---+------------------------------------------+--------------------------------------------------------+------------------
[PREDIC]--------------------------------------+------+-----+---+-------------------------+---+-------------------+---------------+--+---+-------------------+--+-------++-++--+--------+---------------------++-++--+-------------------------------+---------------+---+------------------------------+--+---+------------------------------------------+---+------------------------------------+--+-----------++------------------
>3QGC|A|B|PDBID|PROTEIN CHAIN|RNA CHAIN
[ACTUAL]--------------------------------------+------------------------------------------+---+------------------------------------------+------------------------------------------------------------------------+--------------------------------------------------+---+------------------------------+--+---+------------------------------------------+---+----------------------------------------------------+------------------
[PREDIC]--------------------------------------+------+-----+---+-------------------------+---+-------------------+---------------+--+---+-------------------+--+-------++-++--+--------+---------------------++-++--+-------------------------------+---------------+---+------------------------------+--+---+------------------------------------------+---+------------------------------------+--+-----------++------------------
