# Supplementary material for: Prediction of RNA-binding amino acids from protein and RNA sequences
Source: BMC Bioinformatics. 2011 Nov 30;12(Suppl 13):S7. doi: 10.1186/1471-2105-12-S13-S7 (PMC3278847; doi:10.1186/1471-2105-12-S13-S7)
Supplement: Additional file 7 — Prediction results with the PRI267 dataset Prediction of RNA-binding amino acids in the PRI267 dataset [file 1471-2105-12-S13-S7-S7.txt]

***************************************************************************************************************
**
** Additional File 7. The prediction result with the PRI267 dataset. 
**
** File format:
** >PDB ID | protein chain ID | RNA chain ID
** [ACTUAL]: actual binding data (+: binding, -: non-binding)  
** [PREDIC]: predicted binding data (+: binding, -: non-binding) 
**  
** Example: 
** >2X1A|A|B 
** [ACTUAL]----------+-+------------------------------------------------------------------------------------  
** [PREDIC]--++-----+--+------------+-----+-+------+++++-+---------------+----++--++--+--++++-+-------------
**
***************************************************************************************************************


>2X1A|A|B|PDBID|PROTEIN CHAIN|RNA CHAIN
[ACTUAL]----------+-+------------------------------------------------------------------------------------
[PREDIC]--++-----+--+------------+-----+-+------+++++-+---------------+----++--++--+--++++-+-------------
>2X1F|A|B|PDBID|PROTEIN CHAIN|RNA CHAIN
[ACTUAL]-----------------------------------------------------------------------------------------++-----
[PREDIC]-++-----+--+------------+-----+-+------+++++-+---------------+----++-+++--+--++++-+-------------
>2XD0|A|G|PDBID|PROTEIN CHAIN|RNA CHAIN
[ACTUAL]------------------+++-+-----+---------------------------+-----+---+--------------------------------------------------------------------------------------------------------
[PREDIC]-------++--+---------------------------------+------++++-------+-++--+-+--------------+----------------+-----+++--++-----+-+-----++-++-++-----+---+------------------------
>2XD0|A|H|PDBID|PROTEIN CHAIN|RNA CHAIN
[ACTUAL]--+--------------------------++---------------------+-------------------+-----++-------------------+---------+--+-+++----+-------------------------------------------------
[PREDIC]-------++--+---------------------------------+------++++-------+-++--+-+--------------+----------------+-----+++--++-----+-+-----++-++-++-----+---+------------------------
>2XD0|B|H|PDBID|PROTEIN CHAIN|RNA CHAIN
[ACTUAL]------------------+++-+---------------------------------+----++-+-----------------------------------------------------------------------+----------------------------------
[PREDIC]-------++--+---------------------------------+------++++-------+-++--+-+--------------+----------------+-----+++--++-----+-+-----++-++-++-----+---+------------------------
>2XD0|B|I|PDBID|PROTEIN CHAIN|RNA CHAIN
[ACTUAL]--+--------------------------++---------------------+-------------------+-----++-------------------+---------+--+-+-+----+-------------------------------------------------
[PREDIC]-------++--+---------------------------------+------++++-------+-++--+-+--------------+----------------+-----+++--++-----+-+-----++-++-++-----+---+------------------------
>2XD0|B|W|PDBID|PROTEIN CHAIN|RNA CHAIN
[ACTUAL]-------------------------------------------------------------------------------------------------------+-------------------------------------------------------------------
[PREDIC]-------++--+---------------------------------+------++++-------+-++--+-+--------------+----------------+-----+++--++-----+-+-----++-++-++-----+---+------------------------
>2XD0|E|G|PDBID|PROTEIN CHAIN|RNA CHAIN
[ACTUAL]--+---------------------------+---------------------+-------------------+-----++-------------------+---------+--+-+++----+-------------------------------------------------
[PREDIC]-------++--+---------------------------------+------++++-------+-++--+-+--------------+----------------+-----+++--++-----+-+-----++-++-++-----+---+------------------------
>2XD0|E|I|PDBID|PROTEIN CHAIN|RNA CHAIN
[ACTUAL]------------------+++-+-----+---------------------------------+-++------------------------------------------------------------+---------------+----------------------------
[PREDIC]-------++--+---------------------------------+------++++-------+-++--+-+--------------+----------------+-----+++--++-----+-+-----++-++-++-----+---+------------------------
>2XD0|X|U|PDBID|PROTEIN CHAIN|RNA CHAIN
[ACTUAL]------------------+++-+-----+---------------------------+-------+-----------------------------------------------------------------------------+----------------------------
[PREDIC]-------++--+---------------------------------+------++++-------+-++--+-+--------------+----------------+-----+++--++-----+-+-----++-++-++-----+---+------------------------
>2XD0|X|V|PDBID|PROTEIN CHAIN|RNA CHAIN
[ACTUAL]--+---------------------------+---------------------+-------------------+----+++-------------------+------------+-+++----+-------------------------------------------------
[PREDIC]-------++--+---------------------------------+------++++-------+-++--+-+--------------+----------------+-----+++--++-----+-+-----++-++-++-----+---+------------------------
>2XD0|Y|I|PDBID|PROTEIN CHAIN|RNA CHAIN
[ACTUAL]-------------------------------------------------------------------------------------------------------+-------------------------------------------------------------------
[PREDIC]-------++--+---------------------------------+------++++-------+-++--+-+--------------+----------------+-----+++--++-----+-+-----++-++-++-----+---+------------------------
>2XD0|Y|V|PDBID|PROTEIN CHAIN|RNA CHAIN
[ACTUAL]------------------+++-+-----+---------------------------+----++++++--------------------------------------------------------------------------------------------------------
[PREDIC]-------++--+---------------------------------+------++++-------+-++--+-+--------------+----------------+-----+++--++-----+-+-----++-++-++-----+---+------------------------
>2XD0|Y|W|PDBID|PROTEIN CHAIN|RNA CHAIN
[ACTUAL]--+---------------------------+-----------------------------------------+-----++-------------------+---------+--+-+-+----+-------------------------------------------------
[PREDIC]-------++--+---------------------------------+------++++-------+-++--+-+--------------+----------------+-----+++--++-----+-+-----++-++-++-----+---+------------------------
>2XD0|Z|U|PDBID|PROTEIN CHAIN|RNA CHAIN
[ACTUAL]-++---------------------------+---------------------+--------------------+----++-------------------+-+------------+------+-------------------------------------------------
[PREDIC]-------++--+---------------------------------+------++++-------+-++--+-+--------------+----------------+-----+++--++-----+-+-----++-++-++-----+---+------------------------
>2XD0|Z|W|PDBID|PROTEIN CHAIN|RNA CHAIN
[ACTUAL]------------------+++-+-----+---------------------------+-------+-+-----------------------------------------------------------+---------------+----------------------------
[PREDIC]-------++--+---------------------------------+------++++-------+-++--+-+--------------+----------------+-----+++--++-----+-+-----++-++-++-----+---+------------------------
>2XDB|A|G|PDBID|PROTEIN CHAIN|RNA CHAIN
[ACTUAL]------------------+++-+---------------------------------+----++++++-------------------+----------------------------------------------+-------------------------------------
[PREDIC]-------++--+------------------------------+--+------++++-----+-+-++--+-+--------------+----------------+-----+++--++-----+-+-----++-++-++-----+---+------------------------
>2XGJ|A|C|PDBID|PROTEIN CHAIN|RNA CHAIN
[ACTUAL]------------------------------------------------------------------------------------------------------------------------------------------+-------------------------------------+-------------------------------+---------------------------------------------------------------------------------------------------------------------------------------------+-+------------------------------------------------------------+------------------------+-+-----------------------------------------------------------------------------------------------------------------------------------------------------------------------------------------------------------------------------------------------------------------------------------------------------------------------------------------------------------------------------------------------------------------------------------------------------------------------------------------------------------------------------------------------------------------------------------------
[PREDIC]-------------------------------------------------------------------------------------------------------------------------------------------------------------------------------------------+---------------------------------------------------------------------------------------------------------------------+------------+-----+---------------------------+---------------+--------------------------------------------+---------------------------------+----------------------------------------------------------------------------------------------------------------------------------------------------------------------------------------------------------------------------------------------------------------+------------------+----+----------------------------------------------------------------+-----------------------------------------------------------------------------------------------------------------------------------------------------------------------------------------++--+--------------------------
>2XGJ|B|D|PDBID|PROTEIN CHAIN|RNA CHAIN
[ACTUAL]------------------------------------------------------------------------------------------------------------------------------------------+---------------------------------------------------------------------+---------------------------------------------------------------------------------------------------------------------------------------------+-+------------------------------------------------------------+------------------------+-------------------------------------------------------------------------------------------------------------------------------------------------------------------------------------------------------------------------------------------------------------------------------------------------------------------------------------------------------------------------------------------------------------------------------------------------------------------------------------------------------------------------------------------+---+-------------------------------------------
[PREDIC]-------------------------------------------------------------------------------------------------------------------------------------------------------------------------------------------+---------------------------------------------------------------------------------------------------------------------+------------+-----+---------------------------+---------------+--------------------------------------------+---------------------------------+----------------------------------------------------------------------------------------------------------------------------------------------------------------------------------------------------------------------------------------------------------------+------------------+----+----------------------------------------------------------------+-----------------------------------------------------------------------------------------------------------------------------------------------------------------------------------------++--+--------------------------
>2XLI|A|B|PDBID|PROTEIN CHAIN|RNA CHAIN
[ACTUAL]--------------------------------+------------------------------------------------------------------------+-+----------+---+-----------------------------+------------------------+-------------
[PREDIC]---------+--------------------+-----------------------+-+---+-+-+----+-+--------------------------+--++--+-+-+-+--+--++--++--------------------+----+-+-+---+--+----------------------++-------
>2XLJ|A|B|PDBID|PROTEIN CHAIN|RNA CHAIN
[ACTUAL]--------------------------------+------------------------------------------------------------------------+-+---+-----++--+++----------------------------+---+----------------------------------
[PREDIC]---------+--------------------+-----------------------+-+---+-+-+----+-+--------------------------+--++--+-+-+-+--+--++--++--------------------+----+-+-+---+--+----------------------++-------
>2XLK|A|C|PDBID|PROTEIN CHAIN|RNA CHAIN
[ACTUAL]--------------------------------+------------------------------------------------------------------------+-+-+-------++--+++----------------------------+---+----------------------------------
[PREDIC]---------+--------------------+-----------------------+-+---+-+-+----+-+--------------------------+--++--+-+-+-+--+--++--++--------------------+----+-+-+---+--+----------------------++-------
>2XLK|B|D|PDBID|PROTEIN CHAIN|RNA CHAIN
[ACTUAL]--------------------------------+------------------------------------------------------------------------+-+-+----+--++--+++----------------------------+---+----------------------------------
[PREDIC]---------+--------------------+-----------------------+-+---+-+-+----+-+--------------------------+--++--+-+-+-+--+--++--++--------------------+----+-+-+---+--+----------------------++-------
>2XNR|A|C|PDBID|PROTEIN CHAIN|RNA CHAIN
[ACTUAL]-----------------------------------------------------+-+---------------------------------+++++---
[PREDIC]----------------+-++-+++----+---+---+-+--+----+-+--+----+---------------------------++-----++----
>2XZO|A|D|PDBID|PROTEIN CHAIN|RNA CHAIN
[ACTUAL]------------------------+----+----------------------------------------------------------------------------------------------------------------------------------------------------------------------------------------------------------+----------------------++-------------------------------------------------------------------+------------------------------------------------------+------------------------------------------------------------------------------------------++--------------------------------++---------------------------+-+------------------------+--------------------------------------------------------------
[PREDIC]---------------------------------------------------------+----------------------------------------------------------------------------------------------------------------------------------+------------+-------------+-------------------------------------------------------------------------------------------+-------------------------------+-----------------------+---------------------+-------------------+-------------------------+-----------------+---------++---------++--------------------------------+--------------++--+-------------------------------+------+--+-------+-++----------------------------------------------
>3A6P|A|D|PDBID|PROTEIN CHAIN|RNA CHAIN
[ACTUAL]-------------------------------------------------------------------------------------------------------------------------------------------------------------------------------------------------------------------------------------------------------------------------------------------------------------------------------------------------------------------------------------------------------------------------------------------------------------------------------------------------------------------------------------------------------------------------------------------------------------------------------------------------------------------------------------------------------------------------------------------------------------+----------------------------------------------------------------------------------------------------------------------------------------------------------------------------------------------------------------------------------------------------------------------------------------------------------------------------------------------------------------+---------------------------------------------------------------------------------------------------------------------
[PREDIC]-----------------------------------------------------------------------------------------------------------------------------------------------------------------------------------+--------------+----------------------------------------------------------------------------------------------------------------------------------------------------------------------------+---------------------------+----------------+--------------------------+----------------------------------+---------------------------------------------------------------------------------------------------------------------------------------------------------------------------------------------------------------------------------------------------------------------------------------------------------------------------------------------------------------------------------------------------------------------------------------------------------------------------------------------------------------------------------------------------------------------------------------------------------------------------------------------------------------------------------------------------------------------------------------------------------
>3A6P|A|E|PDBID|PROTEIN CHAIN|RNA CHAIN
[ACTUAL]-------------------------------------------------------------------------------------------------------------------------------------------------------------------------------------------------------------------------------------------------------------------------------------------------------------------------------------------------------------------------------------------------------------------------------------------------------++---+--+------------------------------------------------------------------------------------------------------------------------------------------------------------------------------------------------++--------------------------------------------------------------------+------+--------------------------------------------------------------------------------------------------------------------------------------------------------------------------------------------------------------------------------------------------------------------------------------------------------------------------------------+---------------------------------------------------------------------------------------------------------------------------------------------------------------
[PREDIC]-----------------------------------------------------------------------------------------------------------------------------------------------------------------------------------+--------------+----------------------------------------------------------------------------------------------------------------------------------------------------------------------------+---------------------------+----------------+--------------------------+----------------------------------+---------------------------------------------------------------------------------------------------------------------------------------------------------------------------------------------------------------------------------------------------------------------------------------------------------------------------------------------------------------------------------------------------------------------------------------------------------------------------------------------------------------------------------------------------------------------------------------------------------------------------------------------------------------------------------------------------------------------------------------------------------
>3A6P|C|E|PDBID|PROTEIN CHAIN|RNA CHAIN
[ACTUAL]-----------------------------------------------------------------------------------------------------------------------------------+------------------------------------------------------------------------------------
[PREDIC]-----------------+--+-+++--+-+-+----+------------------+---+-+-------------++-++-+--------+---+--++------+---+-----------+--+----+-+-+-----+++--+++---++++-+--+-------------+-+-----------------------+-----------------
>3A6P|F|J|PDBID|PROTEIN CHAIN|RNA CHAIN
[ACTUAL]------------------------------------------------------------------------------------------------------------------------------------------------------------------------------------------------------------------------------------------------------------------------------------------------------------------------------------------------------------------------------------------------------------------------------------------------------------------------------------------------------------------------------------------------------------------------------------------------------------------+---------------------------------------------++---------------------------------------------------------------------------+------------------------------------------------------------------------------------------------------------------------------------------------------------------------------------------------------------------------------------------------------------------------------------------------------------------------------------------------------------------------------------------------------------------------------------------------------------------------------------------------------
[PREDIC]-----------------------------------------------------------------------------------------------------------------------------------------------------------------------------------+--------------+----------------------------------------------------------------------------------------------------------------------------------------------------------------------------+---------------------------+----------------+--------------------------+----------------------------------+---------------------------------------------------------------------------------------------------------------------------------------------------------------------------------------------------------------------------------------------------------------------------------------------------------------------------------------------------------------------------------------------------------------------------------------------------------------------------------------------------------------------------------------------------------------------------------------------------------------------------------------------------------------------------------------------------------------------------------------------------------
>3A6P|H|J|PDBID|PROTEIN CHAIN|RNA CHAIN
[ACTUAL]-----------------------------------------------------------------------------------------------------------------------------------+------------------------------------------------------------------------------------
[PREDIC]-----------------+--+-+++--+-+-+----+------------------+---+-+-------------++-++-+--------+---+--++------+---+-----------+--+----+-+-+-----+++--+++---++++-+--+-------------+-+-----------------------+-----------------
>3ADB|A|C|PDBID|PROTEIN CHAIN|RNA CHAIN
[ACTUAL]-----------------------------------------------------------------------------------------------------+-----------------------------------------------------------------------------------------+---------+---+---+---+-----+---------++------+---------------------
[PREDIC]------+----------------+++-+++--+---+---------+---+------+-++-----++-++--+---+--------+-++++-+++--+--+++++-----+-+-+-+---++-+++--+--+---++-+-+-----++++--------------------+----+++---+------+--------++--+--++--+++-++++++++--+-----++---++-----------------------
>3ADB|B|D|PDBID|PROTEIN CHAIN|RNA CHAIN
[ACTUAL]-----------------------------------------------------------------+-----------------------+++--+------------------------------------------------+---+++++----------------------------------------------+--+---+---+-------------------++------++--------------------
[PREDIC]------+----------------+++-+++--+---+---------+---+------+-++-----++-++--+---+--------+-++++-+++--+--+++++-----+-+-+-+---++-+++--+--+---++-+-+-----++++--------------------+----+++---+------+--------++--+--++--+++-++++++++--+-----++---++-----------------------
>3ADC|A|C|PDBID|PROTEIN CHAIN|RNA CHAIN
[ACTUAL]-----------------------------------------------------------------------------------------+++--+------------------------------------------------+----++-+-------------------------------------------------+---+---+---+-----+---------++---+--+---------------------
[PREDIC]------+----------------+++-+++--+---+---------+---+------+-++-----++-++--+---+--------+-++++-+++--+--+++++-----+-+-+-+---++-+++--+--+---++-+-+-----++++--------------------+----+++---+------+--------++--+--++--+++-++++++++--+-----++---++-----------------------
>3ADC|B|D|PDBID|PROTEIN CHAIN|RNA CHAIN
[ACTUAL]-----------------------------------------------------------------------------------------+++--+------------------------------------------------+---+++++-----------------------------------------------------+-----------------------+-------+---------------------
[PREDIC]------+----------------+++-+++--+---+---------+---+------+-++-----++-++--+---+--------+-++++-+++--+--+++++-----+-+-+-+---++-+++--+--+---++-+-+-----++++--------------------+----+++---+------+--------++--+--++--+++-++++++++--+-----++---++-----------------------
>3ADD|A|C|PDBID|PROTEIN CHAIN|RNA CHAIN
[ACTUAL]-----------------------------------------------------------------------------------------------------+----------------------------------------------+------------------------------------------+---------+---+---+---+-----+---------++------+---------------------
[PREDIC]------+----------------+++-+++--+---+---------+---+------+-++-----++-++--+---+--------+-++++-+++--+--+++++-----+-+-+-+---++-+++--+--+---++-+-+-----++++--------------------+----+++---+------+--------++--+--++--+++-++++++++--+-----++---++-----------------------
>3ADD|B|D|PDBID|PROTEIN CHAIN|RNA CHAIN
[ACTUAL]-----------------------------------------------------------------+-----------------------+++--+------------------------------------------------+---+++++-----------------------------------------------------+------------------------+----------------------------
[PREDIC]------+----------------+++-+++--+---+---------+---+------+-++-----++-++--+---+--------+-++++-+++--+--+++++-----+-+-+-+---++-+++--+--+---++-+-+-----++++--------------------+----+++---+------+--------++--+--++--+++-++++++++--+-----++---++-----------------------
>3ADL|A|B|PDBID|PROTEIN CHAIN|RNA CHAIN
[ACTUAL]-------------------------------------------++-------------------------------------------
[PREDIC]------------+-++------+---++-++--+---++--+--++-------+--+-----++++++-++++++-+---+-+----+
>3ADL|A|C|PDBID|PROTEIN CHAIN|RNA CHAIN
[ACTUAL]------------------------------------------------------------------+---------------------
[PREDIC]------------+-++------+---++-++--+---++--+--++-------+--+-----++++++-++++++-+---+-+----+
>3AEV|B|C|PDBID|PROTEIN CHAIN|RNA CHAIN
[ACTUAL]-------------------------------------------+-------+---+------------+-+--------------------------------------------------------------------++----++-+-+------------+---------------------------------+---------------------
[PREDIC]--------------------------------+----------+------++++++++-+++-+-+-------------+-+---------+---------++----+----------------------+-++---+-+++---++++-+---------------+-----++--+----+----+--+-+-+++-+++--++--+------------
>3AF6|A|B|PDBID|PROTEIN CHAIN|RNA CHAIN
[ACTUAL]---------------------------------------------------------------------+-------------------------------------------------------------------------------------------------------------------------------------------------------------------------------------------------------------------------------------------------------------------+-----+--------------------+---------------------------+--------------------------------------------------------------------------------------------------------------------------------------------------------------------------------------------------------------------------------------------------------------------------
[PREDIC]----------------------------------------------------------------------+------------------------------------------------------------------------+------------------------------------+--+-----+-------+------------+---------+----++-+---------------------------------------------------------------------------------+-----------------------------------++-----------+------------------------------------------------------------------------------------------------------------------------------------------------------------------+----+-----------------------------------------------------+--------------------------------------------------------++--+--------
>3AF6|A|C|PDBID|PROTEIN CHAIN|RNA CHAIN
[ACTUAL]--------------------------------------------------------------------------------------------------------------------------------------------------------------------------------------------------------------------------------------------------------------------------------------------------------------------------------------------------------------------------------------------------------------------------------------------------------------------------------------------------------------------------------------------------------------------------------------------------------------------------------------------------------------+------------
[PREDIC]----------------------------------------------------------------------+------------------------------------------------------------------------+------------------------------------+--+-----+-------+------------+---------+----++-+---------------------------------------------------------------------------------+-----------------------------------++-----------+------------------------------------------------------------------------------------------------------------------------------------------------------------------+----+-----------------------------------------------------+--------------------------------------------------------++--+--------
>3AGV|A|S|PDBID|PROTEIN CHAIN|RNA CHAIN
[ACTUAL]-------------------------------------------------------------------------------------------------------+++-+---------------------------------------------------------+---------------------------------------------
[PREDIC]---------------------------------------------------+---+-------++-----------------+--+--+--------++--+-+-------------++----+------------+------------------+--------------+-+-----++-------------------------------
>3AGV|B|U|PDBID|PROTEIN CHAIN|RNA CHAIN
[ACTUAL]-------------------------------------------------------------------------------------------------------+-+-+---------------------------------------------------------+---------------------------------------------
[PREDIC]---------------------------------------------------+---+-------++-----------------+--+--+--------++--+-+-------------++----+------------+------------------+--------------+-+-----++-------------------------------
>3AKZ|A|E|PDBID|PROTEIN CHAIN|RNA CHAIN
[ACTUAL]-------------------------------+---------------------------------++-------------------------------------------------------------------------------------------------------------------+--------------+-------------------++--+---+-------------------------+----------------------------------+---------------------+----+-----------------------------------------------------++-+---+-------------------------------------------------------------------------+------+-+-----------------------------
[PREDIC]-------------------------+-----+----------------------------------------------------------------------------------------------+--+-+--------------------------+----+--+-----------------------+-+------------+---+--+--+--+------------------------------+-++---++--+------++----------+-------------------------++--++-----+--------+-----------+----------+-------+---------+-+-+-----------------+----+---------------------+---+----------+----+---+++------+-----+--+-------------+---+--+-----+++
>3AKZ|B|E|PDBID|PROTEIN CHAIN|RNA CHAIN
[ACTUAL]-----------------------------------------------------------------------------------------------------------------------------------------------------------------------------------------------------------------------------------------------------------------------------------------------------------------------------------------------------------------------------------------------------------------------------------------------------------------------------------------------------+-
[PREDIC]-------------------------+-----+----------------------------------------------------------------------------------------------+--+-+--------------------------+----+--+-----------------------+-+------------+---+--+--+--+------------------------------+-++---++--+------++----------+-------------------------++--++-----+--------+-----------+----------+-------+---------+-+-+-----------------+----+---------------------+---+----------+----+---+++------+-----+--+-------------+---+--+-----+++
>3AKZ|B|F|PDBID|PROTEIN CHAIN|RNA CHAIN
[ACTUAL]-------------------------------+---------------------------------++--+-------------------------------------------------------------------------------------------------------+----------------++--------------------------+--++--+---------------------------------------------------------+--+----+----------------+++--+---+-------+-----------------------------------------++-+-----------------------------------------------------------------------------+------+-+-----------------------------
[PREDIC]-------------------------+-----+----------------------------------------------------------------------------------------------+--+-+--------------------------+----+--+-----------------------+-+------------+---+--+--+--+------------------------------+-++---++--+------++----------+-------------------------++--++-----+--------+-----------+----------+-------+---------+-+-+-----------------+----+---------------------+---+----------+----+---+++------+-----+--+-------------+---+--+-----+++
>3AKZ|B|G|PDBID|PROTEIN CHAIN|RNA CHAIN
[ACTUAL]---------------------------------------------------------------------------------------------------------------------------------------------------------------------------------------------------------------------------------------------------------------------------------------------------------------------------------------------------------------------------------------------------------------------------+---------------------------------------------------------------------------
[PREDIC]-------------------------+-----+----------------------------------------------------------------------------------------------+--+-+--------------------------+----+--+-----------------------+-+------------+---+--+--+--+------------------------------+-++---++--+------++----------+-------------------------++--++-----+--------+-----------+----------+-------+---------+-+-+-----------------+----+---------------------+---+----------+----+---+++------+-----+--+-------------+---+--+-----+++
>3AKZ|C|G|PDBID|PROTEIN CHAIN|RNA CHAIN
[ACTUAL]-------------------------------+----------------------------------+--+-------------------------------------------------------------------------------------------------------+----------------++-----+--------------------+--+-----------------------------+----------------------------------+----+---------------------+-----------+-----------------------------------------++-+-----------------------------------------------------------------------------+------+-+--+--------------------------
[PREDIC]-------------------------+-----+----------------------------------------------------------------------------------------------+--+-+--------------------------+----+--+-----------------------+-+------------+---+--+--+--+------------------------------+-++---++--+------++----------+-------------------------++--++-----+--------+-----------+----------+-------+---------+-+-+-----------------+----+---------------------+---+----------+----+---+++------+-----+--+-------------+---+--+-----+++
>3AKZ|D|H|PDBID|PROTEIN CHAIN|RNA CHAIN
[ACTUAL]-----------------------------------------------------------------+-----------------------------------------------------------------------------------------------------------------------------------+--------------------+--+---+-------------------------+--------------------------------------------------------++---+-----------+--+---------------------------------------+-+-----------------------------------------------------------------------------+--------+--+--------------------------
[PREDIC]-------------------------+-----+----------------------------------------------------------------------------------------------+--+-+--------------------------+----+--+-----------------------+-+------------+---+--+--+--+------------------------------+-++---++--+------++----------+-------------------------++--++-----+--------+-----------+----------+-------+---------+-+-+-----------------+----+---------------------+---+----------+----+---+++------+-----+--+-------------+---+--+-----+++
>3AM1|A|B|PDBID|PROTEIN CHAIN|RNA CHAIN
[ACTUAL]----------------------------------------------------------------------------------+++--+------------------------------------------------+----++++-------------------------------------------+--+--+---+---+---------------------------------------------------------
[PREDIC]----------------+++-+++--+---+---------+---+------+-++-----++-++--+---+--------+-++++-+++--+--+++++++---+-+-+-+---++-+++--+--+---++-+-+-----++++--------------------+----+++---+------+--------++--+--++--+++-++++++++--+-----+++--++--------------------+++--------
>3HSB|A|X|PDBID|PROTEIN CHAIN|RNA CHAIN
[ACTUAL]-------------------------------++-+-----------------------------++------------
[PREDIC]---------+-+-+---+-+--+++-+----+--+-+-+---------------+-----++--++---+--------
>3HSB|B|X|PDBID|PROTEIN CHAIN|RNA CHAIN
[ACTUAL]-------------------------------+----+---------------------------++------------
[PREDIC]---------+-+-+---+-+--+++-+----+--+-+-+---------------+-----++--++---+--------
>3HSB|C|X|PDBID|PROTEIN CHAIN|RNA CHAIN
[ACTUAL]-------------------------------++-+-+---------------------------++------------
[PREDIC]---------+-+-+---+-+--+++-+----+--+-+-+---------------+-----++--++---+--------
>3HSB|D|X|PDBID|PROTEIN CHAIN|RNA CHAIN
[ACTUAL]--------------------------------+--------------------------------+------------
[PREDIC]---------+-+-+---+-+--+++-+----+--+-+-+---------------+-----++--++---+--------
>3HSB|F|X|PDBID|PROTEIN CHAIN|RNA CHAIN
[ACTUAL]-------------------------------+----------------------------------------------
[PREDIC]---------+-+-+---+-+--+++-+----+--+-+-+---------------+-----++--++---+--------
>3IAB|A|R|PDBID|PROTEIN CHAIN|RNA CHAIN
[ACTUAL]-------------------------------------------------------+---++---------------------------++--+-------------------------------------+--+------------------------
[PREDIC]----------+---------------+---------------+-+-+---+----++--++--+------+------------+----+--------------+---+-+---+------++--+--------+------------------------
>3IAB|B|R|PDBID|PROTEIN CHAIN|RNA CHAIN
[ACTUAL]-------------------+-+-----------++++-+---+--++-+------------------+-+---------------+---------+--------------------------------++-+--------
[PREDIC]-----+-+++-+++-+++-+-+---+-+-------+----+----++-+---++-+++-+++------+++-++--------++----------++-------------------------+----+++----------+
>3IEM|A|G|PDBID|PROTEIN CHAIN|RNA CHAIN
[ACTUAL]-------------------------------------------------------------------------------------------------------------------------------------------------------------------------------------------------------------------------------+--+-----------------------------------------------------------------------------------------------------------------+-------------------------------------+----------------------------------------------------
[PREDIC]----------------+-------+--------+-------------------------------------------------+-------------------------------------------+---------+--+--+-----------+--+++---------------------------+-++---------------------+--+---------+----------++-+--+-----------+---------------------------+---------------------------++++--+---------------+------------------------------------+----+------+------------------------------------------------
>3IEM|A|J|PDBID|PROTEIN CHAIN|RNA CHAIN
[ACTUAL]------------------------+----------------------------------------------------------------------------------------------------------------------------------------------------------------------------------------------------------------------------------------------------------------------------------------------------------------------------------------------------------------------------------------------------------------+-+---
[PREDIC]----------------+-------+--------+-------------------------------------------------+-------------------------------------------+---------+--+--+-----------+--+++---------------------------+-++---------------------+--+---------+----------++-+--+-----------+---------------------------+---------------------------++++--+---------------+------------------------------------+----+------+------------------------------------------------
>3IEM|A|L|PDBID|PROTEIN CHAIN|RNA CHAIN
[ACTUAL]---------------------------------------------------------------------------------------------------------------------------------------------------------------------------------------------------------------------------------------------------+------------------------------------+-----+------------------------------------------------------------------------------------------------------------------------------------------------
[PREDIC]----------------+-------+--------+-------------------------------------------------+-------------------------------------------+---------+--+--+-----------+--+++---------------------------+-++---------------------+--+---------+----------++-+--+-----------+---------------------------+---------------------------++++--+---------------+------------------------------------+----+------+------------------------------------------------
>3IEM|B|H|PDBID|PROTEIN CHAIN|RNA CHAIN
[ACTUAL]-+----------------------+--------------------+-+-----------------------------------------------------------------------------------------------------------------------------------------------------------------------------------------------------------------------------------------------------------------------------------------------------------------------------------------------------------------------------------------------
[PREDIC]----------------+-------+--------+-------------------------------------------------+-------------------------------------------+---------+--+--+-----------+--+++---------------------------+-++---------------------+--+---------+----------++-+--+-----------+---------------------------+---------------------------++++--+---------------+------------------------------------+----+------+------------------------------------------------
>3IEM|B|K|PDBID|PROTEIN CHAIN|RNA CHAIN
[ACTUAL]---------------------------------+-------------------------------------------------------------------------------------------------------------------------------------------------------------------------------------------------------------------------------------------------------------------------------------------------------------------------------------------------------------------------------------------------------------
[PREDIC]----------------+-------+--------+-------------------------------------------------+-------------------------------------------+---------+--+--+-----------+--+++---------------------------+-++---------------------+--+---------+----------++-+--+-----------+---------------------------+---------------------------++++--+---------------+------------------------------------+----+------+------------------------------------------------
>3IEM|B|L|PDBID|PROTEIN CHAIN|RNA CHAIN
[ACTUAL]----------------------------------------------------------------------------------------------------------------------------------------------------------------------------------------------------------------------------------------------------------------------------------------------------+-+----------------------------------------------------------------------------------------------------------------------------------------
[PREDIC]----------------+-------+--------+-------------------------------------------------+-------------------------------------------+---------+--+--+-----------+--+++---------------------------+-++---------------------+--+---------+----------++-+--+-----------+---------------------------+---------------------------++++--+---------------+------------------------------------+----+------+------------------------------------------------
>3IEM|C|O|PDBID|PROTEIN CHAIN|RNA CHAIN
[ACTUAL]-----------------------------------------------------------------------------------------------+---+-------------------------------------------------------------------------------------------------------------------------------------------------------------------------------------------------------------------------------------------------------------------------------------------------------------------------------------------
[PREDIC]----------------+-------+--------+-------------------------------------------------+-------------------------------------------+---------+--+--+-----------+--+++---------------------------+-++---------------------+--+---------+----------++-+--+-----------+---------------------------+---------------------------++++--+---------------+------------------------------------+----+------+------------------------------------------------
>3IEM|D|I|PDBID|PROTEIN CHAIN|RNA CHAIN
[ACTUAL]-----------------------------------------------------------------------------------------------+--------------------------------------------------------------------------------------------+--------------------------------------------------------------------------------------------------------------------------------------------------------------------------------------------++----------------------------------------------------
[PREDIC]----------------+-------+--------+-------------------------------------------------+-------------------------------------------+---------+--+--+-----------+--+++---------------------------+-++---------------------+--+---------+----------++-+--+-----------+---------------------------+---------------------------++++--+---------------+------------------------------------+----+------+------------------------------------------------
>3KFU|A|L|PDBID|PROTEIN CHAIN|RNA CHAIN
[ACTUAL]--------------------------+----------------+-------------------------+-----+----------------+-+--+---+-+--+---+-----------------------------------------------------------------------------------------------------------------------------------------------------------------------------------------------------------------------------------------------------------------------------------------------------------------------
[PREDIC]----------+------------+-++--+------+--+---+-----------------------+-+---------------------------------+------------+-++-+-+-----------++---+-------------------++-------------------------------------------------------------------------------------------+-------------------------------------------------+-+---------++-+--+------------+------------+--++-+----------------------------------+---+------------+--------+--+----
>3KFU|B|N|PDBID|PROTEIN CHAIN|RNA CHAIN
[ACTUAL]-----------------------+-++----------------+-------------------------+-----+------------------+--+---+-+--+---+-----------------------------------------------------------------------------------------------------------------------------------------------------------------------------------------------------------------------------------------------------------------------------------------------------------------------
[PREDIC]----------+------------+-++--+------+--+---+-----------------------+-+---------------------------------+------------+-++-+-+-----------++---+-------------------++-------------------------------------------------------------------------------------------+-------------------------------------------------+-+---------++-+--+------------+------------+--++-+----------------------------------+---+------------+--------+--+----
>3KFU|C|K|PDBID|PROTEIN CHAIN|RNA CHAIN
[ACTUAL]-----------------------+-------------------+-------------------------+-----+----------------+-+--+---+-+--+---+-----------------------------------------------------------------------------------------------------------------------------------------------------------------------------------------------------------------------------------------------------------------------------------------------------------------------
[PREDIC]----------+------------+-++--+------+--+---+-----------------------+-+---------------------------------+------------+-++-+-+-----------++---+-------------------++-------------------------------------------------------------------------------------------+-------------------------------------------------+-+---------++-+--+------------+------------+--++-+----------------------------------+---+------------+--------+--+----
>3KFU|D|M|PDBID|PROTEIN CHAIN|RNA CHAIN
[ACTUAL]-----------------------+-++--+-------------+-------------------------+-----+------------------+--+---+-+--+---+-----------------------------------------------------------------------------------------------------------------------------------------------------------------------------------------------------------------------------------------------------------------------------------------------------------------------
[PREDIC]----------+------------+-++--+------+--+---+-----------------------+-+---------------------------------+------------+-++-+-+-----------++---+-------------------++-------------------------------------------------------------------------------------------+-------------------------------------------------+-+---------++-+--+------------+------------+--++-+----------------------------------+---+------------+--------+--+----
>3KFU|E|M|PDBID|PROTEIN CHAIN|RNA CHAIN
[ACTUAL]---------------------------------------------------------------------------------------------------------------------------------------------------------------------------------------------------------------------------------------------------------------------------------------------------------------------------------------------------------------+-+---------------------------------------------------------------------------------------------------------------------
[PREDIC]--------------------------------------------------------------------------+---++-----------------------------+------------------++-----+----+---+---------------++--+-+-----------+--+-+--------------------------------------------+---+------------+----++----++-------------------------+----+-------------++---+----------------------+---------+----+----+------+-+----+-+-----------------------------++-------------------------------------------------------------------------
>3KFU|F|L|PDBID|PROTEIN CHAIN|RNA CHAIN
[ACTUAL]----------------------------------------------------------------------------------+-+----------------------------------------+------------+--------------------+---+----------------+----------------------------------------------------------------------------------------------------------------------------+---------------------------------+-------------------------------------++-----------------
[PREDIC]----------+-----+-------+----------+----------------+-------+-----------+----+----+-+---------------++-+---+-++-+-++-------------+-+------+--------------+-----+----------------------------------+---------------------+------+++----+---------------++-------+--------------------+-------+--------------------+------+--+--+-------------+--------------++--------+--------------+-----+--+--------------
>3KFU|F|M|PDBID|PROTEIN CHAIN|RNA CHAIN
[ACTUAL]-----------------------------------------------------------------------------------------------+------------------------------------------------------------------------------------------------------------------------------------------------------------------------------------------------------------------------------------------------------------------------------------------------------------
[PREDIC]----------+-----+-------+----------+----------------+-------+-----------+----+----+-+---------------++-+---+-++-+-++-------------+-+------+--------------+-----+----------------------------------+---------------------+------+++----+---------------++-------+--------------------+-------+--------------------+------+--+--+-------------+--------------++--------+--------------+-----+--+--------------
>3KFU|H|N|PDBID|PROTEIN CHAIN|RNA CHAIN
[ACTUAL]---------------------------------------------------------------------------------------------------------------------------------------------------------------------------------------------------------------------------------------------------------------------------------------------------------------------------------------------------------------+-+---------------------------------------------------------------------------------------------------------------------
[PREDIC]--------------------------------------------------------------------------+---++-----------------------------+------------------++-----+----+---+---------------++--+-+-----------+--+-+--------------------------------------------+---+------------+----++----++-------------------------+----+-------------++---+----------------------+---------+----+----+------+-+----+-+-----------------------------++-------------------------------------------------------------------------
>3KFU|I|K|PDBID|PROTEIN CHAIN|RNA CHAIN
[ACTUAL]--------------------------------------------------------------------------------+-------------------------------------------++------------+--------------------+---+---------------++--------------------------------------------------------------------------------+-----------------------------------------------------------------------------+-+-----------------------------------++-----------------
[PREDIC]----------+-----+-------+----------+----------------+-------+-----------+----+----+-+---------------++-+---+-++-+-++-------------+-+------+--------------+-----+----------------------------------+---------------------+------+++----+---------------++-------+--------------------+-------+--------------------+------+--+--+-------------+--------------++--------+--------------+-----+--+--------------
>3KLV|A|B|PDBID|PROTEIN CHAIN|RNA CHAIN
[ACTUAL]------------------------------------------------------------------------------------------------------------+-----++-----------+-----------------------------------+----------------------------+----------------------+----------------------------------------------------------------------------------+++-------------------------------------------------------------------------------------------------------------------------------------------------------------------------------
[PREDIC]----------------------------------------------------------+-------------------------------------------------------+------------+----------------------------------------------------------------+-------------+--------+++---------------------------------------------------------+---------------------++++-++-------------------------------+-+--------------------------+--------------------------------------------------------++--+-------------+--------------------+--+------------
>3KLV|A|C|PDBID|PROTEIN CHAIN|RNA CHAIN
[ACTUAL]---------------------------------------------------------------------------------------------------------------------------------------------------------------------------------------------------------------------------------------------------------------------------------------------------------------+---------------------------------+--------------------------------------------------------------------------------+---+--+--------------------------------------------------
[PREDIC]----------------------------------------------------------+-------------------------------------------------------+------------+----------------------------------------------------------------+-------------+--------+++---------------------------------------------------------+---------------------++++-++-------------------------------+-+--------------------------+--------------------------------------------------------++--+-------------+--------------------+--+------------
>3KMQ|A|B|PDBID|PROTEIN CHAIN|RNA CHAIN
[ACTUAL]------------------------------------------------------------------------------------------------------------+--+---------------+----------------------------------------------------------------+------------------------+----------------------------------------------------------------------------------++-+-------------------------------+--------------------------------------------------------------------------------------------------------------------------------------------
[PREDIC]----------------------------------------------------------+-------------------------------------------------------+------------+----------------------------------------------------------------+-------------+--------+++-------------------------------------------------------------------------------++++-++-------------------------------+-+--------------------------+--------------------------------------------------------++--+-------------+--------------------+--+------------
>3KMQ|A|C|PDBID|PROTEIN CHAIN|RNA CHAIN
[ACTUAL]-----------------------------------------------------------------------------------------------------------------------------------------------------------------------------------------------------------------------------------------------------------------------------------------------------------------------------------------------+-+------------------------------------------------------------------------------------+--+--------------------------------------------------
[PREDIC]----------------------------------------------------------+-------------------------------------------------------+------------+----------------------------------------------------------------+-------------+--------+++-------------------------------------------------------------------------------++++-++-------------------------------+-+--------------------------+--------------------------------------------------------++--+-------------+--------------------+--+------------
>3KMS|A|B|PDBID|PROTEIN CHAIN|RNA CHAIN
[ACTUAL]------------------------------------------------------------------------------------------------------------+-----+------------+----------------------------------------------------------------+----------------------+-----------------------------------------------------------------------------------++----------------------------------+--------------------------------------------------------------------------------------------------------------------------------------------
[PREDIC]----------------------------------------------------------+-------------------------------------------------------+------------+----------------------------------------------------------------+-------------+--------+++-------------------------------------------------------------------------------++++-++-------------------------------+-+--------------------------+--------------------------------------------------------++--+-------------+--------------------+--+------------
>3KMS|A|C|PDBID|PROTEIN CHAIN|RNA CHAIN
[ACTUAL]-----------------------------------------------------------------------------------------------------------------------------------------------------------------------------------------------------------------------------------------------------------------------------------------------------------------------------------------------+-+------------------------------------------------------------------------------------+--+--------------------------------------------------
[PREDIC]----------------------------------------------------------+-------------------------------------------------------+------------+----------------------------------------------------------------+-------------+--------+++-------------------------------------------------------------------------------++++-++-------------------------------+-+--------------------------+--------------------------------------------------------++--+-------------+--------------------+--+------------
>3KNA|A|B|PDBID|PROTEIN CHAIN|RNA CHAIN
[ACTUAL]------------------------------------------------------------------------------------------------------------+------+-----------+----------------------------------------------------------------+----------------------+-----------------------------------------------------------------------------------+---+-------------------------------+--------------------------------------------------------------------------------------------------------------------------------------------
[PREDIC]------------------------------------------------------------------------------------------------------------------+------------+----------------------------------------------------------------+-------------+--------+++---------------------------------------------------------+---------------------++++-++-------------------------------+-+--------------------------+--------------------------------------------------------++--+-------------+--------------------+--+------------
>3KNA|A|C|PDBID|PROTEIN CHAIN|RNA CHAIN
[ACTUAL]-----------------------------------------------------------------------------------------------------------------------------------------------------------------------------------------------------------------------------------------------------------------------------------------------------------------------------------------------+-+---------------------------------------------------------------------------------------+--------------------------------------------------
[PREDIC]------------------------------------------------------------------------------------------------------------------+------------+----------------------------------------------------------------+-------------+--------+++---------------------------------------------------------+---------------------++++-++-------------------------------+-+--------------------------+--------------------------------------------------------++--+-------------+--------------------+--+------------
>3KNH|G|Y|PDBID|PROTEIN CHAIN|RNA CHAIN
[ACTUAL]---------------------------------------------------------------------------------+------------------------------------------------------------++------------
[PREDIC]-++----+-+-----------------++--++++++-+-+--+------+-+---------+--------+---+-++--+-+++-+-----++-++---+--++--+-+-+++-+-+--+--------+------+------------------
>3KNH|K|Y|PDBID|PROTEIN CHAIN|RNA CHAIN
[ACTUAL]-----------------------------------------------------+---------------------------------------------------------------------------
[PREDIC]------+++-+++--+-+-+-+---+++--+---++----++-++----++-+++++++-++-------+----+-----+---++++-++----+-------+---------+-+++++-++--+---
>3KOA|A|B|PDBID|PROTEIN CHAIN|RNA CHAIN
[ACTUAL]------------------------------------------------------------------------------------------------------------+------+-----------+----------------------------------------------------------------+----------------------++----------------------------------------------------------------------------------++----------------------------------+--------------------------------------------------------------------------------------------------------------------------------------------
[PREDIC]------------------------------------------------------------------------------------------------------------------+------------+----------------------------------------------------------------+-------------+--------+++---------------------------------------------------------+---------------------++++-++-------------------------------+-+--------------------------+--------------------------------------------------------++--+-------------+--------------------+--+------------
>3KOA|A|C|PDBID|PROTEIN CHAIN|RNA CHAIN
[ACTUAL]---------------------------------------------------------------------------------------------------------------------------------------------------------------------------------------------------------------------------------------------------------------------------------------------------------------+-------------------------------+-+--------------------------------------------------------------------------------+---+--+--------------------------------------------------
[PREDIC]------------------------------------------------------------------------------------------------------------------+------------+----------------------------------------------------------------+-------------+--------+++---------------------------------------------------------+---------------------++++-++-------------------------------+-+--------------------------+--------------------------------------------------------++--+-------------+--------------------+--+------------
>3KS8|A|F|PDBID|PROTEIN CHAIN|RNA CHAIN
[ACTUAL]-------------------------------------------------------------------------------------------------------------------+-+-----------------------------------------------------------------+
[PREDIC]-------+-----+-----+--+---------++-------------+-+++---------+------------+---------+--+------+-++--+--+-----------+------+-+++----------------+----+--+---+---------+-----------++---++
>3KS8|B|F|PDBID|PROTEIN CHAIN|RNA CHAIN
[ACTUAL]----------------------------------------------------------------------------------------------------------------------+---+--+---------------------------------------+------------------
[PREDIC]-------+-----+-----+--+---------++-------------+-+++---------+------------+---------+--+------+-++--+--+-----------+------+-+++----------------+----+--+---+---------+-----------++---++
>3KS8|C|E|PDBID|PROTEIN CHAIN|RNA CHAIN
[ACTUAL]-------------------------------------------------------------------------------------------------------------------+-+-----------------------------------------------------------------+
[PREDIC]-------------+-----+--+------------------------+-+++---------+------------+---------+--+------+-++--+--+-----------+------+-+++----------------+----+--+---+---------+------------+---+-
>3KS8|D|E|PDBID|PROTEIN CHAIN|RNA CHAIN
[ACTUAL]--------------------------------------------------------------------------------------------------------------------------+--+---------------------------------------+------------------
[PREDIC]-------------+-----+--+------------------------+-+++---------+------------+---------+--+------+-++--+--+-----------+------+-+++----------------+----+--+---+---------+------------+---+-
>3KS8|D|F|PDBID|PROTEIN CHAIN|RNA CHAIN
[ACTUAL]-------------------------------------------------------------------------------------------------------------------+--------------------------------------------------------------------
[PREDIC]-------+-----+-----+--+---------++-------------+-+++---------+------------+---------+--+------+-++--+--+-----------+------+-+++----------------+----+--+---+---------+-----------++---++
>3L25|A|C|PDBID|PROTEIN CHAIN|RNA CHAIN
[ACTUAL]------------------------------------------------------------+-------------------------------------------------------------------+
[PREDIC]-------------++----+---------+--+------+--+-----+-+---------+------+-+++--------------+-+-----------+---------+----------++----+-
>3L25|B|C|PDBID|PROTEIN CHAIN|RNA CHAIN
[ACTUAL]-------------------------------------------------------------------+--+-----------------------------+---------+------------------
[PREDIC]-------------++----+---------+--+------+--+-----+-+---------+------+-+++--------------+-+-----------+---------+----------++----+-
>3L25|B|F|PDBID|PROTEIN CHAIN|RNA CHAIN
[ACTUAL]--------------------------------------------------------------------------------------------------------------------------------+
[PREDIC]-------------++----+---------+--+------+--+-----+-+---------+------+-+++--------------+-+-----------+---------+----------++----+-
>3L25|D|F|PDBID|PROTEIN CHAIN|RNA CHAIN
[ACTUAL]------------------------------------------------------------+-------------------------------------------------------------------+
[PREDIC]-------------++----+---------+--+------+--+-----+-+---------+------+-+++--------------+-+-----------+---------+----------++----+-
>3L25|E|C|PDBID|PROTEIN CHAIN|RNA CHAIN
[ACTUAL]--------------------------------------------------------------------------------------------------------------------------------+
[PREDIC]-------------++----+---------+--+------+--+-----+-+---------+------+-+++--------------+-+-----------+---------+----------++----+-
>3L25|E|F|PDBID|PROTEIN CHAIN|RNA CHAIN
[ACTUAL]-------------------------------------------------------------------+--+-----------------------------+---------+------------------
[PREDIC]-------------++----+---------+--+------+--+-----+-+---------+------+-+++--------------+-+-----------+---------+----------++----+-
>3L26|A|C|PDBID|PROTEIN CHAIN|RNA CHAIN
[ACTUAL]------------------------------------------------------------+-------------------------------------------------------------------+
[PREDIC]-------------++----+---------+--+------+--+-----+-+---------+------+-+++--------------+-+-----------+---------+----------++----+-
>3L26|B|C|PDBID|PROTEIN CHAIN|RNA CHAIN
[ACTUAL]-------------------------------------------------------------------+--+-----------------------------+---------+------------------
[PREDIC]-------------++----+---------+--+------+--+-----+-+---------+------+-+++--------------+-+-----------+---------+----------++----+-
>3L3C|A|P|PDBID|PROTEIN CHAIN|RNA CHAIN
[ACTUAL]------+--+--+-----------------------------+--+-+-------------------------+-----+-+--+-----
[PREDIC]--+---+-++-++--+----+--------+-----+---+++++-+-+------------+--+---------+--+-++-+++++----
>3L3C|B|Q|PDBID|PROTEIN CHAIN|RNA CHAIN
[ACTUAL]---------+--+--+---------------------------+-+---------------------------+--+--+-+--+-----
[PREDIC]--+---+-++-++--+----+--------+-----+---+++++-+-+------------+--+---------+--+-++-+++++----
>3L3C|C|R|PDBID|PROTEIN CHAIN|RNA CHAIN
[ACTUAL]---------+--+--+--------------------------++-+---------------------------+-----+-+++++----
[PREDIC]--+---+-++-++--+----+--------+-----+---+++++-+-+------------+--+---------+--+-++-+++++----
>3L3C|D|S|PDBID|PROTEIN CHAIN|RNA CHAIN
[ACTUAL]---------+--+-----------------------------++-+---------------------------+--+--+----+-----
[PREDIC]--+---+-++-++--+----+--------+-----+---+++++-+-+------------+--+---------+--+-++-+++++----
>3LRN|A|C|PDBID|PROTEIN CHAIN|RNA CHAIN
[ACTUAL]---------------------------+---------------------------+------------------------------------------------+----------------
[PREDIC]---+-------+-------+-+-----+--------------+-----+------++-+--+-++--------------------+------+---------+-+----------------
>3LRN|A|D|PDBID|PROTEIN CHAIN|RNA CHAIN
[ACTUAL]----------------------------------------------+----+---------------------------------------------------------------------
[PREDIC]---+-------+-------+-+-----+--------------+-----+------++-+--+-++--------------------+------+---------+-+----------------
>3LRN|B|D|PDBID|PROTEIN CHAIN|RNA CHAIN
[ACTUAL]---------------------------+---------------------------+-----------------------------------------------------------------
[PREDIC]---+-------+-------+-+-----+--------------+-----+------++-+--+-++--------------------+------+---------+-+----------------
>3LWO|A|E|PDBID|PROTEIN CHAIN|RNA CHAIN
[ACTUAL]----------------------------------------------------------------------------++-+-+--------------------------------------------------------------------+-+-----------------------+--++--------------------+------------------------------------------------------------------------------------------------------------------------------------------
[PREDIC]-------------------------------------+--+-----------+------+------+------++++----+------------++-+--+------+----------------------------------+++-+++-+-++----------------------+++-++--+---------------++-++---+-+----------------------+----------+----------+-+------++-+-+-----+-----++-----------------+---+-+----+-++------++---++-+-+-+----+-
>3LWP|A|E|PDBID|PROTEIN CHAIN|RNA CHAIN
[ACTUAL]-------------------------------------------------------------------------------+----------------------------------------------------------------------+-+-----------------------+---+--------------------+------------------------------------------------------------------------------------------------------------------------------------------
[PREDIC]-------------------------------------+--+-----------+------+------+------++++----+------------++-+--+------+----------------------------------+++-+++-+-++----------------------+++-++--+---------------++-++---+-+----------------------+----------+----------+-+------++-+-+-----+-----++-----------------+---+-+----+-++------++---++-+-+-+----+-
>3LWQ|A|E|PDBID|PROTEIN CHAIN|RNA CHAIN
[ACTUAL]-------------------------------------------------------------------------------+----------------------------------------------------------------------+-+-----------------------+-------------------------------------------------------------------------------------------------------------------------------------------------------------------
[PREDIC]-------------------------------------+--+-----------+------+------+------++++----+------------++-+--+------+----------------------------------+++-+++-+-++----------------------+++-++--+---------------++-++---+-+----------------------+----------+----------+-+------++-+-+-----+-----++-----------------+---+-+----+-++------++---++-+-+-+----+-
>3LWR|A|E|PDBID|PROTEIN CHAIN|RNA CHAIN
[ACTUAL]-------------------------------------------------------------------------------+----------------------------------------------------------------------+---------------------------------------------------------------------------------------------------------------------------------------------------------------------------------------------
[PREDIC]-------------------------------------+--+-----------+------+------+------++++----+------------++-+--+------+----------------------------------+++-+++-+-++----------------------+++-++--+---------------++-++---+-+----------------------+----------+----------+-+------++-+-+-----+-----++-----------------+---+-+----+-++------++---++-+-+-+----+-
>3LWV|A|E|PDBID|PROTEIN CHAIN|RNA CHAIN
[ACTUAL]-------------------------------------------------------------------------------+--------------------------------------------------------------------------------------------------------------------------------------------------------------------------------------------------------------------------------------------------------------------
[PREDIC]-------------------------------------+--+-----------+------+------+------++++----+------------++-+--+------+----------------------------------+++-+++-+-++----------------------+++-++--+---------------++-++---+-+----------------------+----------+----------+-+------++-+-+-----+-----++-----------------+---+-+----+-++------++---++-+-+-+----+-
>3M7N|D|Y|PDBID|PROTEIN CHAIN|RNA CHAIN
[ACTUAL]------------------------------------------------------------------------------------------------+-----------------------------------+--+-------------------------------------------+------------------------------------------------------------------------------
[PREDIC]----------------+-+-+----------++---++-----+----+-+-----------+--+-----+---+-++-----------+---+++-----+--+--------+----+------------++-+++-+-+-+----------------+----+--++-----------------------+--+-----------+--+-----------+---------+----+-------------------
>3M7N|E|Z|PDBID|PROTEIN CHAIN|RNA CHAIN
[ACTUAL]-----------------------------------------------------------------------------------------------++-----------------------------------+--+-------------------------------------------+------------------------------------------------------------------------------
[PREDIC]----------------+-+-+----------++---++-----+----+-+-----------+--+-----+---+-++-----------+---+++-----+--+--------+----+------------++-+++-+-+-+----------------+----+--++-----------------------+--+-----------+--+-----------+---------+----+-------------------
>3M7N|F|X|PDBID|PROTEIN CHAIN|RNA CHAIN
[ACTUAL]------------------------------------------------------------------------------------------------+-----------------------------------+--++------------------------------------------+------------------------------------------------------------------------------
[PREDIC]----------------+-+-+----------++---++-----+----+-+-----------+--+-----+---+-++-----------+---+++-----+--+--------+----+------------++-+++-+-+-+----------------+----+--++-----------------------+--+-----------+--+-----------+---------+----+-------------------
>3M7N|G|Y|PDBID|PROTEIN CHAIN|RNA CHAIN
[ACTUAL]-----------------------------------------------------------------------+------+---------------------------+--------------------------------------------------------------------------------------------------------------------------------------------------------
[PREDIC]----------+-+---+-+---+---------++-----+----------------------+-+----+--+--+------------------------+-----+------+--------+-------+------+--------+--+-+-----------+---------------------+--++---++----+++---------------+-------+++--------------+------++-+------
>3M7N|H|Z|PDBID|PROTEIN CHAIN|RNA CHAIN
[ACTUAL]------------------------------------------------------------------------------+---------------------------+--------------------------------------------------------------------------------------------------------------------------------------------------------
[PREDIC]----------+-+---+-+---+---------++-----+----------------------+-+----+--+--+------------------------+-----+------+--------+-------+------+--------+--+-+-----------+---------------------+--++---++----+++---------------+-------+++--------------+------++-+------
>3M7N|I|X|PDBID|PROTEIN CHAIN|RNA CHAIN
[ACTUAL]---------------------------------------------------------------------+--------+---------------------------+--------------------------------------------------------------------------------------------------------------------------------------------------------
[PREDIC]----------+-+---+-+---+---------++-----+----------------------+-+----+--+--+------------------------+-----+------+--------+-------+------+--------+--+-+-----------+---------------------+--++---++----+++---------------+-------+++--------------+------++-+------
>3M85|D|Y|PDBID|PROTEIN CHAIN|RNA CHAIN
[ACTUAL]------------------------------------------------------------------------------------------------------------------------------------+-----------------------------------------------------------------------------------------------------------------------------
[PREDIC]----------------+-+-+----------++---++-----+----+-+-----------+--+-----+---+-++-----------+---+++-----+--+--------+----+------------++-+++-+-+-+----------------+----+--++-----------------------+--+-----------+--+-----------+---------+----+-------------------
>3M85|E|Z|PDBID|PROTEIN CHAIN|RNA CHAIN
[ACTUAL]------------------------------------------------------------------------------------------------+-----------------------------------------------------------------------------------------------------------------------------------------------------------------
[PREDIC]----------------+-+-+----------++---++-----+----+-+-----------+--+-----+---+-++-----------+---+++-----+--+--------+----+------------++-+++-+-+-+----------------+----+--++-----------------------+--+-----------+--+-----------+---------+----+-------------------
>3M85|F|X|PDBID|PROTEIN CHAIN|RNA CHAIN
[ACTUAL]-----------------------------------------------------------------------------------------------++-----------------------------------+-----------------------------------------------------------------------------------------------------------------------------
[PREDIC]----------------+-+-+----------++---++-----+----+-+-----------+--+-----+---+-++-----------+---+++-----+--+--------+----+------------++-+++-+-+-+----------------+----+--++-----------------------+--+-----------+--+-----------+---------+----+-------------------
>3M85|G|Y|PDBID|PROTEIN CHAIN|RNA CHAIN
[ACTUAL]----------------------------------------------------------------------------------------------------------+------+-------------------------------------------------------------------------------------------------------------------------------------------------
[PREDIC]----------+-+---+-+---+---------++-----+----------------------+-+-------+--+------------------------+-----+------+--------+-------+------+--------+--+-+-----------+---------------------+--++---++----+++---------------+-------+++--------------+------++-+------
>3M85|H|Z|PDBID|PROTEIN CHAIN|RNA CHAIN
[ACTUAL]----------------------------------------------------------------------------------------------------------+--------------------------------------------------------------------------------------------------------------------------------------------------------
[PREDIC]----------+-+---+-+---+---------++-----+----------------------+-+-------+--+------------------------+-----+------+--------+-------+------+--------+--+-+-----------+---------------------+--++---++----+++---------------+-------+++--------------+------++-+------
>3M85|I|X|PDBID|PROTEIN CHAIN|RNA CHAIN
[ACTUAL]------------------------------------------------------------------------------+------------------------------------------------------------------------------------------------------------------------------------------------------------------------------------
[PREDIC]----------+-+---+-+---+---------++-----+----------------------+-+-------+--+------------------------+-----+------+--------+-------+------+--------+--+-+-----------+---------------------+--++---++----+++---------------+-------+++--------------+------++-+------
>3MDG|A|C|PDBID|PROTEIN CHAIN|RNA CHAIN
[ACTUAL]------------------------------------------------------+-------+--------------------------------------+-+---------------------------------------------------------------------------------------------------------------------------
[PREDIC]--------++-----------+------------++----------------------+---+--+-+-------+-+-----------+---------------------+----------+---------------------------------++-+---+-------------------------------------+----+---------+----------
>3MDI|A|C|PDBID|PROTEIN CHAIN|RNA CHAIN
[ACTUAL]------------------------------------------------------+-------+-------------------------------------++-+---------------------------------------------------------------------------------------+-----------------------------------
[PREDIC]--------++-----------+------------++----------------------+---+--+-+-------+-+-----------+---------------------+----------+---------------------------------++-+---+-------------------------------------+----+---------+----------
>3MOJ|B|A|PDBID|PROTEIN CHAIN|RNA CHAIN
[ACTUAL]--------++------+------+--------++-+--------------------------+-+-+---------
[PREDIC]-+-+-+++++++-+--+--+----------+--+------+--+-+--+-+-++--+--++++-+++--+-++---
>3MQK|A|D|PDBID|PROTEIN CHAIN|RNA CHAIN
[ACTUAL]--------------------------------------------------------------------------------------------------------------------------------------------------------------------------------------------------------------------------------------------------------+-+------+--+-+--------------------------------------------+------------------++
[PREDIC]------------------------------+--+-----------+------+------+------++++----+------------++-+--+-----------------------------------------+++-+++-+-++----------------------+++-++--+---------------++-++---+-+----------------------+----------+----------+-+------++-+-+-----+-----++-----------------+---+-+----+-++------++---++-----+-
>3MQK|A|E|PDBID|PROTEIN CHAIN|RNA CHAIN
[ACTUAL]------------------------------------------------------------------------------------------------------------------------------------------------------------------------------------------------------------------------------------------------------------------+-------------------------------------------------------++------------
[PREDIC]---------------------------------+-----------+------+------+------++++----+------------++-+--+-----------------------------------------+++-+++-+-++----------------------+++-++--+---------------++-++---+-+----------------------+----------+----------+-+------++-+-+-----+-----++-----------------+---+-+----+-++------++---++-----+-
>3MUM|P|R|PDBID|PROTEIN CHAIN|RNA CHAIN
[ACTUAL]---------------+--+---------------------------+-++-----------------------------+-----+--+---------
[PREDIC]------+-+---+-++-++--+----+--------+-----+---+++++-+-+------------+--+---------+--+-++-+++++------
>3MUR|P|R|PDBID|PROTEIN CHAIN|RNA CHAIN
[ACTUAL]---------------+--+-----------------------------++-----------------------------+-----+--++++------
[PREDIC]------+-+---+-++-++--+----+--------+-----+---+++++-+-+------------+--+---------+--+-++-+++++------
>3MUT|P|R|PDBID|PROTEIN CHAIN|RNA CHAIN
[ACTUAL]---------------+--+-----------------------------++-----------------------------+--------++++------
[PREDIC]------+-+---+-++-++--+----+--------+-----+---+++++-+-+------------+--+---------+--+-++-+++++------
>3MXH|P|R|PDBID|PROTEIN CHAIN|RNA CHAIN
[ACTUAL]---------------+--+-----------------------------++-+---------------------------+-----+--+---------
[PREDIC]------+-+---+-++-++--+----+--------+-----+---+++++-+-+------------+--+---------+--+-++-+++++------
>3NCU|A|C|PDBID|PROTEIN CHAIN|RNA CHAIN
[ACTUAL]-------------------------------------++----------------------------------------------------------------------------+------------------
[PREDIC]-----------+-+++---+--+-------+-+-----+--------------+-----+------++-+--+-++--------------------+------+---------+-+------------------
>3NCU|A|D|PDBID|PROTEIN CHAIN|RNA CHAIN
[ACTUAL]---------------------------------------------------------+----+-----------------------------------------------------------------------
[PREDIC]-----------+-+++---+--+-------+-+-----+--------------+-----+------++-+--+-++--------------------+------+---------+-+------------------
>3NCU|B|C|PDBID|PROTEIN CHAIN|RNA CHAIN
[ACTUAL]---------------------------------------------------------+----------------------------------------------------------------------------
[PREDIC]-----------+-+++---+--+-------+-+-----+--------------+-----+------++-+--+-++--------------------+------+---------+-+------------------
>3NCU|B|D|PDBID|PROTEIN CHAIN|RNA CHAIN
[ACTUAL]-------------------------------------++----------------------------------------------------------------------------+------------------
[PREDIC]-----------+-+++---+--+-------+-+-----+--------------+-----+------++-+--+-++--------------------+------+---------+-+------------------
>3NMR|A|B|PDBID|PROTEIN CHAIN|RNA CHAIN
[ACTUAL]------------------------------------------------------------------------------------------------+----+---------------------------------------------------------------+-----+--+
[PREDIC]---------+--+-+-+-+-+------------+--+-+------++-----+--++------+---+------------------------------------+-----------------------+----------------+------------------++++-------
>3NNA|A|B|PDBID|PROTEIN CHAIN|RNA CHAIN
[ACTUAL]------------------------------------------------------------------------------------------------+----+-----------------------+---------------------------------------+-----+--+
[PREDIC]---------+--+-+-+-+-+------------+--+-+------++-----+--++------+---+------------------------------------+-----------------------+----------------+------------------++++-------
>3NNC|A|B|PDBID|PROTEIN CHAIN|RNA CHAIN
[ACTUAL]------------------------------------------------------------------------------------------------+----+---------------------+-----------------------------------------+-----+--+
[PREDIC]---------+--+-+-+-+-+------------+--+-+------++-----+--++------+---+------------------------------------+-----------------------+----------------+------------------++++-------
>3NNH|A|E|PDBID|PROTEIN CHAIN|RNA CHAIN
[ACTUAL]---------+--------------------------+-+----------------------------------------------+--
[PREDIC]---------+--+++-+++-+------------+--+-+------++-++--++-++------+---++-------------------
>3NNH|B|F|PDBID|PROTEIN CHAIN|RNA CHAIN
[ACTUAL]---------+--------------------------------------+---------------------------------+--+--
[PREDIC]---------+--+++-+++-+------------+--+-+------++-++--++-++------+---++-------------------
>3NNH|C|E|PDBID|PROTEIN CHAIN|RNA CHAIN
[ACTUAL]---------+------------------------------------------------------------------------+--+--
[PREDIC]---------+--+++-+++-+------------+--+-+------++-++--++-++------+---++-------------------
>3NNH|D|F|PDBID|PROTEIN CHAIN|RNA CHAIN
[ACTUAL]---------+--+------------------------------------------------------------------------+--
[PREDIC]---------+--+++-+++-+------------+--+-+------++-++--++-++------+---++-------------------
>3O3I|X|A|PDBID|PROTEIN CHAIN|RNA CHAIN
[ACTUAL]------------------------------------+----+-----------------+---------++--++------------------------------+------------------
[PREDIC]---------+--+-+---+----------------+++--+++-++------++-+-++---++-----+-++----------+-----+-+--+-+--+------------------------
>3O6E|X|A|PDBID|PROTEIN CHAIN|RNA CHAIN
[ACTUAL]------------------------------------+----+-----------------+---------++--++------------------------------+------------------
[PREDIC]---------+--+-+---+----------------+++--+++-++------++-+-++---++-----+-++----------+-----+-+--+-+--+------------------------
>3O7V|X|A|PDBID|PROTEIN CHAIN|RNA CHAIN
[ACTUAL]------------------------------------+----+-----------------+---------++--++------------------------------+------------------
[PREDIC]---------+--+-+---+----------------+++--+++-++------++-+-++---++-----+-++----------+-------+--+----+------------------------
>3O8C|A|C|PDBID|PROTEIN CHAIN|RNA CHAIN
[ACTUAL]--------------------------------------------------------------------------------------------------------------------------------------------------------------------------------------------------------------------------------------------------------------------------+----------------------+-------------+--+-------------------------+------------------------------------------------------------------------+---------------------+-----------------+----+-------------------------------------------------------------------------------------------------------------------------------------------+---------------------------------------------------------------------------
[PREDIC]----------------------------------++---------------------------------------------------------+-------------------------------------------------------------------------------------------------------------------------------------------------------+----------------------------------------------------------------------------------------------------------------------------------------------------+-------------------------------------------------------------------------------------------------------------------------------------------------------------------------------------------------------------------------------------------------------------------------------
>3O8R|A|C|PDBID|PROTEIN CHAIN|RNA CHAIN
[ACTUAL]--------------------------------------------------------------------------------------------------------------------------------------------------------------------------------------------------------------------------------------------------------------------------+------------------------------------+-----------------------------------------------------------------------------------------------------+---------------------+-----------------+----------------------------------------------------------------------------------------------------------------------------------------------------------------------------------------------------------------------------
[PREDIC]----------------------------------++---------------------------------------------------------+-------------------------------------------------------------------------------------------------------------------------------------------------------+----------------------------------------------------------------------------------------------------------------------------------------------------+-------------------------------------------------------------------------------------------------------------------------------------------------------------------------------------------------------------------------------------------------------------------------------
>3OG8|A|C|PDBID|PROTEIN CHAIN|RNA CHAIN
[ACTUAL]-----------------------------+---------------------------+----------------------------------------------------------------------
[PREDIC]-----+-------+-------+-+-----+--------------+-----+------++-+--+-++--------------------+------+---------+-+---------------------
>3OG8|A|D|PDBID|PROTEIN CHAIN|RNA CHAIN
[ACTUAL]----------+---------------------------------------------------------------------------------------------------------------------
[PREDIC]-----+-------+-------+-+-----+--------------+-----+------++-+--+-++--------------------+------+---------+-+---------------------
>3OG8|B|C|PDBID|PROTEIN CHAIN|RNA CHAIN
[ACTUAL]----------+-------------------------------------+-------------------------------------------------------------------------------
[PREDIC]-----+-------+-------+-+-----+--------------+-----+------++-+--+-++--------------------+------+---------+-+---------------------
>3OG8|B|D|PDBID|PROTEIN CHAIN|RNA CHAIN
[ACTUAL]-----------------------------+---------------------------+----------------------------------------------------------------------
[PREDIC]-----+-------+-------+-+-----+--------------+-----+------++-+--+-++--------------------+------+---------+-+---------------------
>3OIJ|A|C|PDBID|PROTEIN CHAIN|RNA CHAIN
[ACTUAL]-------------------------------------------------------------------------------------------------------------------------------+-+--++-++------+-------------------------------------------------------------------------------------------------------------
[PREDIC]------+---------------+--++-----+-+-+--++------------++--+++----+--------++----+-------------------------++--+-+-------+-----+---+-+++-++-+----+--+-----------+-----+--------+++++----------+-------------------+--+------------------+--+-------------------
>3OIJ|A|D|PDBID|PROTEIN CHAIN|RNA CHAIN
[ACTUAL]--------------------------------------------------------------------------+-------------+--------------------------------------------------------------------------------------------------------------------------+----------------------+------------------
[PREDIC]------+---------------+--++-----+-+-+--++------------++--+++----+--------++----+-------------------------++--+-+-------+-----+---+-+++-++-+----+--+-----------+-----+--------+++++----------+-------------------+--+------------------+--+-------------------
>3OIJ|B|C|PDBID|PROTEIN CHAIN|RNA CHAIN
[ACTUAL]--------------------------------------------------------------------------+-------------+--------------------------------------------------------------------------------------------------------------------------+----------------------+------------------
[PREDIC]------+---------------+--++-----+-+-+--++------------++--+++----+--------++----+-------------------------++--+-+-------+-----+---+-+++-++-+----+--+-----------+-----+--------+++++----------+-------------------+--+------------------+--+-------------------
>3OIJ|B|D|PDBID|PROTEIN CHAIN|RNA CHAIN
[ACTUAL]-------------------------------------------------------------------------------------------------------------------------------+-+--++-++------+-------------------------------------------------------------------------------------------------------------
[PREDIC]------+---------------+--++-----+-+-+--++------------++--+++----+--------++----+-------------------------++--+-+-------+-----+---+-+++-++-+----+--+-----------+-----+--------+++++----------+-------------------+--+------------------+--+-------------------
>3OIN|A|C|PDBID|PROTEIN CHAIN|RNA CHAIN
[ACTUAL]-------------------------------------------------------------------------------------------------------------------------------+-+--++--+------+-------------------------------------------------------------------------------------------------------------
[PREDIC]------+---------------+--++-----+-+-+--++------------++--+++----+--------++----+-------------------------++--+-+-------+-----+---+-+++-++-+----+--+-----------+-----+--------+++++----------+-------------------+--+------------------+--+-------------------
>3OIN|B|C|PDBID|PROTEIN CHAIN|RNA CHAIN
[ACTUAL]--------------------------------------------------------------------------+-------------+--------------------------------------------------------------------------------------------------------------------------+----------------------+------------------
[PREDIC]------+---------------+--++-----+-+-+--++------------++--+++----+--------++----+-------------------------++--+-+-------+-----+---+-+++-++-+----+--+-----------+-----+--------+++++----------+-------------------+--+------------------+--+-------------------
>3OL6|A|B|PDBID|PROTEIN CHAIN|RNA CHAIN
[ACTUAL]-----------------------+-----------------------------------------------------------------------------------+-----++-----------+-------------------------------+-------------------+--------+----------------------+----------------------------------------------------------------------------+++-------------------------------------------------------------------------------------------------------------------------+-----------------------------------------------------------
[PREDIC]----------------------------------------------------------------------------------------------------------------------------++-+-------+--------------------------+--------++---+--+-+-+---+----+------++-----+---+-----------------------------------------------------------------------+----+++++++--+---+---------+--------------+--+---------------------------------------------+---+-----------------------------+--+--++--------------------------------------+-------++-------
>3OL6|A|C|PDBID|PROTEIN CHAIN|RNA CHAIN
[ACTUAL]------------------------------------------------------------------------------------------------------------------------------------+------------------------------------------------------------------------------------------------------------------------------------------------------------------------------------------------+-+----------------------------------------------+------------------------+-----------+-----------------------------------------------------------
[PREDIC]----------------------------------------------------------------------------------------------------------------------------++-+-------+--------------------------+--------++---+--+-+-+---+----+------++-----+---+-----------------------------------------------------------------------+----+++++++--+---+------------------------+--+---------------------------------------------+---+-----------------------------+--+--++--------------------------------------+-------++-------
>3OL6|E|F|PDBID|PROTEIN CHAIN|RNA CHAIN
[ACTUAL]-----------------------+-----------------------------------------------------------------------------------+-----++-----------+-------------------------------+-------------------+--------+----------------------+----------------------------------------------------------------------------+++-------------------------------------------------------------------------------------------------------------------------+-----------------------------------------------------------
[PREDIC]----------------------------------------------------------------------------------------------------------------------------++-+-------+--------------------------+--------++---+--+-+-+---+----+------++-----+---+-----------------------------------------------------------------------+----+++++++--+---+---------+--------------+--+---------------------------------------------+---+-----------------------------+--+--++--------------------------------------+-------++-------
>3OL6|E|G|PDBID|PROTEIN CHAIN|RNA CHAIN
[ACTUAL]------------------------------------------------------------------------------------------------------------------------------------+------------------------------------------------------------------------------------------------------------------------------------------------------------------------------------------------+-+----------------------------------------------+------------------------+-----------+-----------------------------------------------------------
[PREDIC]----------------------------------------------------------------------------------------------------------------------------++-+-------+--------------------------+--------++---+--+-+-+---+----+------++-----+---+-----------------------------------------------------------------------+----+++++++--+---+------------------------+--+---------------------------------------------+---+-----------------------------+--+--++--------------------------------------+-------++-------
>3OL6|I|J|PDBID|PROTEIN CHAIN|RNA CHAIN
[ACTUAL]-----------------------+-----------------------------------------------------------------------------------+-----++-----------+-------------------------------+-------------------+--------+----------------------+----------------------------------------------------------------------------+++---------------------------------------------------------------------------------------------------------------------------------------------------------------------+---------------
[PREDIC]----------------------------------------------------------------------------------------------------------------------------++-+-------+--------------------------+--------++---+--+-+-+---+----+------++-----+---+-----------------------------------------------------------------------+----+++++++--+---+---------+--------------+--+---------------------------------------------+---+-----------------------------+--+--++--------------------------------------+-------++-------
>3OL6|I|K|PDBID|PROTEIN CHAIN|RNA CHAIN
[ACTUAL]------------------------------------------------------------------------------------------------------------------------------------+------------------------------------------------------------------------------------------------------------------------------------------------------------------------------------------------+-+----------------------------------------------+------------------------+-----------+-----------------------------------------------------------
[PREDIC]----------------------------------------------------------------------------------------------------------------------------++-+-------+--------------------------+--------++---+--+-+-+---+----+------++-----+---+-----------------------------------------------------------------------+----+++++++--+---+------------------------+--+---------------------------------------------+---+-----------------------------+--+--++--------------------------------------+-------++-------
>3OL6|I|L|PDBID|PROTEIN CHAIN|RNA CHAIN
[ACTUAL]-----------------+---------------------------------------------------------------------------------------------------------------------------------------------------------------------------------------------------------------------------------------------------------------------------------------------------------------------------------------------------------------------------------------------------------------------------------------------------------------------
[PREDIC]----------------------------------------------------------------------------------------------------------------------------++-+-------+--------------------------+--------++---+--+-+-+---+----+------++-----+---+-----------------------------------------------------------------------+----+++++++--+---+------------------------+--+---------------------------------------------+---+-----------------------------+--+--++--------------------------------------+-------++-------
>3OL6|M|N|PDBID|PROTEIN CHAIN|RNA CHAIN
[ACTUAL]-----------------------+-----------------------------------------------------------------------------------+-----++-----------+-------------------------------+-------------------+--------+----------------------+----------------------------------------------------------------------------+++---------------------------------------------------------------------------------------------------------------------------------------------------------------------+---------------
[PREDIC]----------------------------------------------------------------------------------------------------------------------------++-+-------+--------------------------+--------++---+--+-+-+---+----+------++-----+---+-----------------------------------------------------------------------+----+++++++--+---+---------+--------------+--+---------------------------------------------+---+-----------------------------+--+--++--------------------------------------+-------++-------
>3OL6|M|O|PDBID|PROTEIN CHAIN|RNA CHAIN
[ACTUAL]------------------------------------------------------------------------------------------------------------------------------------+------------------------------------------------------------------------------------------------------------------------------------------------------------------------------------------------+-+----------------------------------------------+------------------------+-----------+-----------------------------------------------------------
[PREDIC]----------------------------------------------------------------------------------------------------------------------------++-+-------+--------------------------+--------++---+--+-+-+---+----+------++-----+---+-----------------------------------------------------------------------+----+++++++--+---+------------------------+--+---------------------------------------------+---+-----------------------------+--+--++--------------------------------------+-------++-------
>3OL6|M|P|PDBID|PROTEIN CHAIN|RNA CHAIN
[ACTUAL]-----------------+---------------------------------------------------------------------------------------------------------------------------------------------------------------------------------------------------------------------------------------------------------------------------------------------------------------------------------------------------------------------------------------------------------------------------------------------------------------------
[PREDIC]----------------------------------------------------------------------------------------------------------------------------++-+-------+--------------------------+--------++---+--+-+-+---+----+------++-----+---+-----------------------------------------------------------------------+----+++++++--+---+------------------------+--+---------------------------------------------+---+-----------------------------+--+--++--------------------------------------+-------++-------
>3OL7|A|B|PDBID|PROTEIN CHAIN|RNA CHAIN
[ACTUAL]---------------------+-------------------------------------------------------------------------------------------++-----------+-------------------------------+-------------------+--------+----------------------+-----------------------------------------------------------------------------++-------------------------------------------------------------------------------------------------------------------------------------------------------------------------------------
[PREDIC]----------------------------------------------------------------------------------------------------------------------------++-+-------+--------------------------+--------++---+--+-+-+---+----+------++-----+---+-----------------------------------------------------------------------+----+++++++--+---+---------+--------------+--+---------------------------------------------+---+-----------------------------+--+--++--------------------------------------+-------++-------
>3OL7|A|C|PDBID|PROTEIN CHAIN|RNA CHAIN
[ACTUAL]------------------------------------------------------------------------------------------------------------------------------------+--------------------------------------------------------------------------------------------------------+-------------------------------------------------+--------+----------------------------+------------------------------------------------+------------------------+-----------+-----------------------------------------------------------
[PREDIC]----------------------------------------------------------------------------------------------------------------------------++-+-------+--------------------------+--------++---+--+-+-+---+----+------++-----+---+-----------------------------------------------------------------------+----+++++++--+---+------------------------+--+---------------------------------------------+---+-----------------------------+--+--++--------------------------------------+-------++-------
>3OL7|E|F|PDBID|PROTEIN CHAIN|RNA CHAIN
[ACTUAL]---------------------+-------------------------------------------------------------------------------------------++-----------+-------------------------------+-------------------+--------+----------------------+-----------------------------------------------------------------------------++-------------------------------------------------------------------------------------------------------------------------------------------------------------------------------------
[PREDIC]----------------------------------------------------------------------------------------------------------------------------++-+-------+--------------------------+--------++---+--+-+-+---+----+------++-----+---+-----------------------------------------------------------------------+----+++++++--+---+---------+--------------+--+---------------------------------------------+---+-----------------------------+--+--++--------------------------------------+-------++-------
>3OL7|E|G|PDBID|PROTEIN CHAIN|RNA CHAIN
[ACTUAL]------------------------------------------------------------------------------------------------------------------------------------+--------------------------------------------------------------------------------------------------------+-------------------------------------------------+--------+----------------------------+------------------------------------------------+------------------------+-----------+-----------------------------------------------------------
[PREDIC]----------------------------------------------------------------------------------------------------------------------------++-+-------+--------------------------+--------++---+--+-+-+---+----+------++-----+---+-----------------------------------------------------------------------+----+++++++--+---+------------------------+--+---------------------------------------------+---+-----------------------------+--+--++--------------------------------------+-------++-------
>3OL7|I|J|PDBID|PROTEIN CHAIN|RNA CHAIN
[ACTUAL]-----------------------------------------------------------------------------------------------------------------++-----------+------------------------------------------------------------+----------------------+-----------------------------------------------------------------------------++-------------------------------------------------------------------------------------------------------------------------------------------------------------------------------------
[PREDIC]----------------------------------------------------------------------------------------------------------------------------++-+-------+--------------------------+--------++---+--+-+-+---+----+------++-----+---+-----------------------------------------------------------------------+----+++++++--+---+---------+--------------+--+---------------------------------------------+---+-----------------------------+--+--++--------------------------------------+-------++-------
>3OL7|I|K|PDBID|PROTEIN CHAIN|RNA CHAIN
[ACTUAL]------------------------------------------------------------------------------------------------------------------------------------+----------------------------------------------------------------------------------------------------------------------------------------------------------+-------------------------------------+------------------------------------------------+------------------------+-----------+-----------------------------------------------------------
[PREDIC]----------------------------------------------------------------------------------------------------------------------------++-+-------+--------------------------+--------++---+--+-+-+---+----+------++-----+---+-----------------------------------------------------------------------+----+++++++--+---+------------------------+--+---------------------------------------------+---+-----------------------------+--+--++--------------------------------------+-------++-------
>3OL7|I|L|PDBID|PROTEIN CHAIN|RNA CHAIN
[ACTUAL]-----------------+---------------------------------------------------------------------------------------------------------------------------------------------------------------------------------------------------------------------------------------------------------------------------------------------------------------------------------------------------------------------------------------------------------------------------------------------------------------------
[PREDIC]----------------------------------------------------------------------------------------------------------------------------++-+-------+--------------------------+--------++---+--+-+-+---+----+------++-----+---+-----------------------------------------------------------------------+----+++++++--+---+------------------------+--+---------------------------------------------+---+-----------------------------+--+--++--------------------------------------+-------++-------
>3OL7|M|N|PDBID|PROTEIN CHAIN|RNA CHAIN
[ACTUAL]-----------------------------------------------------------------------------------------------------------------++-----------+------------------------------------------------------------+----------------------+-----------------------------------------------------------------------------++-------------------------------------------------------------------------------------------------------------------------------------------------------------------------------------
[PREDIC]----------------------------------------------------------------------------------------------------------------------------++-+-------+--------------------------+--------++---+--+-+-+---+----+------++-----+---+-----------------------------------------------------------------------+----+++++++--+---+---------+--------------+--+---------------------------------------------+---+-----------------------------+--+--++--------------------------------------+-------++-------
>3OL7|M|O|PDBID|PROTEIN CHAIN|RNA CHAIN
[ACTUAL]------------------------------------------------------------------------------------------------------------------------------------+----------------------------------------------------------------------------------------------------------------------------------------------------------+-------------------------------------+------------------------------------------------+------------------------+-----------+-----------------------------------------------------------
[PREDIC]----------------------------------------------------------------------------------------------------------------------------++-+-------+--------------------------+--------++---+--+-+-+---+----+------++-----+---+-----------------------------------------------------------------------+----+++++++--+---+------------------------+--+---------------------------------------------+---+-----------------------------+--+--++--------------------------------------+-------++-------
>3OL7|M|P|PDBID|PROTEIN CHAIN|RNA CHAIN
[ACTUAL]-----------------+---------------------------------------------------------------------------------------------------------------------------------------------------------------------------------------------------------------------------------------------------------------------------------------------------------------------------------------------------------------------------------------------------------------------------------------------------------------------
[PREDIC]----------------------------------------------------------------------------------------------------------------------------++-+-------+--------------------------+--------++---+--+-+-+---+----+------++-----+---+-----------------------------------------------------------------------+----+++++++--+---+------------------------+--+---------------------------------------------+---+-----------------------------+--+--++--------------------------------------+-------++-------
>3OL8|A|B|PDBID|PROTEIN CHAIN|RNA CHAIN
[ACTUAL]---------------------+-------------------------------------------------------------------------------------------++-----------+-------------------------------+-----------------+-+--------+----------------------+-----------------------------------------------------------------------------++-+-----------------------------------------------------------------------------------------------------------------------+-----------------------------------------------------------
[PREDIC]----------------------------------------------------------------------------------------------------------------------------++-+-------+--------------------------+--------++---+--+-+-+---+----+------++-----+---+-----------------------------------------------------------------------+----+++++++--+---+---------+--------------+--+---------------------------------------------+---+-----------------------------+--+--++--------------------------------------+-------++-------
>3OL8|A|C|PDBID|PROTEIN CHAIN|RNA CHAIN
[ACTUAL]------------------------------------------------------------------------------------------------------------------------------------+--------------------------------------------------------------------------------------------------------+-------------------------------------------------+--------+----------------------------+------------------------------------------------+------------------------+-----------+-----------------------------------------------------------
[PREDIC]----------------------------------------------------------------------------------------------------------------------------++-+-------+--------------------------+--------++---+--+-+-+---+----+------++-----+---+-----------------------------------------------------------------------+----+++++++--+---+------------------------+--+---------------------------------------------+---+-----------------------------+--+--++--------------------------------------+-------++-------
>3OL8|A|D|PDBID|PROTEIN CHAIN|RNA CHAIN
[ACTUAL]-----------------+---------------------------------------------------------------------------------------------------------------------------------------------------------------------------------------------------------------------------------------------------------------------------------------------------------------------------------------------------------------------------------------------------------------------------------------------------------------------
[PREDIC]----------------------------------------------------------------------------------------------------------------------------++-+-------+--------------------------+--------++---+--+-+-+---+----+------++-----+---+-----------------------------------------------------------------------+----+++++++--+---+------------------------+--+---------------------------------------------+---+-----------------------------+--+--++--------------------------------------+-------++-------
>3OL8|E|F|PDBID|PROTEIN CHAIN|RNA CHAIN
[ACTUAL]---------------------+-------------------------------------------------------------------------------------------++-----------+-------------------------------+-----------------+-+--------+----------------------+-----------------------------------------------------------------------------++-------------------------------------------------------------------------------------------------------------------------+-----------------------------------------------------------
[PREDIC]----------------------------------------------------------------------------------------------------------------------------++-+-------+--------------------------+--------++---+--+-+-+---+----+------++-----+---+-----------------------------------------------------------------------+----+++++++--+---+---------+--------------+--+---------------------------------------------+---+-----------------------------+--+--++--------------------------------------+-------++-------
>3OL8|E|G|PDBID|PROTEIN CHAIN|RNA CHAIN
[ACTUAL]------------------------------------------------------------------------------------------------------------------------------------+--------------------------------------------------------------------------------------------------------+-------------------------------------------------+--------+----------------------------+------------------------------------------------+------------------------+-----------+-----------------------------------------------------------
[PREDIC]----------------------------------------------------------------------------------------------------------------------------++-+-------+--------------------------+--------++---+--+-+-+---+----+------++-----+---+-----------------------------------------------------------------------+----+++++++--+---+------------------------+--+---------------------------------------------+---+-----------------------------+--+--++--------------------------------------+-------++-------
>3OL8|I|J|PDBID|PROTEIN CHAIN|RNA CHAIN
[ACTUAL]-----------------------------------------------------------------------------------------------------------------++-----------+-------------------------------------------------+----------+----------------------+-----------------------------------------------------------------------------++-------------------------------------------------------------------------------------------------------------------------------------------------------------------------------------
[PREDIC]----------------------------------------------------------------------------------------------------------------------------++-+-------+--------------------------+--------++---+--+-+-+---+----+------++-----+---+-----------------------------------------------------------------------+----+++++++--+---+---------+--------------+--+---------------------------------------------+---+-----------------------------+--+--++--------------------------------------+-------++-------
>3OL8|I|K|PDBID|PROTEIN CHAIN|RNA CHAIN
[ACTUAL]------------------------------------------------------------------------------------------------------------------------------------+----------------------------------------------------------------------------------------------------------------------------------------------------------+--------+----------------------------+------------------------------------------------+------------------------+-----------------------------------------------------------------------
[PREDIC]----------------------------------------------------------------------------------------------------------------------------++-+-------+--------------------------+--------++---+--+-+-+---+----+------++-----+---+-----------------------------------------------------------------------+----+++++++--+---+------------------------+--+---------------------------------------------+---+-----------------------------+--+--++--------------------------------------+-------++-------
>3OL8|I|L|PDBID|PROTEIN CHAIN|RNA CHAIN
[ACTUAL]-----------------+---------------------------------------------------------------------------------------------------------------------------------------------------------------------------------------------------------------------------------------------------------------------------------------------------------------------------------------------------------------------------------------------------------------------------------------------------------------------
[PREDIC]----------------------------------------------------------------------------------------------------------------------------++-+-------+--------------------------+--------++---+--+-+-+---+----+------++-----+---+-----------------------------------------------------------------------+----+++++++--+---+------------------------+--+---------------------------------------------+---+-----------------------------+--+--++--------------------------------------+-------++-------
>3OL8|M|N|PDBID|PROTEIN CHAIN|RNA CHAIN
[ACTUAL]-----------------------------------------------------------------------------------------------------------------++-----------+-------------------------------------------------+----------+----------------------+-----------------------------------------------------------------------------++-------------------------------------------------------------------------------------------------------------------------------------------------------------------------------------
[PREDIC]----------------------------------------------------------------------------------------------------------------------------++-+-------+--------------------------+--------++---+--+-+-+---+----+------++-----+---+-----------------------------------------------------------------------+----+++++++--+---+---------+--------------+--+---------------------------------------------+---+-----------------------------+--+--++--------------------------------------+-------++-------
>3OL8|M|O|PDBID|PROTEIN CHAIN|RNA CHAIN
[ACTUAL]------------------------------------------------------------------------------------------------------------------------------------+----------------------------------------------------------------------------------------------------------------------------------------------------------+--------+----------------------------+------------------------------------------------+------------------------+-----------------------------------------------------------------------
[PREDIC]----------------------------------------------------------------------------------------------------------------------------++-+-------+--------------------------+--------++---+--+-+-+---+----+------++-----+---+-----------------------------------------------------------------------+----+++++++--+---+------------------------+--+---------------------------------------------+---+-----------------------------+--+--++--------------------------------------+-------++-------
>3OL8|M|P|PDBID|PROTEIN CHAIN|RNA CHAIN
[ACTUAL]-----------------+---------------------------------------------------------------------------------------------------------------------------------------------------------------------------------------------------------------------------------------------------------------------------------------------------------------------------------------------------------------------------------------------------------------------------------------------------------------------
[PREDIC]----------------------------------------------------------------------------------------------------------------------------++-+-------+--------------------------+--------++---+--+-+-+---+----+------++-----+---+-----------------------------------------------------------------------+----+++++++--+---+------------------------+--+---------------------------------------------+---+-----------------------------+--+--++--------------------------------------+-------++-------
>3OL9|A|B|PDBID|PROTEIN CHAIN|RNA CHAIN
[ACTUAL]---------------------+-+-----------------------------------------------------------------------------------------++-----------+-------------------------------+-------------------+--------+----------------------+----------------------------------------------------------------------------+++-------------------------------------------------------------------------------------------------------------------------+-----------------------------------------------------------
[PREDIC]----------------------------------------------------------------------------------------------------------------------------++-+-------+--------------------------+--------++---+--+-+-+---+----+------++-----+---+-----------------------------------------------------------------------+----+++++++--+---+---------+--------------+--+---------------------------------------------+---+-----------------------------+--+--++--------------------------------------+-------++-------
>3OL9|A|C|PDBID|PROTEIN CHAIN|RNA CHAIN
[ACTUAL]------------------------------------------------------------------------------------------------------------------------------------+--------------------------------------------------------------------------------------------------------+---------------------------------------------------------------------------------------+-------------------------------------------------------------------------+-----------+-----------------------------------------------------------
[PREDIC]----------------------------------------------------------------------------------------------------------------------------++-+-------+--------------------------+--------++---+--+-+-+---+----+------++-----+---+-----------------------------------------------------------------------+----+++++++--+---+------------------------+--+---------------------------------------------+---+-----------------------------+--+--++--------------------------------------+-------++-------
>3OL9|A|D|PDBID|PROTEIN CHAIN|RNA CHAIN
[ACTUAL]-----------------+---------------------------------------------------------------------------------------------------------------------------------------------------------------------------------------------------------------------------------------------------------------------------------------------------------------------------------------------------------------------------------------------------------------------------------------------------------------------
[PREDIC]----------------------------------------------------------------------------------------------------------------------------++-+-------+--------------------------+--------++---+--+-+-+---+----+------++-----+---+-----------------------------------------------------------------------+----+++++++--+---+------------------------+--+---------------------------------------------+---+-----------------------------+--+--++--------------------------------------+-------++-------
>3OL9|E|F|PDBID|PROTEIN CHAIN|RNA CHAIN
[ACTUAL]-----------------------+-----------------------------------------------------------------------------------------++-----------+-------------------------------+-------------------+--------+----------------------+----------------------------------------------------------------------------+++-------------------------------------------------------------------------------------------------------------------------+-----------------------------------------------------------
[PREDIC]----------------------------------------------------------------------------------------------------------------------------++-+-------+--------------------------+--------++---+--+-+-+---+----+------++-----+---+-----------------------------------------------------------------------+----+++++++--+---+---------+--------------+--+---------------------------------------------+---+-----------------------------+--+--++--------------------------------------+-------++-------
>3OL9|E|G|PDBID|PROTEIN CHAIN|RNA CHAIN
[ACTUAL]------------------------------------------------------------------------------------------------------------------------------------+--------------------------------------------------------------------------------------------------------+---------------------------------------------------------------------------------------+-------------------------------------------------------------------------+-----------+-----------------------------------------------------------
[PREDIC]----------------------------------------------------------------------------------------------------------------------------++-+-------+--------------------------+--------++---+--+-+-+---+----+------++-----+---+-----------------------------------------------------------------------+----+++++++--+---+------------------------+--+---------------------------------------------+---+-----------------------------+--+--++--------------------------------------+-------++-------
>3OL9|E|H|PDBID|PROTEIN CHAIN|RNA CHAIN
[ACTUAL]-----------------+---------------------------------------------------------------------------------------------------------------------------------------------------------------------------------------------------------------------------------------------------------------------------------------------------------------------------------------------------------------------------------------------------------------------------------------------------------------------
[PREDIC]----------------------------------------------------------------------------------------------------------------------------++-+-------+--------------------------+--------++---+--+-+-+---+----+------++-----+---+-----------------------------------------------------------------------+----+++++++--+---+------------------------+--+---------------------------------------------+---+-----------------------------+--+--++--------------------------------------+-------++-------
>3OL9|I|J|PDBID|PROTEIN CHAIN|RNA CHAIN
[ACTUAL]-----------------------+-----------------------------------------------------------------------------------------++-----------+-------------------------------+-------------------+--------+----------------------+----------------------------------------------------------------------------+++-------------------------------------------------------------------------------------------------------------------------+-------------------------------------------+---------------
[PREDIC]----------------------------------------------------------------------------------------------------------------------------++-+-------+--------------------------+--------++---+--+-+-+---+----+------++-----+---+-----------------------------------------------------------------------+----+++++++--+---+---------+--------------+--+---------------------------------------------+---+-----------------------------+--+--++--------------------------------------+-------++-------
>3OL9|I|K|PDBID|PROTEIN CHAIN|RNA CHAIN
[ACTUAL]------------------------------------------------------------------------------------------------------------------------------------+--------------------------------------------------------------------------------------------------------+---------------------------------------------------------------------------------------+------------------------------------------------+------------------------+-----------+-----------------------------------------------------------
[PREDIC]----------------------------------------------------------------------------------------------------------------------------++-+-------+--------------------------+--------++---+--+-+-+---+----+------++-----+---+-----------------------------------------------------------------------+----+++++++--+---+------------------------+--+---------------------------------------------+---+-----------------------------+--+--++--------------------------------------+-------++-------
>3OL9|I|L|PDBID|PROTEIN CHAIN|RNA CHAIN
[ACTUAL]-----------------+---------------------------------------------------------------------------------------------------------------------------------------------------------------------------------------------------------------------------------------------------------------------------------------------------------------------------------------------------------------------------------------------------------------------------------------------------------------------
[PREDIC]----------------------------------------------------------------------------------------------------------------------------++-+-------+--------------------------+--------++---+--+-+-+---+----+------++-----+---+-----------------------------------------------------------------------+----+++++++--+---+------------------------+--+---------------------------------------------+---+-----------------------------+--+--++--------------------------------------+-------++-------
>3OL9|M|N|PDBID|PROTEIN CHAIN|RNA CHAIN
[ACTUAL]-----------------------+-----------------------------------------------------------------------------------------++-----------+-------------------------------+-------------------+--------+----------------------+----------------------------------------------------------------------------+++-------------------------------------------------------------------------------------------------------------------------+-------------------------------------------+---------------
[PREDIC]----------------------------------------------------------------------------------------------------------------------------++-+-------+--------------------------+--------++---+--+-+-+---+----+------++-----+---+-----------------------------------------------------------------------+----+++++++--+---+---------+--------------+--+---------------------------------------------+---+-----------------------------+--+--++--------------------------------------+-------++-------
>3OL9|M|O|PDBID|PROTEIN CHAIN|RNA CHAIN
[ACTUAL]------------------------------------------------------------------------------------------------------------------------------------+--------------------------------------------------------------------------------------------------------+---------------------------------------------------------------------------------------+------------------------------------------------+------------------------+-----------+-----------------------------------------------------------
[PREDIC]----------------------------------------------------------------------------------------------------------------------------++-+-------+--------------------------+--------++---+--+-+-+---+----+------++-----+---+-----------------------------------------------------------------------+----+++++++--+---+------------------------+--+---------------------------------------------+---+-----------------------------+--+--++--------------------------------------+-------++-------
>3OL9|M|P|PDBID|PROTEIN CHAIN|RNA CHAIN
[ACTUAL]-----------------+---------------------------------------------------------------------------------------------------------------------------------------------------------------------------------------------------------------------------------------------------------------------------------------------------------------------------------------------------------------------------------------------------------------------------------------------------------------------
[PREDIC]----------------------------------------------------------------------------------------------------------------------------++-+-------+--------------------------+--------++---+--+-+-+---+----+------++-----+---+-----------------------------------------------------------------------+----+++++++--+---+------------------------+--+---------------------------------------------+---+-----------------------------+--+--++--------------------------------------+-------++-------
>3OLA|A|B|PDBID|PROTEIN CHAIN|RNA CHAIN
[ACTUAL]---------------------+-+-----------------------------------------------------------------------------------------++-----------+-------------------------------+-------------------+--------+----------------------+----------------------------------------------------------------------------+++-------------------------------------------------------------------------------------------------------------------------------------------------------------------------------------
[PREDIC]----------------------------------------------------------------------------------------------------------------------------++-+-------+--------------------------+--------++---+--+-+-+---+----+------++-----+---+-----------------------------------------------------------------------+----+++++++--+---+---------+--------------+--+---------------------------------------------+---+-----------------------------+--+--++--------------------------------------+-------++-------
>3OLA|A|C|PDBID|PROTEIN CHAIN|RNA CHAIN
[ACTUAL]------------------------------------------------------------------------------------------------------------------------------------+--------------------------------------------------------------------------------------------------------+---------------------------------------------------------------------------------------+------------------------------------------------+------------------------+-----------------------------------------------------------------------
[PREDIC]----------------------------------------------------------------------------------------------------------------------------++-+-------+--------------------------+--------++---+--+-+-+---+----+------++-----+---+-----------------------------------------------------------------------+----+++++++--+---+------------------------+--+---------------------------------------------+---+-----------------------------+--+--++--------------------------------------+-------++-------
>3OLA|A|D|PDBID|PROTEIN CHAIN|RNA CHAIN
[ACTUAL]-----------------+---------------------------------------------------------------------------------------------------------------------------------------------------------------------------------------------------------------------------------------------------------------------------------------------------------------------------------------------------------------------------------------------------------------------------------------------------------------------
[PREDIC]----------------------------------------------------------------------------------------------------------------------------++-+-------+--------------------------+--------++---+--+-+-+---+----+------++-----+---+-----------------------------------------------------------------------+----+++++++--+---+------------------------+--+---------------------------------------------+---+-----------------------------+--+--++--------------------------------------+-------++-------
>3OLA|E|F|PDBID|PROTEIN CHAIN|RNA CHAIN
[ACTUAL]---------------------+-+-----------------------------------------------------------------------------------------++-----------+-------------------------------+-------------------+--------+----------------------+----------------------------------------------------------------------------+++-------------------------------------------------------------------------------------------------------------------------------------------------------------------------------------
[PREDIC]----------------------------------------------------------------------------------------------------------------------------++-+-------+--------------------------+--------++---+--+-+-+---+----+------++-----+---+-----------------------------------------------------------------------+----+++++++--+---+---------+--------------+--+---------------------------------------------+---+-----------------------------+--+--++--------------------------------------+-------++-------
>3OLA|E|G|PDBID|PROTEIN CHAIN|RNA CHAIN
[ACTUAL]------------------------------------------------------------------------------------------------------------------------------------+--------------------------------------------------------------------------------------------------------+---------------------------------------------------------------------------------------+------------------------------------------------+------------------------+-----------------------------------------------------------------------
[PREDIC]----------------------------------------------------------------------------------------------------------------------------++-+-------+--------------------------+--------++---+--+-+-+---+----+------++-----+---+-----------------------------------------------------------------------+----+++++++--+---+------------------------+--+---------------------------------------------+---+-----------------------------+--+--++--------------------------------------+-------++-------
>3OLA|E|H|PDBID|PROTEIN CHAIN|RNA CHAIN
[ACTUAL]-----------------+---------------------------------------------------------------------------------------------------------------------------------------------------------------------------------------------------------------------------------------------------------------------------------------------------------------------------------------------------------------------------------------------------------------------------------------------------------------------
[PREDIC]----------------------------------------------------------------------------------------------------------------------------++-+-------+--------------------------+--------++---+--+-+-+---+----+------++-----+---+-----------------------------------------------------------------------+----+++++++--+---+------------------------+--+---------------------------------------------+---+-----------------------------+--+--++--------------------------------------+-------++-------
>3OLA|I|J|PDBID|PROTEIN CHAIN|RNA CHAIN
[ACTUAL]-----------------------+-----------------------------------------------------------------------------------------++-----------+-------------------------------+-------------------+--------+----------------------+----------------------------------------------------------------------------++++--------------------------------------------------------------------------------------------------------------------------------------------------------------------+---------------
[PREDIC]----------------------------------------------------------------------------------------------------------------------------++-+-------+--------------------------+--------++---+--+-+-+---+----+------++-----+---+-----------------------------------------------------------------------+----+++++++--+---+---------+--------------+--+---------------------------------------------+---+-----------------------------+--+--++--------------------------------------+-------++-------
>3OLA|I|K|PDBID|PROTEIN CHAIN|RNA CHAIN
[ACTUAL]------------------------------------------------------------------------------------------------------------------------------------+------------------------------------------------------------------------------------------------------------------------------------------------------------------------------------------------+-+----------------------------------------------+------------------------+-----------------------------------------------------------------------
[PREDIC]----------------------------------------------------------------------------------------------------------------------------++-+-------+--------------------------+--------++---+--+-+-+---+----+------++-----+---+-----------------------------------------------------------------------+----+++++++--+---+------------------------+--+---------------------------------------------+---+-----------------------------+--+--++--------------------------------------+-------++-------
>3OLA|I|L|PDBID|PROTEIN CHAIN|RNA CHAIN
[ACTUAL]-----------------+---------------------------------------------------------------------------------------------------------------------------------------------------------------------------------------------------------------------------------------------------------------------------------------------------------------------------------------------------------------------------------------------------------------------------------------------------------------------
[PREDIC]----------------------------------------------------------------------------------------------------------------------------++-+-------+--------------------------+--------++---+--+-+-+---+----+------++-----+---+-----------------------------------------------------------------------+----+++++++--+---+------------------------+--+---------------------------------------------+---+-----------------------------+--+--++--------------------------------------+-------++-------
>3OLA|M|N|PDBID|PROTEIN CHAIN|RNA CHAIN
[ACTUAL]-----------------------+-----------------------------------------------------------------------------------------++-----------+-------------------------------+-------------------+--------+----------------------+----------------------------------------------------------------------------++++--------------------------------------------------------------------------------------------------------------------------------------------------------------------+---------------
[PREDIC]----------------------------------------------------------------------------------------------------------------------------++-+-------+--------------------------+--------++---+--+-+-+---+----+------++-----+---+-----------------------------------------------------------------------+----+++++++--+---+---------+--------------+--+---------------------------------------------+---+-----------------------------+--+--++--------------------------------------+-------++-------
>3OLA|M|O|PDBID|PROTEIN CHAIN|RNA CHAIN
[ACTUAL]------------------------------------------------------------------------------------------------------------------------------------+------------------------------------------------------------------------------------------------------------------------------------------------------------------------------------------------+-+----------------------------------------------+------------------------+-----------------------------------------------------------------------
[PREDIC]----------------------------------------------------------------------------------------------------------------------------++-+-------+--------------------------+--------++---+--+-+-+---+----+------++-----+---+-----------------------------------------------------------------------+----+++++++--+---+------------------------+--+---------------------------------------------+---+-----------------------------+--+--++--------------------------------------+-------++-------
>3OLA|M|P|PDBID|PROTEIN CHAIN|RNA CHAIN
[ACTUAL]-----------------+---------------------------------------------------------------------------------------------------------------------------------------------------------------------------------------------------------------------------------------------------------------------------------------------------------------------------------------------------------------------------------------------------------------------------------------------------------------------
[PREDIC]----------------------------------------------------------------------------------------------------------------------------++-+-------+--------------------------+--------++---+--+-+-+---+----+------++-----+---+-----------------------------------------------------------------------+----+++++++--+---+------------------------+--+---------------------------------------------+---+-----------------------------+--+--++--------------------------------------+-------++-------
>3OLB|A|B|PDBID|PROTEIN CHAIN|RNA CHAIN
[ACTUAL]---------------------+-+-----------------------------------------------------------------------------------+-----++-----------+---------------------------------------------------+--------+----------------------+----------------------------------------------------------------------------+++-------------------------------------------------------------------------------------------------------------------------------------------------------------------------------------
[PREDIC]----------------------------------------------------------------------------------------------------------------------------++-+-------+--------------------------+--------++---+--+-+-+---+----+------++-----+---+-----------------------------------------------------------------------+----+++++++--+---+---------+--------------+--+---------------------------------------------+---+-----------------------------+--+--++--------------------------------------+-------++-------
>3OLB|A|C|PDBID|PROTEIN CHAIN|RNA CHAIN
[ACTUAL]------------------------------------------------------------------------------------------------------------------------------------+------------------------------------------------------------------------------------------------------------------------------------------------------------------------------------------------+-+-----------------------------------------------------------------------+-------+---+-----------------------------------------------------------
[PREDIC]----------------------------------------------------------------------------------------------------------------------------++-+-------+--------------------------+--------++---+--+-+-+---+----+------++-----+---+-----------------------------------------------------------------------+----+++++++--+---+------------------------+--+---------------------------------------------+---+-----------------------------+--+--++--------------------------------------+-------++-------
>3OLB|E|F|PDBID|PROTEIN CHAIN|RNA CHAIN
[ACTUAL]---------------------+-+-----------------------------------------------------------------------------------+-----++-----------+---------------------------------------------------+--------+----------------------+----------------------------------------------------------------------------+++-------------------------------------------------------------------------------------------------------------------------------------------------------------------------------------
[PREDIC]----------------------------------------------------------------------------------------------------------------------------++-+-------+--------------------------+--------++---+--+-+-+---+----+------++-----+---+-----------------------------------------------------------------------+----+++++++--+---+---------+--------------+--+---------------------------------------------+---+-----------------------------+--+--++--------------------------------------+-------++-------
>3OLB|E|G|PDBID|PROTEIN CHAIN|RNA CHAIN
[ACTUAL]------------------------------------------------------------------------------------------------------------------------------------+------------------------------------------------------------------------------------------------------------------------------------------------------------------------------------------------+-+-----------------------------------------------------------------------+-------+---+-----------------------------------------------------------
[PREDIC]----------------------------------------------------------------------------------------------------------------------------++-+-------+--------------------------+--------++---+--+-+-+---+----+------++-----+---+-----------------------------------------------------------------------+----+++++++--+---+------------------------+--+---------------------------------------------+---+-----------------------------+--+--++--------------------------------------+-------++-------
>3OLB|I|J|PDBID|PROTEIN CHAIN|RNA CHAIN
[ACTUAL]---------------------+-+-----------------------------------------------------------------------------------+-----++-----------+-------------------------------+-------------------+--------+----------------------+----------------------------------------------------------------------------+++---------------------------------------------------------------------------------------------------------------------------------------------------------------------+---------------
[PREDIC]----------------------------------------------------------------------------------------------------------------------------++-+-------+--------------------------+--------++---+--+-+-+---+----+------++-----+---+-----------------------------------------------------------------------+----+++++++--+---+---------+--------------+--+---------------------------------------------+---+-----------------------------+--+--++--------------------------------------+-------++-------
>3OLB|I|K|PDBID|PROTEIN CHAIN|RNA CHAIN
[ACTUAL]------------------------------------------------------------------------------------------------------------------------------------+------------------------------------------------------------------------------------------------------------------------------------------------------------------------------------------------+-+----------------------------------------------+------------------------+-------+---+-----------------------------------------------------------
[PREDIC]----------------------------------------------------------------------------------------------------------------------------++-+-------+--------------------------+--------++---+--+-+-+---+----+------++-----+---+-----------------------------------------------------------------------+----+++++++--+---+------------------------+--+---------------------------------------------+---+-----------------------------+--+--++--------------------------------------+-------++-------
>3OLB|I|L|PDBID|PROTEIN CHAIN|RNA CHAIN
[ACTUAL]-----------------+---------------------------------------------------------------------------------------------------------------------------------------------------------------------------------------------------------------------------------------------------------------------------------------------------------------------------------------------------------------------------------------------------------------------------------------------------------------------
[PREDIC]----------------------------------------------------------------------------------------------------------------------------++-+-------+--------------------------+--------++---+--+-+-+---+----+------++-----+---+-----------------------------------------------------------------------+----+++++++--+---+------------------------+--+---------------------------------------------+---+-----------------------------+--+--++--------------------------------------+-------++-------
>3OLB|M|N|PDBID|PROTEIN CHAIN|RNA CHAIN
[ACTUAL]---------------------+-+-----------------------------------------------------------------------------------+-----++-----------+-------------------------------+-------------------+--------+----------------------+----------------------------------------------------------------------------+++---------------------------------------------------------------------------------------------------------------------------------------------------------------------+---------------
[PREDIC]----------------------------------------------------------------------------------------------------------------------------++-+-------+--------------------------+--------++---+--+-+-+---+----+------++-----+---+-----------------------------------------------------------------------+----+++++++--+---+---------+--------------+--+---------------------------------------------+---+-----------------------------+--+--++--------------------------------------+-------++-------
>3OLB|M|O|PDBID|PROTEIN CHAIN|RNA CHAIN
[ACTUAL]------------------------------------------------------------------------------------------------------------------------------------+------------------------------------------------------------------------------------------------------------------------------------------------------------------------------------------------+-+----------------------------------------------+------------------------+-----------+-----------------------------------------------------------
[PREDIC]----------------------------------------------------------------------------------------------------------------------------++-+-------+--------------------------+--------++---+--+-+-+---+----+------++-----+---+-----------------------------------------------------------------------+----+++++++--+---+------------------------+--+---------------------------------------------+---+-----------------------------+--+--++--------------------------------------+-------++-------
>3OLB|M|P|PDBID|PROTEIN CHAIN|RNA CHAIN
[ACTUAL]-----------------+---------------------------------------------------------------------------------------------------------------------------------------------------------------------------------------------------------------------------------------------------------------------------------------------------------------------------------------------------------------------------------------------------------------------------------------------------------------------
[PREDIC]----------------------------------------------------------------------------------------------------------------------------++-+-------+--------------------------+--------++---+--+-+-+---+----+------++-----+---+-----------------------------------------------------------------------+----+++++++--+---+------------------------+--+---------------------------------------------+---+-----------------------------+--+--++--------------------------------------+-------++-------
>3OUY|A|C|PDBID|PROTEIN CHAIN|RNA CHAIN
[ACTUAL]-------------------------------------------------+----------+---------------------------------+++-+------------------------------+--+-------------------------------+----------------------------------------------------------+------------------------------------------------------------------+----+--+---+--------------------------------------------------+-------------------------------------+---------+---------------------------------------
[PREDIC]-------------------------------------------------+----------+---------------------------------+++-+-----------------------------++--++------------------------------++------------------------------++-------------------------+---------------+---------------------------------+---------+------+----+--+--++------------------------------------+---+---------+--+---+-+----------------------------+---+-+---+---------------------------------------
>3OUY|B|D|PDBID|PROTEIN CHAIN|RNA CHAIN
[ACTUAL]------------------------------------------------------------+---------------------------------+++-+------------------------------+--+-------------------------------+----------------------------------------------------------+------------------------------------------------------------------+----+--+---+--------------------------------------------------+-------------------------------------+---------+-----------------------------------
[PREDIC]-------------------------------------------------+----------+---------------------------------+++-+-----------------------------++--++------------------------------++------------------------------++-------------------------+---------------+---------------------------------+---------+------+----+--+--++------------------------------------+---+---------+--+---+-+----------------------------+---+-++--+-----------------------------------
>3OV7|A|C|PDBID|PROTEIN CHAIN|RNA CHAIN
[ACTUAL]------------------------------------------------------------+----------------------------------++-+----------+-------------------+----------------------------------+----------------------------------------------------------+------------------------------------------------------------------++---+--+--------------------------------------------------------------------------------------------+-----++--+---------------------------------------
[PREDIC]-------------------------------------------------+----------+---------------------------------+++-+-----------------------------++--++------------------------------++------------------------------++-------------------------+---------------+---------------------------------+---------+------+----+--+--++------------------------------------+---+---------+--+---+-+----------------------------+---+-+---+---------------------------------------
>3OV7|B|D|PDBID|PROTEIN CHAIN|RNA CHAIN
[ACTUAL]------------------------------------------------------------+---------------------------------+++-+----------+-------------------+----------------------------------+----------------------------------------------------------+------------------------------------------------------------------+----+------+----------------------------------------------------------------------------------------+---+-+---+---------------------------------------
[PREDIC]-------------------------------------------------+----------+---------------------------------+++-+-----------------------------++--++------------------------------++------------------------------++-------------------------+---------------+---------------------------------+---------+------+----+--+--++------------------------------------+---+---------+--+---+-+----------------------------+---+-+---+---------------------------------------
>3OVA|A|C|PDBID|PROTEIN CHAIN|RNA CHAIN
[ACTUAL]----------------------------------------------------------+---------------------------------+++-+----------+-------------------+----------------------------------+----------------------------------------------------------+------------------------------------------------------------------+----+------+--------------------------------------------------+------+-+----------------------------+---+-+---+-----------------------------------
[PREDIC]-----------------------------------------------+----------+---------------------------------+++-+-----------------------------++--++------------------------------++------------------------------++-------------------------+---------------+---------------------------------+---------+------+----+--+--++------------------------------------+---+---+-----+--+---+-+----------------------------+---+-++--+-----------------------------------
>3OVB|A|C|PDBID|PROTEIN CHAIN|RNA CHAIN
[ACTUAL]-------------------------------------------------+----------+---------------------------------+++-+------------------------------+--+-------------------------------+----------------------------------------------------------+------------------------------------------------------------------+----+--+---+--------------------------------------------------+-------------------------------------+---------+---------------------------------------
[PREDIC]-------------------------------------------------+----------+---------------------------------+++-+-----------------------------++--++------------------------------++------------------------------++-------------------------+---------------+---------------------------------+---------+------+----+--+--++------------------------------------+---+---------+--+---+-+----------------------------+---+-+---+---------------------------------------
>3OVB|B|D|PDBID|PROTEIN CHAIN|RNA CHAIN
[ACTUAL]-------------------------------------------------+----------+---------------------------------+++-+------------------------------+--+-------------------------------+----------------------------------------------------------+------------------------------------------------------------------+----+--+---+--------------------------------------------------+--+---+-+----------------------------+-----+---+---------------------------------------
[PREDIC]-------------------------------------------------+----------+---------------------------------+++-+-----------------------------++--++------------------------------++------------------------------++-------------------------+---------------+---------------------------------+---------+------+----+--+--++------------------------------------+---+---------+--+---+-+----------------------------+---+-+---+---------------------------------------
>3OVS|A|C|PDBID|PROTEIN CHAIN|RNA CHAIN
[ACTUAL]------------------------------------------------------------+---------------------------------+++-+------------------------------+----------------------------------+----------------------------------------------------------+------------------------------------------------------------------+----+--+---+--------------------------------------------------+------+-+----------------------------+---+-+---+---------------------------------------
[PREDIC]-------------------------------------------------+----------+---------------------------------+++-+-----------------------------++--++------------------------------++------------------------------++-------------------------+---------------+---------------------------------+---------+------+----+--+--++------------------------------------+---+---------+--+---+-+----------------------------+---+-++--+---------------------------------------
>3OVS|B|D|PDBID|PROTEIN CHAIN|RNA CHAIN
[ACTUAL]------------------------------------------------------------+---------------------------------+++-+------------------------------+----------------------------------+----------------------------------------------------------+------------------------------------------------------------------+-----------+--------------------------------------------------+--------+----------------------------+---+-+---+---------------------------------------
[PREDIC]-------------------------------------------------+----------+---------------------------------+++-+-----------------------------++--++------------------------------++------------------------------++-------------------------+---------------+---------------------------------+---------+------+----+--+--++------------------------------------+---+---------+--+---+-+----------------------------+---+-++--+---------------------------------------
>3P6Y|A|Q|PDBID|PROTEIN CHAIN|RNA CHAIN
[ACTUAL]--------------------------------------------------------------------+-+-----------------------------------------------------------------------------------------------------------------------------------
[PREDIC]-------------------------+---+--+-+-------+-------------+--------------+------+----------+---------------------------------++-+---+-------------------------------------+----+------+--+---+--------------
>3P6Y|B|R|PDBID|PROTEIN CHAIN|RNA CHAIN
[ACTUAL]---------------------+-------+--------------------------------------+-+-----------------------------------------------------------------------------------------------------------------------------------
[PREDIC]-------------------------+---+--+-+-------+-------------+--------------+------+----------+---------------------------------++-+---+-------------------------------------+----+------+--+---+--------------
>3P6Y|E|S|PDBID|PROTEIN CHAIN|RNA CHAIN
[ACTUAL]-----------------------------+-------------------------------------++-+-----------------------------------------------------------------------------------------------------------------------------------
[PREDIC]-------------------------+---+--+-+-------+-------------+--------------+------+----------+---------------------------------++-+---+-------------------------------------+----+------+--+---+--------------
>3P6Y|F|W|PDBID|PROTEIN CHAIN|RNA CHAIN
[ACTUAL]--------------------------------------------------------------------+-+------------------------------------------------------------------------------------------------------+----------------------------
[PREDIC]-------------------------+---+--+-+-------+-------------+--------------+------+----------+---------------------------------++-+---+-------------------------------------+----+------+--+---+--------------
>3P6Y|I|T|PDBID|PROTEIN CHAIN|RNA CHAIN
[ACTUAL]-----------------------------+--------------------------------------+-+-----------------------------------------------------------------------------------------------------------------------------------
[PREDIC]-------------------------+---+--+-+-------+-------------+--------------+------+----------+---------------------------------++-+---+-------------------------------------+----+------+--+---+--------------
>3P6Y|M|U|PDBID|PROTEIN CHAIN|RNA CHAIN
[ACTUAL]-----------------------------+--------------------------------------+-+-----------------------------------------------------------------------------------------------------------------------------------
[PREDIC]-------------------------+---+--+-+-------+-------------+--------------+------+----------+---------------------------------++-+---+-------------------------------------+----+------+--+---+--------------
>3P6Y|N|V|PDBID|PROTEIN CHAIN|RNA CHAIN
[ACTUAL]---------------------+-------+--------------------------------------+-+-----------------------------------------------------------------------------------------------------------------------------------
[PREDIC]-------------------------+---+--+-+-------+-------------+--------------+------+----------+---------------------------------++-+---+-------------------------------------+----+------+--+---+--------------
>3PEW|A|B|PDBID|PROTEIN CHAIN|RNA CHAIN
[ACTUAL]----------------------------------------------------------------------------------+-+------------------------------------------+-++----------------------------++----+------------------------------------------------------------------------------------+-+---------------------+------+-----------------+-----------------------------------------------------------------------------------------------
[PREDIC]--------------------------+------------------------------------+---+--------------+++---------------------+--------------------++++-----++-------------+----------------+-++----------------+--+---+------++----------------------------------------++-----+++--+----+------------------------------+++----+------------+---++--------+--+--+-++--++++--++--------------------+----------------------------
>3PEY|A|B|PDBID|PROTEIN CHAIN|RNA CHAIN
[ACTUAL]----------------------------------------------------------------------------------+-+------------------------------------------+-++-----------------------------+----+------------------------------------------------------------------------------------+-+---------------------+------+-----------------+-----------------------------------------------------------------------------------------------
[PREDIC]--------------------------+------------------------------------+---+--------------+++---------------------+--------------------++++-----++-------------+----------------+-++----------------+--+---+------++----------------------------------------++-----+++--+----+------------------------------+++----+------------+---++--------+--+--+-++-+++++--++--------------------+----------------------------
>3PTX|A|R|PDBID|PROTEIN CHAIN|RNA CHAIN
[ACTUAL]---------------------------------------------------------------------------------------------------------------------------------------------+-----------+--------------------------------------------------------------------+-+-----------------------------------------------------------+----+-------------------------+------------------------------------------------------------------------------------------+--------------
[PREDIC]------------------------------------------+-+----------------------------------+-------------------------------------------------------------+--+-+-------------------+------------------+--------------------------+++----+-++----------------+-+------------------------------------------+-----------+----------++++-++-+------------------------------------------------------------------------+-+-----++--------+-++-----------
>3PTX|B|R|PDBID|PROTEIN CHAIN|RNA CHAIN
[ACTUAL]---------------------------------------------------------------------------------------------------------------------------------------------+-----------+--------------------------------------------------------------------+-+-----------------------------------------------------------+------------------------------+------------------------------------------------------------------------------------------+--------------
[PREDIC]------------------------------------------+-+----------------------------------+-------------------------------------------------------------+--+-+-------------------+------------------+--------------------------+++----+-++----------------+-+------------------------------------------+-----------+----------++++-++-+------------------------------------------------------------------------+-+-----++--------+-++-----------
>3PTX|C|R|PDBID|PROTEIN CHAIN|RNA CHAIN
[ACTUAL]---------------------------------------------------------------------------------------------------------------------------------------------+--------------------------------------------------------------------------------+-+-----------------------------------------------------------+----++------------------------+------------------------------------------------------------------------------------------+--------------
[PREDIC]------------------------------------------+-+----------------------------------+-------------------------------------------------------------+--+-+-------------------+------------------+--------------------------+++----+-++----------------+-+------------------------------------------+-----------+----------++++-++-+------------------------------------------------------------------------+-+-----++--------+-++-----------
>3PTX|D|R|PDBID|PROTEIN CHAIN|RNA CHAIN
[ACTUAL]---------------------------------------------------------------------------------------------------------------------------------------------+-----------+--------------------------------------------------------------------+-+-----------------------------------------------------------+----+-------------------------+------------------------------------------------------------------------------------------+--------------
[PREDIC]------------------------------------------+-+----------------------------------+-------------------------------------------------------------+--+-+-------------------+------------------+--------------------------+++----+-++----------------+-+------------------------------------------+-----------+----------++++-++-+------------------------------------------------------------------------+-+-----++--------+-++-----------
>3PTX|E|R|PDBID|PROTEIN CHAIN|RNA CHAIN
[ACTUAL]---------------------------------------------------------------------------------------------------------------------------------------------+-----------+-------------------------------+------------------------------------+-+-----------------------------------------------------------+---++-------------------------+------------------------------------------------------------------------------------------+--------------
[PREDIC]------------------------------------------+-+----------------------------------+-------------------------------------------------------------+--+-+-------------------+------------------+--------------------------+++----+-++----------------+-+------------------------------------------+-----------+----------++++-++-+------------------------------------------------------------------------+-+-----++--------+-++-----------
>3PU4|A|R|PDBID|PROTEIN CHAIN|RNA CHAIN
[ACTUAL]---------------------------------------------------------------------------------------------------------------------------------------------+-----------+--------------------------------------------------------------------+-+-----------------------------------------------------------++---+--------------------------------------------------------------------------------------------------------------------+--------------
[PREDIC]----------------------------------+-------+-+-----+----------+-----------------+---------------+---------------------------------------------+--+++----++-------+-----+------------------+--+---------------+-------+++---++-++--------+---++--+++-------------------------+---------------++---++---+--+---+------++++-++-+-------------------------------------------------+-------------------+--+++-----++--------+-++--+--------
>3PU4|B|R|PDBID|PROTEIN CHAIN|RNA CHAIN
[ACTUAL]---------------------------------------------------------------------------------------------------------------------------------------------+-----------+--------------------------------------------------------------------+-+-----------------------------------------------------------+----------------------------------------------------------------------------------------------------------------------------------------
[PREDIC]----------------------------------+-------+-+-----+----------+-----------------+---------------+---------------------------------------------+--+++----++-------+-----+------------------+--+---------------+-------+++---++-++--------+---++--+++-------------------------+---------------++---++---+--+---+------++++-++-+-------------------------------------------------+-------------------+--+++-----++--------+-++--+--------
>3PU4|C|R|PDBID|PROTEIN CHAIN|RNA CHAIN
[ACTUAL]---------------------------------------------------------------------------------------------------------------------------------------------------------+--------------------------------------------------------------------+-+-----------------------------------------------------------+-------------------------------------------------------------------------------------------------------------------------+--------------
[PREDIC]----------------------------------+-------+-+-----+----------+-----------------+---------------+---------------------------------------------+--+++----++-------+-----+------------------+--+---------------+-------+++---++-++--------+---++--+++-------------------------+---------------++---++---+--+---+------++++-++-+-------------------------------------------------+-------------------+--+++-----++--------+-++--+--------
>3PU4|D|R|PDBID|PROTEIN CHAIN|RNA CHAIN
[ACTUAL]---------------------------------------------------------------------------------------------------------------------------------------------+-----------+--------------------------------------------------------------------+-+----------------------------------------------------------+-+--+-+------------------------+---------------------------------------------------------------------------------------------------------
[PREDIC]----------------------------------+-------+-+-----+----------+-----------------+---------------+---------------------------------------------+--+++----++-------+-----+------------------+--+---------------+-------+++---++-++--------+---++--+++-------------------------+---------------++---++---+--+---+------++++-++-+-------------------------------------------------+-------------------+--+++-----++--------+-++--+--------
>3PU4|E|R|PDBID|PROTEIN CHAIN|RNA CHAIN
[ACTUAL]---------------------------------------------------------------------------------------------------------------------------------------------+-----------+--------------------------------------------------------------------+------------------------------------------------------------------+--------------------------------------------------------------------------------------------------------------------+--------------
[PREDIC]----------------------------------+-------+-+-----+----------+-----------------+---------------+---------------------------------------------+--+++----++-------+-----+------------------+--+---------------+-------+++---++-++--------+---++--+++-------------------------+---------------++---++---+--+---+------++++-++-+-------------------------------------------------+-------------------+--+++-----++--------+-++--+--------
>3Q0L|A|C|PDBID|PROTEIN CHAIN|RNA CHAIN
[ACTUAL]--------------------------------+------+-------------------------------+---+-----------------------------------+-------------------------------------------------------------------------------------------------------+---+----------------------------+--+---+--------------------------------------+---+--------------------------------------------------
[PREDIC]---------------+----------------+------+-------------------------------+---+-----------------------------+-++--+--------------------------+-++-++--+----------------------------++-++--+-------------------------------+---+----------------------------+--+---+----------+---------------------------++--+-----------------------------+-++-----------------
>3Q0L|B|D|PDBID|PROTEIN CHAIN|RNA CHAIN
[ACTUAL]---------------------------------------+-------------------------------+---------------------------------+-----+--------------------------------+--+-----------------------------+-------------------------------------+---+-------------------------------+---+--------------------------------------+---+--------------------------------------------------
[PREDIC]---------------+----------------+------+-------------------------------+---+-----------------------------+-++--+--------------------------+-++-++--+----------------------------++-++--+-------------------------------+---+----------------------------+--+---+----------+---------------------------++--+-----------------------------+-++-----------------
>3Q0M|A|C|PDBID|PROTEIN CHAIN|RNA CHAIN
[ACTUAL]--------------------------------+------+-------------------------------+------------------------------------------------------------------------+--+-----------------------------+-------------------------------------+---+-------------------------------+---+--------------------------------------+---+--------------------------------------------------
[PREDIC]---------------+----------------+------+-------------------------------+---+-----------------------------+-++--+--------------------------+-++-++--+----------------------------++-++--+-------------------------------+---+----------------------------+--+---+----------+---------------------------++--+-----------------------------+-++-----------------
>3Q0M|B|D|PDBID|PROTEIN CHAIN|RNA CHAIN
[ACTUAL]---------------------------------------+-------------------------------+---+-----------------------------------+--------------------------------+--+-----------------------------+-------------------------------------+---+-------------------------------+---+--------------------------------------+---+--------------------------------------------------
[PREDIC]---------------+----------------+------+-------------------------------+---+-----------------------------+-++--+--------------------------+-++-++--+----------------------------++-++--+-------------------------------+---+----------------------------+--+---+----------+---------------------------++--+-----------------------------+-++-----------------
>3Q0N|A|C|PDBID|PROTEIN CHAIN|RNA CHAIN
[ACTUAL]--------------------------------+------+-------------------------------+---+-----------------------------------+-----------------------------------------------------------------------+-------------------------------+---+----------------------------+--+---+--------------------------------------+---+--------------------------------------------------
[PREDIC]------------+--+----------------+------+-------------------------------+---+-----------------------------+-++--+--------------------------+-++-++--+----------------------------++-++--+-------------------------------+---+----------------------------+--+---+----------+---------------------------++--+-----------------------------+-++-----------------
>3Q0N|B|D|PDBID|PROTEIN CHAIN|RNA CHAIN
[ACTUAL]-----------------------------------------------------------------------+---+-----------------------------------+--------------------------------+--+--------------------------------+----------------------------------+---+-------------------------------+---+--------------------------------------+---+--------------------------------------------------
[PREDIC]------------+--+----------------+------+-------------------------------+---+-----------------------------+-++--+--------------------------+-++-++--+----------------------------++-++--+-------------------------------+---+----------------------------+--+---+----------+---------------------------++--+-----------------------------+-++-----------------
>3Q0O|A|C|PDBID|PROTEIN CHAIN|RNA CHAIN
[ACTUAL]-----------------------------------------------------------------------+---------------------------------------+-----------------------------------+-------------------------------------------------------------------+---+-------------------------------+---+--------------------------------------+---+--------------------------------------------------
[PREDIC]------------+--+----------------+------+-------------------------------+---+-----------------------------+-++--+--------------------------+-++-++--+----------------------------++-++--+-------------------------------+---+----------------------------+--+---+----------+---------------------------++--+-----------------------------+-++-----------------
>3Q0O|B|D|PDBID|PROTEIN CHAIN|RNA CHAIN
[ACTUAL]-----------------------------------------------------------------------+---------------------------------------+-----------------------------------------------------------------------+-------------------------------+---+-------------------------------+---+--------------------------------------+---+--------------------------------------------------
[PREDIC]------------+--+----------------+------+-------------------------------+---+-----------------------------+-++--+--------------------------+-++-++--+----------------------------++-++--+-------------------------------+---+----------------------------+--+---+----------+---------------------------++--+-----------------------------+-++-----------------
>3Q0P|A|C|PDBID|PROTEIN CHAIN|RNA CHAIN
[ACTUAL]---------------------------------------+-------------------------------+---------------------------------------+-----------------------------------+--------------------------------+--+-------------------------------+---+----------------------------+--+---+--------------------------------------+---+--------------------------------------------------
[PREDIC]---------------+----------------+------+-------------------------------+---+-----------------------------+-++--+--------------------------+-++-++--+----------------------------++-++--+-------------------------------+---+----------------------------+--+---+----------+---------------------------++--+-----------------------------+-++-----------------
>3Q0P|B|D|PDBID|PROTEIN CHAIN|RNA CHAIN
[ACTUAL]---------------------------------------+-----------------------------------------------------------------------+-----------------------------------+-----------------------------------+-------------------------------+---+-------------------------------+---+--------------------------------------+---+--------------------------------------------------
[PREDIC]---------------+----------------+------+-------------------------------+---+-----------------------------+-++--+--------------------------+-++-++--+----------------------------++-++--+-------------------------------+---+----------------------------+--+---+----------+---------------------------++--+-----------------------------+-++-----------------
>3Q0Q|A|B|PDBID|PROTEIN CHAIN|RNA CHAIN
[ACTUAL]--------------------------------+---+--+-------------------------------+---+-------------------------------------------------------------------+-----+-----------------------------+--+--------------------------------+-+---+-------------------------------+---+--------------------------------------+---+--------------------------------------------------
[PREDIC]---------------+----------------++-----+-------------------------------+---+----------------+------------+-++--+----------------------------+-++-++--+----------------------------++-++--+-------------------------------+---+----------------------------+--+---+---------------------+----------------++--+-----------------------------+-++----------+------
>3Q0R|A|B|PDBID|PROTEIN CHAIN|RNA CHAIN
[ACTUAL]--------------------------------+------+-------------------------------+---+-------------------------------------------------------------------+-----+-----------------------------+--+--------------------------------+-+---+-------------------------------+---+--------------------------------------+---+--------------------------------------------------
[PREDIC]---------------+----------------++-----+-------------------------------+---+----------------+------------+-++--+----------------------------+-++-++--+----------------------------++-++--+-------------------------------+---+----------------------------+--+---+---------------------+----------------++--+-----------------------------+-++----------+------
>3Q0S|A|B|PDBID|PROTEIN CHAIN|RNA CHAIN
[ACTUAL]---------------------------------------+-------------------------------+---+-----------------------------------+-------------------------------------------------------------------------+-------------------------------+---+-------------------------------+---+--------------------------------------+------------------------------------------------------
[PREDIC]---------------+----------------++-----+-------------------------------+---+----------------+--+---------+-++--+----------------------------+-++-++--+----------------------------++-++--+-------------------------------+---+----------------------------+--+---+---------------------+----------------++--+-----------------------------+-++----------+------
>3QG9|A|B|PDBID|PROTEIN CHAIN|RNA CHAIN
[ACTUAL]--------------------------------------+------+-----------------------------------+---+------------------------------------------+------------------------------------------------------------------------+--------------------------------------------------+---+------------------------------+--+---+------------------------------------------+---+----------------------------------------------------+------------------
[PREDIC]--------------------------------------+------+-----+---+-------------------------+---+-------------------+---------------+------+-------------------+--+-------++-++--+--------+---------------------++-++--+-------------------------------+---------------+---+------------------------------+--+---+------------------------------------------+---+------------------------------------+--+-----------++------------------
>3QGB|A|B|PDBID|PROTEIN CHAIN|RNA CHAIN
[ACTUAL]--------------------------------------+------+-----------------------------------+---+------------------------------------------------------------------------------------------------------------------++--------------------------------------------------+---+------------------------------+--+---+------------------------------------------+--------------------------------------------------------+------------------
[PREDIC]--------------------------------------+------+-----+---+-------------------------+---+-------------------+---------------+--+---+-------------------+--+-------++-++--+--------+---------------------++-++--+-------------------------------+---------------+---+------------------------------+--+---+------------------------------------------+---+------------------------------------+--+-----------++------------------
>3QGC|A|B|PDBID|PROTEIN CHAIN|RNA CHAIN
[ACTUAL]--------------------------------------+------------------------------------------+---+------------------------------------------+------------------------------------------------------------------------+--------------------------------------------------+---+------------------------------+--+---+------------------------------------------+---+----------------------------------------------------+------------------
[PREDIC]--------------------------------------+------+-----+---+-------------------------+---+-------------------+---------------+--+---+-------------------+--+-------++-++--+--------+---------------------++-++--+-------------------------------+---------------+---+------------------------------+--+---+------------------------------------------+---+------------------------------------+--+-----------++------------------
